# Supplementary material for: Identification of proximal SUMO-dependent interactors using SUMO-ID
Source: Nat Commun. 2021 Nov 18;12:6671. doi: 10.1038/s41467-021-26807-6 (PMC8602451; doi:10.1038/s41467-021-26807-6)
Supplement: Supplementary file 4 — Dataset 1 [file 41467_2021_26807_MOESM4_ESM.xlsx]

## Sheet: PML_SUMO-ID
Gene name	Protein IDs	Ratio WT/3MAS (Log2 LFQ)	N: -Log Student's T-test p-value WT_3MAS	p value	C: Student's T-test Significant WT_3MAS	LFQ PML 3MAS 1	LFQ PML 3MAS 2	LFQ PML 3MAS 3	LFQ PML WT 1	LFQ PML WT 2	LFQ PML WT 3	T: Peptides	T: Razor + unique peptides	T: Unique peptides
ZNF280B	Q86YH2	5.83336	2.42181	0.00378608	+	10.0868	9.53818	12.6211	16.8736	16.2673	16.6052	3	3	3
NONO	Q15233	5.66869	3.03465	0.000923315	+	9.77984	11.568	9.59535	15.7463	16.2359	15.967	4	4	4
MED23	Q9ULK4	5.57444	3.5629	0.00027359	+	9.05972	8.86116	7.70748	14.5016	13.9222	13.9279	2	2	2
CCDC102A	Q96A19	5.3534	1.91541	0.0121504	+	8.92047	9.28686	5.62115	13.7846	12.5163	13.5878	2	2	2
PIAS3	Q9Y6X2	5.30856	2.38848	0.00408809	+	8.88414	8.7275	11.4259	14.9797	14.6438	15.3397	1	1	1
PIAS1	O75925	5.20335	3.44295	0.00036062	+	9.82845	9.36089	8.73612	14.8774	13.8333	14.8248	2	1	1
FUS	P35637	4.91531	3.90114	0.000125563	+	7.87272	7.86859	8.32255	13.1653	12.3433	13.3012	1	1	1
RMI1	Q9H9A7	4.90173	3.33621	0.000461095	+	10.1577	8.65293	9.0808	14.4553	14.0506	14.0907	4	4	4
GATAD2B	Q8WXI9	4.81383	2.87144	0.0013445	+	9.08848	8.13072	10.1869	14.1545	13.7772	13.916	2	2	2
HNRNPK	P61978	4.60736	1.09057	0.0811764		13.2057	12.1111	6.85942	15.697	14.6732	15.6281	5	5	5
NUP50	Q9UKX7	4.57663	3.32742	0.000470522	+	9.78434	8.48886	8.49785	13.6071	13.3509	13.5429	2	2	2
RPAP3	Q9H6T3	4.46637	2.69065	0.00203868	+	9.09368	6.9774	8.09557	12.7001	12.607	12.2587	2	2	2
U30	Q9QJ38	4.44497	0.62753	0.23576		9.55951	18.6749	19.5121	20.2914	20.2414	20.5485	1	1	1
HNRNPM	P52272	4.4346	2.04542	0.009007	+	9.38679	11.9277	8.9313	14.6308	14.5234	14.3954	4	4	3
SETX	Q7Z333	4.41169	2.77803	0.00166713	+	8.82819	9.7953	7.81384	13.4214	12.9863	13.2647	1	1	1
LDHA	P00338	4.37635	1.49985	0.0316337	+	7.40965	7.44278	6.94075	9.7918	14.2463	10.8841	1	1	1
RAD54L2	Q9Y4B4	4.20471	2.18549	0.00652394	+	9.64365	10.0296	7.46735	13.0184	13.2514	13.4849	1	1	1
HIST2H3A	Q71DI3	4.20278	1.1654	0.0683282		8.08512	9.29431	7.33855	12.5398	15.1583	9.62819	2	2	2
LMNA	P02545	4.08426	1.0127	0.0971181		10.2507	13.3197	6.82014	14.1471	14.6626	13.8336	4	4	4
BLM	P54132	3.8466	2.46081	0.00346091	+	10.0336	10.0313	8.43505	13.4868	12.7352	13.8177	3	3	3
PIAS2	O75928	3.82223	2.49123	0.00322678	+	13.3487	13.9417	12.0242	17.0082	16.5229	17.2502	3	3	2
ZMYM2	Q9UBW7	3.80694	2.10809	0.00779669	+	10.0981	8.0489	9.64291	13.4455	12.1646	13.6006	1	1	1
HSPB1	P04792	3.79852	0.792661	0.16119		9.06393	8.75982	8.68545	12.7188	16.4198	8.76622	4	4	4
XAB2	Q9HCS7	3.7923	3.62138	0.000239122	+	8.7932	8.51448	9.51375	12.6863	12.8594	12.6526	3	3	3
SUMO3	P55854	3.66446	2.48787	0.00325185	+	10.038	9.28935	9.45021	14.21	13.2044	12.3565	2	1	1
SLX4	Q8IY92	3.55389	1.06673	0.0857571		10.0435	13.3378	8.38937	15.1331	14.1748	13.1244	4	4	4
PIAS4	Q8N2W9	3.48964	2.4844	0.00327793	+	10.6378	11.8325	10.0082	14.5336	14.0296	14.3841	3	3	3
EXOSC9	Q06265	3.25656	1.40589	0.0392744	+	10.7308	11.0421	7.66789	13.1517	12.9161	13.1426	1	1	1
GTF2I	P78347	3.22311	1.93042	0.0117376	+	9.82004	8.83798	10.1851	13.6046	11.6252	13.2827	2	2	2
TRIM24	O15164	3.19844	2.21356	0.00611561	+	8.59034	10.0185	10.5617	13.0956	12.6456	13.0247	3	3	3
ITPR1	Q14643	3.18001	1.27067	0.0536204		9.22018	11.6654	11.9902	15.1468	12.5952	14.6739	1	1	1
MAGED2	Q9UNF1	3.16434	2.0843	0.00823569	+	9.78236	8.9999	9.61191	12.267	11.8099	13.8103	3	3	3
ZBTB33	Q86T24	3.15792	2.81256	0.00153971	+	9.00952	10.2558	9.993	13.2235	12.7195	12.7891	1	1	1
CCT8	P50990	3.0664	3.9278	0.000118086	+	12.1366	12.2169	12.7424	15.4788	15.5389	15.2774	6	6	6
DDX5	P17844	3.04241	3.8699	0.000134927	+	9.20328	9.15119	9.66478	12.5027	12.1146	12.5292	1	1	1
IFI16	Q16666	2.99289	3.37055	0.00042604	+	15.3365	15.7328	14.827	18.1935	18.2009	18.4806	14	14	14
HSPA6	P17066	2.93507	2.08139	0.00829106	+	10.4732	11.7777	10.925	13.8189	14.8769	13.2853	3	2	1
PIGR	P01833	2.90499	0.508014	0.310446		8.44895	8.93775	13.0103	9.63351	16.6994	12.7791	4	4	4
HSPA1A	P0DMV8	2.83161	1.59161	0.0256088	+	9.42084	9.9573	7.47041	11.2573	12.3265	11.7596	3	1	1
LGALS7	P47929	2.79157	0.750063	0.177802		12.7857	10.3558	7.98979	11.7914	15.1197	12.5949	2	2	2
SNW1	Q13573	2.75207	1.38428	0.0412781	+	10.4899	7.78156	8.5798	12.6259	11.168	11.3135	2	2	2
CPSF6	Q16630	2.71155	0.620581	0.239563		8.28348	13.9114	7.79581	12.7635	12.5396	12.8222	1	1	1
ATF7IP	Q6VMQ6	2.70766	2.53685	0.00290503	+	9.51656	10.1034	8.99872	12.7529	11.837	12.1518	1	1	1
IRF2BP2	Q7Z5L9	2.70133	3.44089	0.000362335	+	10.7902	10.1977	10.9804	13.4424	13.3656	13.2643	1	1	1
TRIM28	Q13263	2.67949	0.983905	0.103776		13.9294	9.94316	13.5723	15.3403	15.0866	15.0564	3	3	3
SUMO2	P61956	2.63803	3.5822	0.000261698	+	19.1517	18.8474	18.6556	21.8449	21.3869	21.337	2	2	1
PRDX1	Q06830	2.60985	0.60796	0.246627		8.24252	14.3068	12.3488	13.4624	15.6718	13.5935	3	3	2
PML	P29590	2.56478	4.0417	9.08448e-05	+	21.2712	21.2847	21.1755	24.1232	23.6514	23.6511	42	42	42
TRIM33	Q9UPN9	2.55653	3.10324	0.000788424	+	15.288	15.0857	15.0122	18.079	17.1769	17.7997	7	7	7
LYZ	P61626	2.50277	0.748981	0.178246		14.4034	13.434	14.0994	15.1786	19.4881	14.7784	4	4	4
ACTN1	P12814	2.39324	1.47902	0.0331879	+	9.02719	9.21256	9.68955	10.3768	12.8678	11.8644	1	1	1
IGHG1	P01857	2.36286	1.12703	0.0746397		12.5137	12.4398	12.9618	14.1343	16.9424	13.9272	2	2	2
SUMO1	P63165	2.34906	4.16691	6.8091e-05	+	16.5371	16.5335	16.4588	19.1233	18.682	18.7713	3	3	3
JCHAIN	P01591	2.34409	0.649569	0.224094		12.1674	12.9438	10.9235	12.6228	17.3884	13.0559	1	1	1
DMBT1	Q9UGM3	2.32495	0.635535	0.231454		12.8387	12.4778	7.92372	12.9114	14.3402	12.9635	1	1	1
ZBTB21	Q9ULJ3	2.12916	0.742774	0.180811		9.08812	9.38972	6.35518	11.4399	11.1532	8.62739	1	1	1
ALDOA	P04075	2.07412	0.518343	0.30315		10.3283	9.81836	8.81825	11.5384	14.764	8.88485	2	2	2
TRIM22	Q8IYM9	2.02336	0.576511	0.265148		8.97528	13.7994	11.8775	14.2331	12.1934	14.2957	2	2	2
IGLC1	P0CG04	2.01924	0.517809	0.303523		10.5281	10.1864	7.89344	10.178	14.5494	9.93822	2	2	1
MPO	P05164	2.01009	0.474334	0.33548		8.91851	8.98232	12.9323	13.4951	13.621	9.74725	4	4	4
ANXA1	P04083	1.99076	0.400172	0.39795		11.542	15.235	9.81852	14.647	16.3024	11.6184	9	9	9
IGKV3-11	P04433	1.95439	0.519927	0.302046		13.2009	7.98175	12.3327	12.5189	13.7127	13.1469	1	1	1
HSPA8	P11142	1.92061	2.00678	0.0098451	+	13.194	14.2715	13.6395	15.426	16.1623	15.2784	8	8	7
MEF2D	Q14814	1.83316	3.04308	0.000905566	+	14.3724	14.8275	14.3525	16.4927	16.0751	16.4839	5	5	5
SEMG1	P04279	1.79099	1.5921	0.02558	+	9.54558	10.3453	9.48605	10.7352	11.8357	12.179	1	1	1
EMSY	Q7Z589	1.73781	0.691792	0.203333		11.1614	8.29456	9.0443	12.4444	11.4241	9.84519	1	1	1
YWHAZ	P63104	1.58062	0.487408	0.325531		10.5534	10.7798	9.35774	10.8941	14.452	10.0867	2	2	2
HSPA5	P11021	1.57812	0.573205	0.267174		10.3233	11.7628	8.80636	10.8381	13.6232	11.1656	3	3	3
TPI1	P60174	1.53002	0.285905	0.51772		9.95752	12.759	8.51979	10.8453	15.3956	9.58549	3	3	3
UBA52	P62987	1.5027	2.10188	0.00790897	+	17.1723	17.2375	16.8651	18.4349	18.2041	19.144	6	6	6
CDSN	Q15517	1.47024	0.36581	0.430715		12.474	16.1541	11.131	13.3925	15.9955	14.7819	4	4	4
NELFE	P18615	1.41737	0.540228	0.288252		9.96571	8.71461	11.186	12.069	9.56362	12.4858	1	1	1
PIP	P12273	1.40703	0.224382	0.59651		13.7093	13.2254	6.8334	13.0357	14.2583	10.6951	3	3	3
RANGAP1	P46060	1.36435	2.9293	0.00117679	+	16.6956	17.178	16.8664	18.3258	18.1105	18.3967	13	13	13
CWF19L1	Q69YN2	1.33533	0.509276	0.309545		9.27929	10.9326	9.65763	9.38292	11.5586	12.9339	1	1	1
AZGP1	P25311	1.29805	1.18045	0.0660009		14.33	14.1234	13.361	15.2386	15.9707	14.4992	3	3	3
BLMH	Q13867	1.1967	0.185396	0.652535		9.34542	13.6192	7.63954	11.9838	14.0138	8.19655	2	2	2
ACTG1	P63261	1.17001	0.447658	0.356732		16.6249	16.5127	15.8797	16.7367	19.6792	16.1114	13	13	13
HSP90AB1	P08238	1.16356	1.77198	0.0169052	+	16.2611	16.1506	16.2934	17.6639	16.8157	17.7161	8	8	7
S100A7	P31151	1.12076	0.51873	0.30288		12.4362	13.9843	12.1627	14.5176	14.9466	12.4812	3	3	3
PKP1	Q13835	0.978937	0.236482	0.58012		12.6325	15.0604	10.0329	12.7945	15.0295	12.8385	5	5	4
S100A8	P05109	0.863377	0.225483	0.595		14.4614	16.5922	12.4357	14.6061	17.1424	14.3309	2	2	2
CAPN7	Q9Y6W3	0.823317	1.40341	0.0394994	+	13.4732	13.1396	13.8056	14.6623	13.9998	14.2263	1	1	1
LTF	P02788	0.818987	0.1091	0.777857		12.4315	10.6187	10.1081	8.79344	17.0847	9.73709	9	9	9
CSTA	P01040	0.791589	1.47063	0.0338353	+	15.1851	14.6059	14.6331	15.9187	15.5015	15.3786	4	4	4
GAPDH	P04406	0.772806	0.329579	0.468189		15.6777	17.4978	15.2294	16.2622	18.2499	16.2111	6	6	5
NCCRP1	Q6ZVX7	0.743781	0.182227	0.657314		11.8708	9.43099	7.59635	9.87035	12.198	9.06106	2	2	2
PKM	P14618	0.732281	0.299767	0.501456		11.8895	10.6082	12.9593	11.6726	13.985	11.9963	3	3	3
LCN1	P31025	0.711841	0.522116	0.300527		14.5477	12.5932	13.4489	13.865	14.3278	14.5325	2	2	2
S100A9	P06702	0.66736	0.260056	0.54947		12.7676	13.9747	12.3067	12.6099	15.4567	12.9845	2	2	2
EEF1A1P5	Q5VTE0	0.665538	0.292365	0.510076		14.046	12.4189	12.7475	13.069	15.2836	12.8565	2	2	2
TGM3	Q08188	0.606222	0.129151	0.742761		14.8933	13.2989	9.75066	12.9256	14.7961	12.0398	3	3	3
SERPINB3	P29508	0.586684	0.305565	0.494806		13.1103	13.4951	13.4282	14.1354	15.1561	12.5022	5	5	4
XP32	Q5T750	0.568616	0.209482	0.617331		12.4094	14.4355	11.0179	12.8327	13.8847	12.8513	1	1	1
IGHA1	P01876	0.565872	0.325295	0.47283		16.6799	16.0165	15.3428	16.1557	17.7658	15.8152	7	7	3
CASP14	P31944	0.551476	0.356282	0.440269		15.3856	16.2132	14.5014	15.7092	16.7153	15.3301	4	4	4
ANXA2	P07355	0.538796	0.0901528	0.812545		11.5928	13.9024	9.31811	11.575	15.27	9.58464	4	4	4
ARG1	P05089	0.5116	0.205798	0.62259		14.2608	16.3984	13.7003	14.7958	16.2927	14.8057	4	4	4
CDA	P32320	0.479338	0.0921489	0.808819		9.33955	11.9164	7.92346	9.97943	12.8056	7.83234	1	1	1
IDH1	O75874	0.455624	0.134306	0.733997		9.38168	11.0819	8.38207	8.14006	11.2113	10.8612	1	1	1
DSP	P15924	0.452126	0.212234	0.613431		18.0973	19.1887	18.2867	18.1555	20.4839	18.2896	56	56	56
ZBED4	O75132	0.411844	0.1058	0.783791		14.5207	18.3961	16.2806	16.4616	18.4186	15.5528	1	1	1
ENO1	P06733	0.411185	0.04575	0.900016		11.0742	12.976	7.29365	8.4379	16.015	8.12453	4	4	4
HIST1H4A	P62805	0.349256	0.0726784	0.845905		13.2347	10.9154	10.9953	10.5529	15.0715	10.5687	4	4	4
env	Q2F7J1	0.336703	0.103789	0.787428		9.03204	12.4814	11.9681	10.5823	11.959	11.9503	1	1	1
NAB1	Q13506	0.334518	0.0998685	0.794569		10.3477	11.3412	9.38227	8.65639	11.1912	12.2271	1	1	1
DSG1	Q02413	0.332043	0.196586	0.635937		16.544	17.7041	17.0721	17.0227	18.5395	16.7541	10	10	10
ACACA	Q13085	0.326347	0.616461	0.241846		19.9614	19.6519	19.8164	20.5324	19.7711	20.1052	50	50	50
CAT	P04040	0.320634	0.118773	0.760724		13.0669	14.2619	11.7958	12.5929	14.7144	12.7793	2	2	2
PRDX2	P32119	0.261469	0.0398083	0.912413		9.09067	14.2484	8.99427	9.5439	13.846	9.72791	2	1	1
JUP	P14923	0.244799	0.0978846	0.798207		16.2025	18.1919	16.6995	16.5487	18.6091	16.6705	15	15	15
DCD	P81605	0.241983	0.157393	0.695996		16.8223	17.9444	16.5577	17.8395	16.5823	17.6285	2	2	2
PRSS3	P35030	0.179951	0.288625	0.514488		18.6662	18.5898	18.4601	19.2356	18.4463	18.5739	1	1	1
SUGT1	Q9Y2Z0	0.169333	0.0819025	0.828128		9.80878	11.8078	11.9512	11.6525	10.8909	11.5323	1	1	1
MCCC1	Q96RQ3	0.164147	0.369629	0.426944		16.0005	15.3606	15.6242	15.8119	15.8288	15.8369	7	7	7
PC	P11498	0.0794423	0.0927503	0.807699		22.6239	23.3825	22.4769	23.1469	22.816	22.7587	48	48	48
NUDC	Q9Y266	-0.0379645	0.0262862	0.941269		13.2356	14.6309	14.521	14.0627	13.7879	14.423	4	4	4
HIST1H2AJ	Q99878	-0.0795279	0.0228344	0.94878		14.5733	12.9974	13.0683	13.4226	15.2963	11.6815	2	2	2
DSC1	Q08554	-0.0867615	0.027194	0.939304		14.9376	16.6281	14.3582	14.164	16.8495	14.6501	8	8	8
BPIFB1	Q8TDL5	-0.163344	0.0219802	0.950648		9.02886	13.4684	14.0411	9.46619	15.7507	10.8314	3	3	3
PCCA	P05165	-0.209289	0.413692	0.385752		22.409	23.0428	22.4606	22.5618	22.3219	22.4008	45	45	45
OSBPL1A	Q9BXW6	-0.22784	0.426167	0.374829		16.7296	16.1113	16.5133	16.3523	15.9458	16.3726	1	1	1
CALML5	Q9NZT1	-0.233516	0.0929834	0.807266		16.0325	18.1767	15.8767	16.2553	17.4164	15.7137	5	5	5
LIN54	Q6MZP7	-0.267292	0.458704	0.347773		14.8884	15.6815	15.3894	14.9989	14.9158	15.2427	2	2	2
KPRP	Q5T749	-0.279206	0.0929773	0.807277		13.9943	16.3123	13.9983	13.0522	15.5358	14.8792	2	2	2
DSC3	Q14574	-0.368992	0.0912379	0.810517		11.467	12.9997	8.57663	10.729	11.6895	9.51792	2	2	2
SERPINB12	Q96P63	-0.775333	0.503898	0.313402		14.2087	15.2455	13.6122	13.2251	14.5197	12.9955	4	4	4
MCM3AP	O60318	-0.798675	0.15309	0.702927		19.9625	19.8518	21.4148	21.7507	21.2242	15.8582	1	1	1
PSMB6	P28072	-0.969596	0.35058	0.446087		12.5227	11.8627	11.1206	8.75066	12.2553	11.5912	1	1	1
POF1B	Q8WVV4	-1.17684	0.271893	0.534696		14.0367	12.9268	12.4102	11.8296	14.8921	9.12152	4	4	4
MYH9	P35579	-1.92986	0.516504	0.304436		14.7433	15.3119	14.9209	15.0065	14.3582	9.82177	2	2	2
