# Supplementary material for: Identification of proximal SUMO-dependent interactors using SUMO-ID
Source: Nat Commun. 2021 Nov 18;12:6671. doi: 10.1038/s41467-021-26807-6 (PMC8602451; doi:10.1038/s41467-021-26807-6)
Supplement: Supplementary file 5 — Dataset 2 [file 41467_2021_26807_MOESM5_ESM.xlsx]

## Sheet: gProfiler_PML_SUMO-ID
source	term_name	term_id	adjusted_p_value	negative_log10_of_adjusted_p_value	term_size	query_size	intersection_size	effective_domain_size	intersections
GO:MF	ubiquitin protein ligase binding	GO:0031625	5.87e-14	13.2315	292	53	16	18126	PIAS1,PIAS2,PIAS4,HSPA1A,TRIM28,SUMO2,PML,SUMO1,HSPA8,YWHAZ,HSPA5,TPI1,UBA52,RANGAP1,ACTG1,HSP90AB1
GO:MF	ubiquitin-like protein ligase binding	GO:0044389	1.37e-13	12.8648	308	53	16	18126	PIAS1,PIAS2,PIAS4,HSPA1A,TRIM28,SUMO2,PML,SUMO1,HSPA8,YWHAZ,HSPA5,TPI1,UBA52,RANGAP1,ACTG1,HSP90AB1
GO:MF	protein folding chaperone	GO:0044183	2.99e-08	7.52491	24	53	6	18126	HSPB1,HSPA6,HSPA1A,HSPA8,HSPA5,HSP90AB1
GO:MF	cadherin binding	GO:0045296	1.68e-05	4.77367	330	53	10	18126	HNRNPK,CCT8,HSPA1A,PRDX1,ANXA1,HSPA8,YWHAZ,HSPA5,RANGAP1,HSP90AB1
GO:MF	enzyme binding	GO:0019899	4.92e-05	4.30791	2246	53	22	18126	PIAS1,PIAS2,HSPB1,SUMO3,PIAS4,HSPA6,HSPA1A,SNW1,TRIM28,SUMO2,PML,SUMO1,TRIM22,HSPA8,MEF2D,YWHAZ,HSPA5,TPI1,UBA52,RANGAP1,ACTG1,HSP90AB1
GO:MF	SUMO transferase activity	GO:0019789	0.000226828	3.6443	22	53	4	18126	PIAS1,PIAS2,PIAS4,TRIM28
GO:MF	misfolded protein binding	GO:0051787	0.000459584	3.33764	26	53	4	18126	HSPA6,HSPA1A,HSPA8,HSPA5
GO:MF	transcription coregulator activity	GO:0003712	0.000492341	3.30773	598	53	11	18126	MED23,PIAS1,PIAS2,PIAS4,TRIM24,HSPA1A,SNW1,IRF2BP2,TRIM28,PML,TRIM22
GO:MF	unfolded protein binding	GO:0051082	0.000687056	3.16301	121	53	6	18126	CCT8,HSPA6,HSPA1A,HSPA8,HSPA5,HSP90AB1
GO:MF	cell adhesion molecule binding	GO:0050839	0.000863778	3.0636	506	53	10	18126	HNRNPK,CCT8,HSPA1A,PRDX1,ANXA1,HSPA8,YWHAZ,HSPA5,RANGAP1,HSP90AB1
GO:MF	SUMO ligase activity	GO:0061665	0.000969498	3.01345	9	53	3	18126	PIAS1,PIAS2,PIAS4
GO:MF	ATPase activity, coupled	GO:0042623	0.00104039	2.98281	295	53	8	18126	BLM,CCT8,HSPA6,HSPA1A,ANXA1,HSPA8,HSPA5,HSP90AB1
GO:MF	transcription corepressor activity	GO:0003714	0.00349088	2.45707	246	53	7	18126	PIAS1,PIAS4,HSPA1A,SNW1,IRF2BP2,TRIM28,TRIM22
GO:MF	nuclear receptor binding	GO:0016922	0.00923425	2.0346	112	53	5	18126	PIAS1,PIAS2,TRIM24,SNW1,SUMO1
GO:MF	nucleic acid binding	GO:0003676	0.010079	1.99658	4361	53	27	18126	ZNF280B,NONO,PIAS1,GATAD2B,HNRNPK,HNRNPM,BLM,PIAS2,HSPB1,PIAS4,GTF2I,TRIM24,IFI16,HSPA1A,SNW1,TRIM28,SUMO2,PRDX1,PML,TRIM33,SUMO1,ANXA1,HSPA8,MEF2D,YWHAZ,RANGAP1,HSP90AB1
GO:MF	transcription regulator activity	GO:0140110	0.0110594	1.95627	1736	53	16	18126	ZNF280B,MED23,PIAS1,HNRNPK,PIAS2,PIAS4,GTF2I,TRIM24,IFI16,HSPA1A,SNW1,IRF2BP2,TRIM28,PML,TRIM22,MEF2D
GO:MF	zinc ion binding	GO:0008270	0.0114757	1.94022	832	53	11	18126	PIAS1,GATAD2B,BLM,PIAS2,PIAS4,TRIM24,TRIM28,PML,TRIM33,TRIM22,S100A7
GO:MF	heat shock protein binding	GO:0031072	0.0128887	1.88979	120	53	5	18126	HSPA6,HSPA1A,HSPA8,HSPA5,HSP90AB1
GO:MF	transcription factor binding	GO:0008134	0.0134527	1.87119	692	53	10	18126	PIAS1,PIAS2,PIAS4,TRIM24,IFI16,SNW1,SUMO2,SUMO1,MEF2D,YWHAZ
GO:MF	ATPase activity	GO:0016887	0.0178544	1.74826	436	53	8	18126	BLM,CCT8,HSPA6,HSPA1A,ANXA1,HSPA8,HSPA5,HSP90AB1
GO:MF	heterocyclic compound binding	GO:1901363	0.0188725	1.72417	6290	53	33	18126	ZNF280B,NONO,PIAS1,RMI1,GATAD2B,HNRNPK,HNRNPM,BLM,PIAS2,HSPB1,PIAS4,GTF2I,TRIM24,CCT8,IFI16,HSPA6,HSPA1A,SNW1,TRIM28,SUMO2,PRDX1,PML,TRIM33,SUMO1,MPO,ANXA1,HSPA8,MEF2D,YWHAZ,HSPA5,RANGAP1,ACTG1,HSP90AB1
GO:MF	organic cyclic compound binding	GO:0097159	0.0258781	1.58707	6377	53	33	18126	ZNF280B,NONO,PIAS1,RMI1,GATAD2B,HNRNPK,HNRNPM,BLM,PIAS2,HSPB1,PIAS4,GTF2I,TRIM24,CCT8,IFI16,HSPA6,HSPA1A,SNW1,TRIM28,SUMO2,PRDX1,PML,TRIM33,SUMO1,MPO,ANXA1,HSPA8,MEF2D,YWHAZ,HSPA5,RANGAP1,ACTG1,HSP90AB1
GO:MF	transcription coactivator activity	GO:0003713	0.0284523	1.54588	341	53	7	18126	MED23,PIAS1,PIAS2,TRIM24,SNW1,TRIM28,PML
GO:MF	RNA binding	GO:0003723	0.0365947	1.43658	1914	53	16	18126	NONO,HNRNPK,HNRNPM,HSPB1,IFI16,HSPA1A,SNW1,TRIM28,SUMO2,PRDX1,SUMO1,ANXA1,HSPA8,YWHAZ,RANGAP1,HSP90AB1
GO:MF	nuclear hormone receptor binding	GO:0035257	0.0437333	1.35919	155	53	5	18126	PIAS1,PIAS2,TRIM24,SNW1,SUMO1
GO:BP	protein sumoylation	GO:0016925	3.16e-09	8.50089	81	52	9	17906	PIAS1,NUP50,PIAS2,SUMO3,PIAS4,TRIM28,SUMO2,SUMO1,RANGAP1
GO:BP	protein modification by small protein conjugation	GO:0032446	9.75e-08	7.01116	927	52	18	17906	PIAS1,NUP50,PIAS2,SUMO3,PIAS4,TRIM24,HSPA1A,IRF2BP2,TRIM28,SUMO2,TRIM33,SUMO1,TRIM22,HSPA5,UBA52,RANGAP1,BLMH,HSP90AB1
GO:BP	cellular response to stress	GO:0033554	1.97e-07	6.70651	2105	52	25	17906	NONO,RMI1,HNRNPK,NUP50,HNRNPM,LMNA,BLM,HSPB1,XAB2,SLX4,PIAS4,IFI16,HSPA6,HSPA1A,SNW1,TRIM28,PRDX1,PML,SUMO1,MPO,ANXA1,HSPA8,HSPA5,UBA52,HSP90AB1
GO:BP	response to stress	GO:0006950	1.25e-06	5.90412	4147	52	33	17906	NONO,PIAS1,RMI1,HNRNPK,NUP50,HNRNPM,LMNA,BLM,HSPB1,XAB2,SLX4,PIAS4,IFI16,HSPA6,HSPA1A,SNW1,TRIM28,PRDX1,PML,LYZ,IGHG1,SUMO1,TRIM22,MPO,ANXA1,HSPA8,YWHAZ,HSPA5,UBA52,RANGAP1,ACTG1,HSP90AB1,S100A7
GO:BP	protein modification by small protein conjugation or removal	GO:0070647	2.67e-06	5.57418	1137	52	18	17906	PIAS1,NUP50,PIAS2,SUMO3,PIAS4,TRIM24,HSPA1A,IRF2BP2,TRIM28,SUMO2,TRIM33,SUMO1,TRIM22,HSPA5,UBA52,RANGAP1,BLMH,HSP90AB1
GO:BP	retina homeostasis	GO:0001895	3.22e-06	5.49175	73	52	7	17906	HSPB1,PIGR,PRDX1,LYZ,PIP,AZGP1,ACTG1
GO:BP	anatomical structure homeostasis	GO:0060249	7.45e-06	5.12803	442	52	12	17906	BLM,HSPB1,SLX4,CCT8,PIGR,PRDX1,PML,LYZ,PIP,AZGP1,ACTG1,HSP90AB1
GO:BP	cellular response to chemical stimulus	GO:0070887	8.56e-06	5.06732	3418	52	29	17906	NONO,PIAS1,HNRNPM,LMNA,BLM,PIAS2,HSPB1,PIAS4,TRIM24,IFI16,HSPA6,HSPA1A,SNW1,PRDX1,PML,TRIM33,IGHG1,SUMO1,TRIM22,MPO,ANXA1,HSPA8,YWHAZ,HSPA5,UBA52,RANGAP1,ACTG1,HSP90AB1,S100A7
GO:BP	response to biotic stimulus	GO:0009607	1.2e-05	4.92097	1583	52	20	17906	NONO,PIAS1,HSPB1,SLX4,IFI16,HSPA1A,TRIM28,PRDX1,PML,LYZ,IGHG1,SUMO1,TRIM22,MPO,ANXA1,HSPA5,UBA52,ACTG1,HSP90AB1,S100A7
GO:BP	response to chemical	GO:0042221	2.28e-05	4.64258	4897	52	34	17906	NONO,PIAS1,RMI1,HNRNPM,LMNA,BLM,PIAS2,HSPB1,PIAS4,TRIM24,IFI16,HSPA6,PIGR,HSPA1A,SNW1,PRDX1,PML,TRIM33,IGHG1,SUMO1,TRIM22,MPO,ANXA1,HSPA8,YWHAZ,HSPA5,UBA52,PIP,RANGAP1,AZGP1,BLMH,ACTG1,HSP90AB1,S100A7
GO:BP	regulation of nucleobase-containing compound metabolic process	GO:0019219	3e-05	4.52345	4116	52	31	17906	ZNF280B,NONO,MED23,PIAS1,GATAD2B,HNRNPK,NUP50,HNRNPM,BLM,PIAS2,HSPB1,SLX4,PIAS4,GTF2I,TRIM24,CCT8,IFI16,HSPA1A,SNW1,IRF2BP2,TRIM28,PML,TRIM33,SUMO1,TRIM22,HSPA8,MEF2D,YWHAZ,HSPA5,UBA52,HSP90AB1
GO:BP	peptidyl-lysine modification	GO:0018205	3.64e-05	4.43937	405	52	11	17906	PIAS1,NUP50,LMNA,PIAS2,SUMO3,PIAS4,SNW1,TRIM28,SUMO2,SUMO1,RANGAP1
GO:BP	negative regulation of nucleobase-containing compound metabolic process	GO:0045934	3.65e-05	4.4372	1512	52	19	17906	NONO,PIAS1,GATAD2B,HNRNPK,BLM,SLX4,PIAS4,TRIM24,IFI16,HSPA1A,SNW1,IRF2BP2,TRIM28,PML,TRIM33,SUMO1,TRIM22,HSPA8,UBA52
GO:BP	response to organic substance	GO:0010033	4.58e-05	4.33898	3421	52	28	17906	PIAS1,RMI1,HNRNPM,LMNA,BLM,PIAS2,HSPB1,PIAS4,TRIM24,IFI16,HSPA6,HSPA1A,SNW1,PML,TRIM33,IGHG1,SUMO1,TRIM22,MPO,ANXA1,HSPA8,YWHAZ,HSPA5,UBA52,RANGAP1,ACTG1,HSP90AB1,S100A7
GO:BP	defense response to other organism	GO:0098542	5.34e-05	4.27229	1212	52	17	17906	NONO,PIAS1,IFI16,HSPA1A,TRIM28,PRDX1,PML,LYZ,IGHG1,SUMO1,TRIM22,MPO,ANXA1,UBA52,ACTG1,HSP90AB1,S100A7
GO:BP	regulation of response to stress	GO:0080134	7e-05	4.1546	1574	52	19	17906	NONO,PIAS1,HNRNPK,NUP50,LMNA,HSPB1,PIAS4,IFI16,HSPA1A,TRIM28,PRDX1,PML,SUMO1,ANXA1,HSPA8,HSPA5,UBA52,ACTG1,HSP90AB1
GO:BP	cellular response to organic substance	GO:0071310	8.85e-05	4.05308	2813	52	25	17906	PIAS1,HNRNPM,LMNA,BLM,PIAS2,HSPB1,PIAS4,TRIM24,IFI16,HSPA6,HSPA1A,SNW1,PML,TRIM33,IGHG1,SUMO1,TRIM22,ANXA1,HSPA8,YWHAZ,HSPA5,UBA52,RANGAP1,ACTG1,HSP90AB1
GO:BP	innate immune response	GO:0045087	0.000209834	3.67812	1010	52	15	17906	NONO,PIAS1,IFI16,HSPA1A,TRIM28,PRDX1,PML,IGHG1,SUMO1,TRIM22,ANXA1,UBA52,ACTG1,HSP90AB1,S100A7
GO:BP	response to other organism	GO:0051707	0.00033362	3.47675	1551	52	18	17906	NONO,PIAS1,HSPB1,IFI16,HSPA1A,TRIM28,PRDX1,PML,LYZ,IGHG1,SUMO1,TRIM22,MPO,ANXA1,UBA52,ACTG1,HSP90AB1,S100A7
GO:BP	response to external biotic stimulus	GO:0043207	0.000340169	3.4683	1553	52	18	17906	NONO,PIAS1,HSPB1,IFI16,HSPA1A,TRIM28,PRDX1,PML,LYZ,IGHG1,SUMO1,TRIM22,MPO,ANXA1,UBA52,ACTG1,HSP90AB1,S100A7
GO:BP	positive regulation of metabolic process	GO:0009893	0.000342089	3.46586	3742	52	28	17906	MED23,PIAS1,HNRNPK,LMNA,BLM,PIAS2,HSPB1,SLX4,PIAS4,TRIM24,CCT8,IFI16,HSPA1A,SNW1,TRIM28,SUMO2,PML,SUMO1,TRIM22,ANXA1,HSPA8,MEF2D,HSPA5,UBA52,PIP,ACTG1,HSP90AB1,S100A7
GO:BP	nucleobase-containing compound metabolic process	GO:0006139	0.000376605	3.42411	5736	52	35	17906	ZNF280B,NONO,MED23,PIAS1,RMI1,GATAD2B,HNRNPK,NUP50,HNRNPM,BLM,PIAS2,HSPB1,XAB2,SLX4,PIAS4,GTF2I,TRIM24,CCT8,IFI16,HSPA1A,SNW1,IRF2BP2,TRIM28,PML,TRIM33,SUMO1,TRIM22,HSPA8,MEF2D,YWHAZ,HSPA5,TPI1,UBA52,AZGP1,HSP90AB1
GO:BP	negative regulation of RNA metabolic process	GO:0051253	0.000491461	3.30851	1412	52	17	17906	NONO,PIAS1,GATAD2B,HNRNPK,PIAS4,TRIM24,IFI16,HSPA1A,SNW1,IRF2BP2,TRIM28,PML,TRIM33,SUMO1,TRIM22,HSPA8,UBA52
GO:BP	regulation of macromolecule metabolic process	GO:0060255	0.000502488	3.29887	6438	52	37	17906	ZNF280B,NONO,MED23,PIAS1,GATAD2B,HNRNPK,NUP50,HNRNPM,LMNA,BLM,PIAS2,HSPB1,SLX4,PIAS4,GTF2I,TRIM24,CCT8,IFI16,HSPA1A,SNW1,IRF2BP2,TRIM28,SUMO2,PRDX1,PML,TRIM33,SUMO1,TRIM22,HSPA8,MEF2D,YWHAZ,HSPA5,UBA52,PIP,ACTG1,HSP90AB1,S100A7
GO:BP	nucleic acid metabolic process	GO:0090304	0.00054798	3.26124	5207	52	33	17906	ZNF280B,NONO,MED23,PIAS1,RMI1,GATAD2B,HNRNPK,HNRNPM,BLM,PIAS2,HSPB1,XAB2,SLX4,PIAS4,GTF2I,TRIM24,CCT8,IFI16,HSPA1A,SNW1,IRF2BP2,TRIM28,PML,TRIM33,SUMO1,TRIM22,HSPA8,MEF2D,YWHAZ,HSPA5,UBA52,AZGP1,HSP90AB1
GO:BP	regulation of primary metabolic process	GO:0080090	0.000711925	3.14757	6189	52	36	17906	ZNF280B,NONO,MED23,PIAS1,GATAD2B,HNRNPK,NUP50,HNRNPM,LMNA,BLM,PIAS2,HSPB1,SLX4,PIAS4,GTF2I,TRIM24,CCT8,IFI16,HSPA1A,SNW1,IRF2BP2,TRIM28,SUMO2,PRDX1,PML,TRIM33,SUMO1,TRIM22,ANXA1,HSPA8,MEF2D,YWHAZ,HSPA5,UBA52,HSP90AB1,S100A7
GO:BP	immune effector process	GO:0002252	0.000756659	3.1211	1281	52	16	17906	CCT8,IFI16,HSPA6,PIGR,HSPA1A,PRDX1,PML,LYZ,IGHG1,TRIM22,MPO,ANXA1,HSPA8,ACTG1,HSP90AB1,S100A7
GO:BP	regulation of response to stimulus	GO:0048583	0.000781882	3.10686	4421	52	30	17906	NONO,PIAS1,RMI1,HNRNPK,NUP50,LMNA,BLM,PIAS2,HSPB1,PIAS4,TRIM24,IFI16,PIGR,HSPA1A,SNW1,TRIM28,PRDX1,PML,TRIM33,IGHG1,SUMO1,TRIM22,ANXA1,HSPA8,YWHAZ,HSPA5,UBA52,ACTG1,HSP90AB1,S100A7
GO:BP	heterocycle metabolic process	GO:0046483	0.000851931	3.0696	5910	52	35	17906	ZNF280B,NONO,MED23,PIAS1,RMI1,GATAD2B,HNRNPK,NUP50,HNRNPM,BLM,PIAS2,HSPB1,XAB2,SLX4,PIAS4,GTF2I,TRIM24,CCT8,IFI16,HSPA1A,SNW1,IRF2BP2,TRIM28,PML,TRIM33,SUMO1,TRIM22,HSPA8,MEF2D,YWHAZ,HSPA5,TPI1,UBA52,AZGP1,HSP90AB1
GO:BP	cellular response to cytokine stimulus	GO:0071345	0.000895479	3.04794	1130	52	15	17906	PIAS1,PIAS4,IFI16,HSPA1A,PML,IGHG1,SUMO1,TRIM22,ANXA1,HSPA8,YWHAZ,HSPA5,UBA52,ACTG1,HSP90AB1
GO:BP	regulation of gene expression	GO:0010468	0.000898489	3.04649	4727	52	31	17906	ZNF280B,NONO,MED23,PIAS1,GATAD2B,HNRNPK,NUP50,HNRNPM,LMNA,BLM,PIAS2,HSPB1,PIAS4,GTF2I,TRIM24,IFI16,HSPA1A,SNW1,IRF2BP2,TRIM28,PML,TRIM33,SUMO1,TRIM22,HSPA8,MEF2D,YWHAZ,HSPA5,UBA52,PIP,ACTG1
GO:BP	macromolecule metabolic process	GO:0043170	0.000918082	3.03712	9592	52	45	17906	ZNF280B,NONO,MED23,PIAS1,RMI1,GATAD2B,HNRNPK,NUP50,HNRNPM,LMNA,BLM,PIAS2,HSPB1,XAB2,SUMO3,SLX4,PIAS4,GTF2I,TRIM24,CCT8,IFI16,HSPA1A,SNW1,IRF2BP2,TRIM28,SUMO2,PRDX1,PML,TRIM33,LYZ,SUMO1,TRIM22,ANXA1,HSPA8,MEF2D,YWHAZ,HSPA5,UBA52,PIP,RANGAP1,AZGP1,BLMH,ACTG1,HSP90AB1,S100A7
GO:BP	positive regulation of cellular metabolic process	GO:0031325	0.000969977	3.01324	3415	52	26	17906	MED23,PIAS1,HNRNPK,LMNA,BLM,PIAS2,HSPB1,SLX4,PIAS4,TRIM24,CCT8,IFI16,HSPA1A,SNW1,TRIM28,SUMO2,PML,SUMO1,TRIM22,ANXA1,HSPA8,MEF2D,HSPA5,UBA52,HSP90AB1,S100A7
GO:BP	cellular aromatic compound metabolic process	GO:0006725	0.00105113	2.97834	5956	52	35	17906	ZNF280B,NONO,MED23,PIAS1,RMI1,GATAD2B,HNRNPK,NUP50,HNRNPM,BLM,PIAS2,HSPB1,XAB2,SLX4,PIAS4,GTF2I,TRIM24,CCT8,IFI16,HSPA1A,SNW1,IRF2BP2,TRIM28,PML,TRIM33,SUMO1,TRIM22,HSPA8,MEF2D,YWHAZ,HSPA5,TPI1,UBA52,AZGP1,HSP90AB1
GO:BP	negative regulation of nucleic acid-templated transcription	GO:1903507	0.00109942	2.95884	1317	52	16	17906	NONO,PIAS1,GATAD2B,PIAS4,TRIM24,IFI16,HSPA1A,SNW1,IRF2BP2,TRIM28,PML,TRIM33,SUMO1,TRIM22,HSPA8,UBA52
GO:BP	negative regulation of RNA biosynthetic process	GO:1902679	0.00112207	2.94998	1319	52	16	17906	NONO,PIAS1,GATAD2B,PIAS4,TRIM24,IFI16,HSPA1A,SNW1,IRF2BP2,TRIM28,PML,TRIM33,SUMO1,TRIM22,HSPA8,UBA52
GO:BP	positive regulation of macromolecule metabolic process	GO:0010604	0.00113795	2.94388	3442	52	26	17906	MED23,PIAS1,HNRNPK,LMNA,BLM,PIAS2,HSPB1,SLX4,PIAS4,TRIM24,CCT8,IFI16,HSPA1A,SNW1,TRIM28,SUMO2,PML,SUMO1,HSPA8,MEF2D,HSPA5,UBA52,PIP,ACTG1,HSP90AB1,S100A7
GO:BP	immune response	GO:0006955	0.00118941	2.92467	2294	52	21	17906	NONO,PIAS1,CCT8,IFI16,HSPA6,PIGR,HSPA1A,TRIM28,PRDX1,PML,LYZ,IGHG1,SUMO1,TRIM22,MPO,ANXA1,HSPA8,UBA52,ACTG1,HSP90AB1,S100A7
GO:BP	cellular macromolecule metabolic process	GO:0044260	0.00119192	2.92375	8429	52	42	17906	ZNF280B,NONO,MED23,PIAS1,RMI1,GATAD2B,HNRNPK,NUP50,HNRNPM,LMNA,BLM,PIAS2,HSPB1,XAB2,SUMO3,SLX4,PIAS4,GTF2I,TRIM24,CCT8,IFI16,HSPA1A,SNW1,IRF2BP2,TRIM28,SUMO2,PRDX1,PML,TRIM33,LYZ,SUMO1,TRIM22,ANXA1,HSPA8,MEF2D,YWHAZ,HSPA5,UBA52,RANGAP1,BLMH,HSP90AB1,S100A7
GO:BP	regulation of metabolic process	GO:0019222	0.00124589	2.90452	6982	52	38	17906	ZNF280B,NONO,MED23,PIAS1,GATAD2B,HNRNPK,NUP50,HNRNPM,LMNA,BLM,PIAS2,HSPB1,SLX4,PIAS4,GTF2I,TRIM24,CCT8,IFI16,HSPA1A,SNW1,IRF2BP2,TRIM28,SUMO2,PRDX1,PML,TRIM33,SUMO1,TRIM22,ANXA1,HSPA8,MEF2D,YWHAZ,HSPA5,UBA52,PIP,ACTG1,HSP90AB1,S100A7
GO:BP	regulation of cellular catabolic process	GO:0031329	0.00128778	2.89016	850	52	13	17906	PIAS1,HNRNPM,HSPB1,IFI16,HSPA1A,SUMO2,PML,SUMO1,TRIM22,HSPA8,YWHAZ,UBA52,HSP90AB1
GO:BP	regulation of nitrogen compound metabolic process	GO:0051171	0.0013352	2.87445	6009	52	35	17906	ZNF280B,NONO,MED23,PIAS1,GATAD2B,HNRNPK,NUP50,HNRNPM,LMNA,BLM,PIAS2,HSPB1,SLX4,PIAS4,GTF2I,TRIM24,CCT8,IFI16,HSPA1A,SNW1,IRF2BP2,TRIM28,SUMO2,PRDX1,PML,TRIM33,SUMO1,TRIM22,HSPA8,MEF2D,YWHAZ,HSPA5,UBA52,HSP90AB1,S100A7
GO:BP	chaperone-mediated protein folding	GO:0061077	0.00138334	2.85907	58	52	5	17906	HSPB1,HSPA6,HSPA1A,HSPA8,HSPA5
GO:BP	regulation of catabolic process	GO:0009894	0.00145716	2.83649	1012	52	14	17906	PIAS1,NUP50,HNRNPM,HSPB1,IFI16,HSPA1A,SUMO2,PML,SUMO1,TRIM22,HSPA8,YWHAZ,UBA52,HSP90AB1
GO:BP	response to unfolded protein	GO:0006986	0.00168623	2.77308	180	52	7	17906	LMNA,HSPB1,HSPA6,HSPA1A,HSPA8,HSPA5,HSP90AB1
GO:BP	cellular response to DNA damage stimulus	GO:0006974	0.00174057	2.75931	873	52	13	17906	NONO,RMI1,HNRNPK,BLM,XAB2,SLX4,PIAS4,IFI16,SNW1,TRIM28,PML,SUMO1,UBA52
GO:BP	regulation of cellular metabolic process	GO:0031323	0.00175785	2.75502	6393	52	36	17906	ZNF280B,NONO,MED23,PIAS1,GATAD2B,HNRNPK,NUP50,HNRNPM,LMNA,BLM,PIAS2,HSPB1,SLX4,PIAS4,GTF2I,TRIM24,CCT8,IFI16,HSPA1A,SNW1,IRF2BP2,TRIM28,SUMO2,PRDX1,PML,TRIM33,SUMO1,TRIM22,ANXA1,HSPA8,MEF2D,YWHAZ,HSPA5,UBA52,HSP90AB1,S100A7
GO:BP	negative regulation of macromolecule metabolic process	GO:0010605	0.00199768	2.69947	3049	52	24	17906	NONO,PIAS1,GATAD2B,HNRNPK,NUP50,HNRNPM,BLM,HSPB1,SLX4,PIAS4,TRIM24,IFI16,HSPA1A,SNW1,IRF2BP2,TRIM28,PML,TRIM33,SUMO1,TRIM22,HSPA8,YWHAZ,UBA52,HSP90AB1
GO:BP	regulation of transforming growth factor beta receptor signaling pathway	GO:0017015	0.00229131	2.63992	118	52	6	17906	HSPA1A,SNW1,TRIM33,HSPA5,UBA52,HSP90AB1
GO:BP	multi-organism process	GO:0051704	0.00229835	2.63858	3072	52	24	17906	NONO,PIAS1,HNRNPK,NUP50,HSPB1,MAGED2,CCT8,IFI16,HSPA1A,SNW1,TRIM28,PRDX1,PML,LYZ,IGHG1,SUMO1,TRIM22,MPO,ANXA1,HSPA8,UBA52,ACTG1,HSP90AB1,S100A7
GO:BP	response to cytokine	GO:0034097	0.00249316	2.60325	1225	52	15	17906	PIAS1,PIAS4,IFI16,HSPA1A,PML,IGHG1,SUMO1,TRIM22,ANXA1,HSPA8,YWHAZ,HSPA5,UBA52,ACTG1,HSP90AB1
GO:BP	regulation of cellular response to transforming growth factor beta stimulus	GO:1903844	0.00252879	2.59709	120	52	6	17906	HSPA1A,SNW1,TRIM33,HSPA5,UBA52,HSP90AB1
GO:BP	protein localization to nucleus	GO:0034504	0.00254212	2.5948	278	52	8	17906	NUP50,LMNA,CCT8,TRIM28,PML,SUMO1,RANGAP1,HSP90AB1
GO:BP	regulation of RNA metabolic process	GO:0051252	0.00277517	2.55671	3856	52	27	17906	ZNF280B,NONO,MED23,PIAS1,GATAD2B,HNRNPK,HNRNPM,BLM,PIAS2,HSPB1,PIAS4,GTF2I,TRIM24,IFI16,HSPA1A,SNW1,IRF2BP2,TRIM28,PML,TRIM33,SUMO1,TRIM22,HSPA8,MEF2D,YWHAZ,HSPA5,UBA52
GO:BP	transforming growth factor beta receptor signaling pathway	GO:0007179	0.00278576	2.55506	194	52	7	17906	HSPA1A,SNW1,PML,TRIM33,HSPA5,UBA52,HSP90AB1
GO:BP	chaperone cofactor-dependent protein refolding	GO:0051085	0.00284643	2.5457	29	52	4	17906	HSPA6,HSPA1A,HSPA8,HSPA5
GO:BP	regulation of cellular response to stress	GO:0080135	0.00285903	2.54378	764	52	12	17906	NONO,HNRNPK,NUP50,HSPB1,PIAS4,HSPA1A,TRIM28,PRDX1,PML,HSPA8,HSPA5,HSP90AB1
GO:BP	organic cyclic compound metabolic process	GO:1901360	0.00289209	2.53879	6185	52	35	17906	ZNF280B,NONO,MED23,PIAS1,RMI1,GATAD2B,HNRNPK,NUP50,HNRNPM,BLM,PIAS2,HSPB1,XAB2,SLX4,PIAS4,GTF2I,TRIM24,CCT8,IFI16,HSPA1A,SNW1,IRF2BP2,TRIM28,PML,TRIM33,SUMO1,TRIM22,HSPA8,MEF2D,YWHAZ,HSPA5,TPI1,UBA52,AZGP1,HSP90AB1
GO:BP	apoptotic process	GO:0006915	0.00314331	2.50261	2006	52	19	17906	NONO,PIAS1,HNRNPK,LMNA,HSPB1,PIAS4,TRIM24,IFI16,HSPA1A,SNW1,PML,MPO,ANXA1,MEF2D,YWHAZ,HSPA5,UBA52,PIP,HSP90AB1
GO:BP	response to abiotic stimulus	GO:0009628	0.00314885	2.50185	1248	52	15	17906	PIAS1,NUP50,LMNA,BLM,IFI16,HSPA6,HSPA1A,PML,SUMO1,MPO,ANXA1,HSPA8,HSPA5,UBA52,HSP90AB1
GO:BP	negative regulation of apoptotic process	GO:0043066	0.00336779	2.47265	926	52	13	17906	NONO,PIAS1,HNRNPK,LMNA,HSPB1,HSPA1A,MPO,ANXA1,YWHAZ,HSPA5,UBA52,PIP,HSP90AB1
GO:BP	response to topologically incorrect protein	GO:0035966	0.00364775	2.43798	202	52	7	17906	LMNA,HSPB1,HSPA6,HSPA1A,HSPA8,HSPA5,HSP90AB1
GO:BP	negative regulation of macromolecule biosynthetic process	GO:0010558	0.00367605	2.43462	1629	52	17	17906	NONO,PIAS1,GATAD2B,BLM,PIAS4,TRIM24,IFI16,HSPA1A,SNW1,IRF2BP2,TRIM28,PML,TRIM33,SUMO1,TRIM22,HSPA8,UBA52
GO:BP	response to external stimulus	GO:0009605	0.00393601	2.40494	2923	52	23	17906	NONO,PIAS1,RMI1,HSPB1,TRIM24,IFI16,HSPA1A,SNW1,TRIM28,PRDX1,PML,LYZ,IGHG1,SUMO1,TRIM22,MPO,ANXA1,HSPA8,HSPA5,UBA52,ACTG1,HSP90AB1,S100A7
GO:BP	cellular response to heat	GO:0034605	0.00403841	2.39379	130	52	6	17906	NUP50,HSPA6,HSPA1A,SUMO1,HSPA8,HSP90AB1
GO:BP	intrinsic apoptotic signaling pathway	GO:0097193	0.00406141	2.39132	296	52	8	17906	NONO,HNRNPK,HSPB1,PIAS4,IFI16,HSPA1A,SNW1,PML
GO:BP	interspecies interaction between organisms	GO:0044419	0.00422087	2.3746	945	52	13	17906	HNRNPK,NUP50,IFI16,HSPA1A,SNW1,TRIM28,PML,LYZ,SUMO1,TRIM22,HSPA8,UBA52,HSP90AB1
GO:BP	negative regulation of programmed cell death	GO:0043069	0.00437189	2.35933	948	52	13	17906	NONO,PIAS1,HNRNPK,LMNA,HSPB1,HSPA1A,MPO,ANXA1,YWHAZ,HSPA5,UBA52,PIP,HSP90AB1
GO:BP	cell activation	GO:0001775	0.00452278	2.34459	1465	52	16	17906	HSPB1,CCT8,HSPA6,PIGR,HSPA1A,IRF2BP2,PRDX1,LYZ,IGHG1,MPO,ANXA1,HSPA8,YWHAZ,ACTG1,HSP90AB1,S100A7
GO:BP	cytokine-mediated signaling pathway	GO:0019221	0.00456022	2.34101	799	52	12	17906	PIAS1,PIAS4,HSPA1A,PML,IGHG1,SUMO1,TRIM22,ANXA1,HSPA8,YWHAZ,UBA52,HSP90AB1
GO:BP	negative regulation of biological process	GO:0048519	0.00493683	2.30655	5681	52	33	17906	NONO,PIAS1,GATAD2B,HNRNPK,NUP50,HNRNPM,LMNA,BLM,PIAS2,HSPB1,SLX4,PIAS4,GTF2I,TRIM24,IFI16,HSPA1A,SNW1,IRF2BP2,TRIM28,PML,TRIM33,SUMO1,TRIM22,MPO,ANXA1,HSPA8,YWHAZ,HSPA5,UBA52,PIP,RANGAP1,AZGP1,HSP90AB1
GO:BP	negative regulation of nitrogen compound metabolic process	GO:0051172	0.00575916	2.23964	2523	52	21	17906	NONO,PIAS1,GATAD2B,HNRNPK,BLM,HSPB1,SLX4,PIAS4,TRIM24,IFI16,HSPA1A,SNW1,IRF2BP2,TRIM28,PML,TRIM33,SUMO1,TRIM22,HSPA8,UBA52,HSP90AB1
GO:BP	immune system process	GO:0002376	0.00596893	2.2241	3235	52	24	17906	NONO,PIAS1,CCT8,IFI16,HSPA6,PIGR,HSPA1A,IRF2BP2,TRIM28,PRDX1,PML,LYZ,IGHG1,SUMO1,TRIM22,MPO,ANXA1,HSPA8,UBA52,PIP,AZGP1,ACTG1,HSP90AB1,S100A7
GO:BP	protein folding	GO:0006457	0.00605065	2.2182	218	52	7	17906	HSPB1,CCT8,HSPA6,HSPA1A,HSPA8,HSPA5,HSP90AB1
GO:BP	'de novo' posttranslational protein folding	GO:0051084	0.00619484	2.20797	35	52	4	17906	HSPA6,HSPA1A,HSPA8,HSPA5
GO:BP	negative regulation of cellular biosynthetic process	GO:0031327	0.00624735	2.2043	1693	52	17	17906	NONO,PIAS1,GATAD2B,BLM,PIAS4,TRIM24,IFI16,HSPA1A,SNW1,IRF2BP2,TRIM28,PML,TRIM33,SUMO1,TRIM22,HSPA8,UBA52
GO:BP	positive regulation of nitrogen compound metabolic process	GO:0051173	0.0064227	2.19228	3248	52	24	17906	MED23,PIAS1,HNRNPK,LMNA,BLM,PIAS2,HSPB1,SLX4,PIAS4,TRIM24,CCT8,IFI16,HSPA1A,SNW1,TRIM28,SUMO2,PML,SUMO1,HSPA8,MEF2D,HSPA5,UBA52,HSP90AB1,S100A7
GO:BP	nitrogen compound metabolic process	GO:0006807	0.006452	2.19031	10111	52	45	17906	ZNF280B,NONO,MED23,PIAS1,RMI1,GATAD2B,HNRNPK,NUP50,HNRNPM,LMNA,BLM,PIAS2,HSPB1,XAB2,SUMO3,SLX4,PIAS4,GTF2I,TRIM24,CCT8,IFI16,HSPA1A,SNW1,IRF2BP2,TRIM28,SUMO2,PRDX1,PML,TRIM33,LYZ,SUMO1,TRIM22,ANXA1,HSPA8,MEF2D,YWHAZ,HSPA5,TPI1,UBA52,PIP,RANGAP1,AZGP1,BLMH,HSP90AB1,S100A7
GO:BP	positive regulation of nucleobase-containing compound metabolic process	GO:0045935	0.00687428	2.16277	1905	52	18	17906	MED23,PIAS1,HNRNPK,BLM,PIAS2,SLX4,TRIM24,CCT8,IFI16,HSPA1A,SNW1,TRIM28,PML,HSPA8,MEF2D,HSPA5,UBA52,HSP90AB1
GO:BP	regulation of cellular macromolecule biosynthetic process	GO:2000112	0.00704693	2.152	4036	52	27	17906	ZNF280B,NONO,MED23,PIAS1,GATAD2B,HNRNPK,BLM,PIAS2,HSPB1,PIAS4,GTF2I,TRIM24,CCT8,IFI16,HSPA1A,SNW1,IRF2BP2,TRIM28,PML,TRIM33,SUMO1,TRIM22,HSPA8,MEF2D,HSPA5,UBA52,HSP90AB1
GO:BP	viral process	GO:0016032	0.00746379	2.12704	838	52	12	17906	HNRNPK,NUP50,IFI16,HSPA1A,SNW1,TRIM28,PML,SUMO1,TRIM22,HSPA8,UBA52,HSP90AB1
GO:BP	negative regulation of biosynthetic process	GO:0009890	0.0078164	2.10699	1721	52	17	17906	NONO,PIAS1,GATAD2B,BLM,PIAS4,TRIM24,IFI16,HSPA1A,SNW1,IRF2BP2,TRIM28,PML,TRIM33,SUMO1,TRIM22,HSPA8,UBA52
GO:BP	regulation of cellular biosynthetic process	GO:0031326	0.00804342	2.09456	4334	52	28	17906	ZNF280B,NONO,MED23,PIAS1,GATAD2B,HNRNPK,BLM,PIAS2,HSPB1,PIAS4,GTF2I,TRIM24,CCT8,IFI16,HSPA1A,SNW1,IRF2BP2,TRIM28,PML,TRIM33,SUMO1,TRIM22,ANXA1,HSPA8,MEF2D,HSPA5,UBA52,HSP90AB1
GO:BP	tissue homeostasis	GO:0001894	0.00837442	2.07705	229	52	7	17906	HSPB1,PIGR,PRDX1,LYZ,PIP,AZGP1,ACTG1
GO:BP	DNA repair	GO:0006281	0.00839436	2.07601	563	52	10	17906	NONO,RMI1,BLM,XAB2,SLX4,PIAS4,TRIM28,PML,SUMO1,UBA52
GO:BP	organic substance metabolic process	GO:0071704	0.00842153	2.07461	11103	52	47	17906	ZNF280B,NONO,MED23,PIAS1,RMI1,GATAD2B,HNRNPK,NUP50,HNRNPM,LMNA,BLM,PIAS2,HSPB1,XAB2,SUMO3,SLX4,PIAS4,GTF2I,TRIM24,CCT8,IFI16,HSPA1A,SNW1,IRF2BP2,TRIM28,SUMO2,PRDX1,PML,TRIM33,LYZ,SUMO1,TRIM22,MPO,ANXA1,HSPA8,MEF2D,YWHAZ,HSPA5,TPI1,UBA52,PIP,RANGAP1,AZGP1,BLMH,ACTG1,HSP90AB1,S100A7
GO:BP	negative regulation of metabolic process	GO:0009892	0.00852841	2.06913	3299	52	24	17906	NONO,PIAS1,GATAD2B,HNRNPK,NUP50,HNRNPM,BLM,HSPB1,SLX4,PIAS4,TRIM24,IFI16,HSPA1A,SNW1,IRF2BP2,TRIM28,PML,TRIM33,SUMO1,TRIM22,HSPA8,YWHAZ,UBA52,HSP90AB1
GO:BP	programmed cell death	GO:0012501	0.00904425	2.04363	2152	52	19	17906	NONO,PIAS1,HNRNPK,LMNA,HSPB1,PIAS4,TRIM24,IFI16,HSPA1A,SNW1,PML,MPO,ANXA1,MEF2D,YWHAZ,HSPA5,UBA52,PIP,HSP90AB1
GO:BP	'de novo' protein folding	GO:0006458	0.0096482	2.01555	39	52	4	17906	HSPA6,HSPA1A,HSPA8,HSPA5
GO:BP	viral life cycle	GO:0019058	0.00970864	2.01284	333	52	8	17906	NUP50,IFI16,HSPA1A,TRIM28,PML,HSPA8,UBA52,HSP90AB1
GO:BP	homeostatic process	GO:0042592	0.0101663	1.99284	1958	52	18	17906	RMI1,BLM,HSPB1,SLX4,GTF2I,TRIM24,CCT8,PIGR,HSPA1A,PRDX1,PML,LYZ,MPO,ANXA1,PIP,AZGP1,ACTG1,HSP90AB1
GO:BP	regulation of mRNA metabolic process	GO:1903311	0.01037	1.98422	336	52	8	17906	HNRNPK,HNRNPM,HSPB1,HSPA1A,SNW1,HSPA8,YWHAZ,UBA52
GO:BP	negative regulation of gene expression	GO:0010629	0.010377	1.98393	2172	52	19	17906	NONO,PIAS1,GATAD2B,HNRNPK,NUP50,HNRNPM,HSPB1,PIAS4,TRIM24,IFI16,HSPA1A,SNW1,TRIM28,PML,TRIM33,SUMO1,HSPA8,YWHAZ,UBA52
GO:BP	interferon-gamma-mediated signaling pathway	GO:0060333	0.0104694	1.98008	87	52	5	17906	PIAS1,PML,SUMO1,TRIM22,HSP90AB1
GO:BP	protein refolding	GO:0042026	0.0106973	1.97073	40	52	4	17906	HSPA6,HSPA1A,HSPA8,HSPA5
GO:BP	establishment of protein localization to organelle	GO:0072594	0.0107536	1.96845	579	52	10	17906	NUP50,LMNA,CCT8,TRIM28,PML,HSPA8,YWHAZ,HSPA5,UBA52,HSP90AB1
GO:BP	regulation of ubiquitin-dependent protein catabolic process	GO:2000058	0.0107822	1.96729	154	52	6	17906	PIAS1,HSPA1A,SUMO2,PML,SUMO1,HSP90AB1
GO:BP	cellular nitrogen compound metabolic process	GO:0034641	0.0110093	1.95824	6508	52	35	17906	ZNF280B,NONO,MED23,PIAS1,RMI1,GATAD2B,HNRNPK,NUP50,HNRNPM,BLM,PIAS2,HSPB1,XAB2,SLX4,PIAS4,GTF2I,TRIM24,CCT8,IFI16,HSPA1A,SNW1,IRF2BP2,TRIM28,PML,TRIM33,SUMO1,TRIM22,HSPA8,MEF2D,YWHAZ,HSPA5,TPI1,UBA52,AZGP1,HSP90AB1
GO:BP	regulation of biosynthetic process	GO:0009889	0.011928	1.92343	4417	52	28	17906	ZNF280B,NONO,MED23,PIAS1,GATAD2B,HNRNPK,BLM,PIAS2,HSPB1,PIAS4,GTF2I,TRIM24,CCT8,IFI16,HSPA1A,SNW1,IRF2BP2,TRIM28,PML,TRIM33,SUMO1,TRIM22,ANXA1,HSPA8,MEF2D,HSPA5,UBA52,HSP90AB1
GO:BP	negative regulation of cell death	GO:0060548	0.0119675	1.922	1039	52	13	17906	NONO,PIAS1,HNRNPK,LMNA,HSPB1,HSPA1A,MPO,ANXA1,YWHAZ,HSPA5,UBA52,PIP,HSP90AB1
GO:BP	defense response	GO:0006952	0.012631	1.89856	1783	52	17	17906	NONO,PIAS1,IFI16,HSPA1A,TRIM28,PRDX1,PML,LYZ,IGHG1,SUMO1,TRIM22,MPO,ANXA1,UBA52,ACTG1,HSP90AB1,S100A7
GO:BP	response to oxidative stress	GO:0006979	0.0126548	1.89774	461	52	9	17906	NONO,HNRNPM,HSPB1,HSPA1A,PRDX1,PML,MPO,ANXA1,S100A7
GO:BP	regulation of biological quality	GO:0065008	0.0126997	1.89621	4156	52	27	17906	RMI1,HNRNPM,LMNA,BLM,HSPB1,SLX4,GTF2I,TRIM24,CCT8,PIGR,HSPA1A,PRDX1,PML,LYZ,SUMO1,MPO,ANXA1,HSPA8,YWHAZ,HSPA5,UBA52,PIP,RANGAP1,AZGP1,ACTG1,HSP90AB1,S100A7
GO:BP	cellular response to transforming growth factor beta stimulus	GO:0071560	0.012704	1.89606	244	52	7	17906	HSPA1A,SNW1,PML,TRIM33,HSPA5,UBA52,HSP90AB1
GO:BP	RNA metabolic process	GO:0016070	0.0128437	1.89131	4714	52	29	17906	ZNF280B,NONO,MED23,PIAS1,GATAD2B,HNRNPK,HNRNPM,BLM,PIAS2,HSPB1,XAB2,PIAS4,GTF2I,TRIM24,IFI16,HSPA1A,SNW1,IRF2BP2,TRIM28,PML,TRIM33,SUMO1,TRIM22,HSPA8,MEF2D,YWHAZ,HSPA5,UBA52,AZGP1
GO:BP	cellular macromolecule biosynthetic process	GO:0034645	0.0131935	1.87964	5008	52	30	17906	ZNF280B,NONO,MED23,PIAS1,RMI1,GATAD2B,HNRNPK,BLM,PIAS2,HSPB1,XAB2,SLX4,PIAS4,GTF2I,TRIM24,CCT8,IFI16,HSPA1A,SNW1,IRF2BP2,TRIM28,PML,TRIM33,SUMO1,TRIM22,HSPA8,MEF2D,HSPA5,UBA52,HSP90AB1
GO:BP	symbiotic process	GO:0044403	0.01398	1.85449	891	52	12	17906	HNRNPK,NUP50,IFI16,HSPA1A,SNW1,TRIM28,PML,SUMO1,TRIM22,HSPA8,UBA52,HSP90AB1
GO:BP	regulation of macromolecule biosynthetic process	GO:0010556	0.0146581	1.83392	4186	52	27	17906	ZNF280B,NONO,MED23,PIAS1,GATAD2B,HNRNPK,BLM,PIAS2,HSPB1,PIAS4,GTF2I,TRIM24,CCT8,IFI16,HSPA1A,SNW1,IRF2BP2,TRIM28,PML,TRIM33,SUMO1,TRIM22,HSPA8,MEF2D,HSPA5,UBA52,HSP90AB1
GO:BP	regulation of apoptotic process	GO:0042981	0.0147614	1.83087	1605	52	16	17906	NONO,PIAS1,HNRNPK,LMNA,HSPB1,PIAS4,TRIM24,HSPA1A,PML,MPO,ANXA1,YWHAZ,HSPA5,UBA52,PIP,HSP90AB1
GO:BP	response to transforming growth factor beta	GO:0071559	0.0148919	1.82705	250	52	7	17906	HSPA1A,SNW1,PML,TRIM33,HSPA5,UBA52,HSP90AB1
GO:BP	protein modification process	GO:0036211	0.0168933	1.77229	4216	52	27	17906	PIAS1,NUP50,LMNA,BLM,PIAS2,HSPB1,SUMO3,PIAS4,TRIM24,HSPA1A,SNW1,IRF2BP2,TRIM28,SUMO2,PRDX1,PML,TRIM33,SUMO1,TRIM22,ANXA1,YWHAZ,HSPA5,UBA52,RANGAP1,BLMH,HSP90AB1,S100A7
GO:BP	cellular protein modification process	GO:0006464	0.0168933	1.77229	4216	52	27	17906	PIAS1,NUP50,LMNA,BLM,PIAS2,HSPB1,SUMO3,PIAS4,TRIM24,HSPA1A,SNW1,IRF2BP2,TRIM28,SUMO2,PRDX1,PML,TRIM33,SUMO1,TRIM22,ANXA1,YWHAZ,HSPA5,UBA52,RANGAP1,BLMH,HSP90AB1,S100A7
GO:BP	intrinsic apoptotic signaling pathway in response to DNA damage by p53 class mediator	GO:0042771	0.017254	1.76311	45	52	4	17906	HNRNPK,IFI16,SNW1,PML
GO:BP	gene expression	GO:0010467	0.0174462	1.7583	5672	52	32	17906	ZNF280B,NONO,MED23,PIAS1,GATAD2B,HNRNPK,NUP50,HNRNPM,LMNA,BLM,PIAS2,HSPB1,XAB2,PIAS4,GTF2I,TRIM24,IFI16,HSPA1A,SNW1,IRF2BP2,TRIM28,PML,TRIM33,SUMO1,TRIM22,HSPA8,MEF2D,YWHAZ,HSPA5,UBA52,PIP,ACTG1
GO:BP	nucleobase-containing compound biosynthetic process	GO:0034654	0.0177059	1.75188	4226	52	27	17906	ZNF280B,NONO,MED23,PIAS1,GATAD2B,HNRNPK,BLM,PIAS2,XAB2,PIAS4,GTF2I,TRIM24,CCT8,IFI16,HSPA1A,SNW1,IRF2BP2,TRIM28,PML,TRIM33,SUMO1,TRIM22,HSPA8,MEF2D,HSPA5,UBA52,HSP90AB1
GO:BP	transcription, DNA-templated	GO:0006351	0.0181957	1.74003	3698	52	25	17906	ZNF280B,NONO,MED23,PIAS1,GATAD2B,HNRNPK,BLM,PIAS2,XAB2,PIAS4,GTF2I,TRIM24,IFI16,HSPA1A,SNW1,IRF2BP2,TRIM28,PML,TRIM33,SUMO1,TRIM22,HSPA8,MEF2D,HSPA5,UBA52
GO:BP	regulation of programmed cell death	GO:0043067	0.0184099	1.73495	1633	52	16	17906	NONO,PIAS1,HNRNPK,LMNA,HSPB1,PIAS4,TRIM24,HSPA1A,PML,MPO,ANXA1,YWHAZ,HSPA5,UBA52,PIP,HSP90AB1
GO:BP	apoptotic signaling pathway	GO:0097190	0.0185211	1.73233	616	52	10	17906	NONO,HNRNPK,LMNA,HSPB1,PIAS4,IFI16,HSPA1A,SNW1,PML,YWHAZ
GO:BP	neutrophil degranulation	GO:0043312	0.0187196	1.7277	484	52	9	17906	CCT8,HSPA6,PIGR,HSPA1A,LYZ,MPO,HSPA8,HSP90AB1,S100A7
GO:BP	negative regulation of cellular metabolic process	GO:0031324	0.0191166	1.71859	2718	52	21	17906	NONO,PIAS1,GATAD2B,HNRNPK,BLM,HSPB1,SLX4,PIAS4,TRIM24,IFI16,HSPA1A,SNW1,IRF2BP2,TRIM28,PML,TRIM33,SUMO1,TRIM22,HSPA8,UBA52,HSP90AB1
GO:BP	response to heat	GO:0009408	0.0196598	1.70642	171	52	6	17906	NUP50,HSPA6,HSPA1A,SUMO1,HSPA8,HSP90AB1
GO:BP	neutrophil activation involved in immune response	GO:0002283	0.0196695	1.70621	487	52	9	17906	CCT8,HSPA6,PIGR,HSPA1A,LYZ,MPO,HSPA8,HSP90AB1,S100A7
GO:BP	negative regulation of transcription, DNA-templated	GO:0045892	0.0197454	1.70453	1264	52	14	17906	NONO,PIAS1,GATAD2B,PIAS4,TRIM24,IFI16,HSPA1A,SNW1,TRIM28,PML,TRIM33,SUMO1,HSPA8,UBA52
GO:BP	regulation of multi-organism process	GO:0043900	0.0218463	1.66062	774	52	11	17906	NONO,PIAS1,IFI16,HSPA1A,SNW1,TRIM28,PML,SUMO1,HSPA8,UBA52,HSP90AB1
GO:BP	cell death	GO:0008219	0.0218854	1.65985	2285	52	19	17906	NONO,PIAS1,HNRNPK,LMNA,HSPB1,PIAS4,TRIM24,IFI16,HSPA1A,SNW1,PML,MPO,ANXA1,MEF2D,YWHAZ,HSPA5,UBA52,PIP,HSP90AB1
GO:BP	nucleic acid-templated transcription	GO:0097659	0.0228528	1.64106	3744	52	25	17906	ZNF280B,NONO,MED23,PIAS1,GATAD2B,HNRNPK,BLM,PIAS2,XAB2,PIAS4,GTF2I,TRIM24,IFI16,HSPA1A,SNW1,IRF2BP2,TRIM28,PML,TRIM33,SUMO1,TRIM22,HSPA8,MEF2D,HSPA5,UBA52
GO:BP	signal transduction by p53 class mediator	GO:0072331	0.0234173	1.63046	268	52	7	17906	RMI1,HNRNPK,BLM,TRIM24,IFI16,SNW1,PML
GO:BP	neutrophil activation	GO:0042119	0.0235147	1.62866	498	52	9	17906	CCT8,HSPA6,PIGR,HSPA1A,LYZ,MPO,HSPA8,HSP90AB1,S100A7
GO:BP	neutrophil mediated immunity	GO:0002446	0.0235147	1.62866	498	52	9	17906	CCT8,HSPA6,PIGR,HSPA1A,LYZ,MPO,HSPA8,HSP90AB1,S100A7
GO:BP	heterocycle biosynthetic process	GO:0018130	0.0240444	1.61899	4292	52	27	17906	ZNF280B,NONO,MED23,PIAS1,GATAD2B,HNRNPK,BLM,PIAS2,XAB2,PIAS4,GTF2I,TRIM24,CCT8,IFI16,HSPA1A,SNW1,IRF2BP2,TRIM28,PML,TRIM33,SUMO1,TRIM22,HSPA8,MEF2D,HSPA5,UBA52,HSP90AB1
GO:BP	RNA biosynthetic process	GO:0032774	0.0244744	1.61129	3758	52	25	17906	ZNF280B,NONO,MED23,PIAS1,GATAD2B,HNRNPK,BLM,PIAS2,XAB2,PIAS4,GTF2I,TRIM24,IFI16,HSPA1A,SNW1,IRF2BP2,TRIM28,PML,TRIM33,SUMO1,TRIM22,HSPA8,MEF2D,HSPA5,UBA52
GO:BP	DNA metabolic process	GO:0006259	0.0248101	1.60537	943	52	12	17906	NONO,RMI1,BLM,XAB2,SLX4,PIAS4,CCT8,TRIM28,PML,SUMO1,UBA52,HSP90AB1
GO:BP	aromatic compound biosynthetic process	GO:0019438	0.0251702	1.59911	4302	52	27	17906	ZNF280B,NONO,MED23,PIAS1,GATAD2B,HNRNPK,BLM,PIAS2,XAB2,PIAS4,GTF2I,TRIM24,CCT8,IFI16,HSPA1A,SNW1,IRF2BP2,TRIM28,PML,TRIM33,SUMO1,TRIM22,HSPA8,MEF2D,HSPA5,UBA52,HSP90AB1
GO:BP	macromolecule biosynthetic process	GO:0009059	0.0261242	1.58296	5167	52	30	17906	ZNF280B,NONO,MED23,PIAS1,RMI1,GATAD2B,HNRNPK,BLM,PIAS2,HSPB1,XAB2,SLX4,PIAS4,GTF2I,TRIM24,CCT8,IFI16,HSPA1A,SNW1,IRF2BP2,TRIM28,PML,TRIM33,SUMO1,TRIM22,HSPA8,MEF2D,HSPA5,UBA52,HSP90AB1
GO:BP	granulocyte activation	GO:0036230	0.0262828	1.58033	505	52	9	17906	CCT8,HSPA6,PIGR,HSPA1A,LYZ,MPO,HSPA8,HSP90AB1,S100A7
GO:BP	intrinsic apoptotic signaling pathway in response to DNA damage	GO:0008630	0.0263033	1.57999	105	52	5	17906	HNRNPK,PIAS4,IFI16,SNW1,PML
GO:BP	cellular response to interferon-gamma	GO:0071346	0.0263367	1.57944	180	52	6	17906	PIAS1,PML,SUMO1,TRIM22,ACTG1,HSP90AB1
GO:BP	regulation of transcription, DNA-templated	GO:0006355	0.026827	1.57143	3517	52	24	17906	ZNF280B,NONO,MED23,PIAS1,GATAD2B,HNRNPK,BLM,PIAS2,PIAS4,GTF2I,TRIM24,IFI16,HSPA1A,SNW1,IRF2BP2,TRIM28,PML,TRIM33,SUMO1,TRIM22,HSPA8,MEF2D,HSPA5,UBA52
GO:BP	regulation of mRNA stability	GO:0043488	0.0271797	1.56576	181	52	6	17906	HNRNPM,HSPB1,HSPA1A,HSPA8,YWHAZ,UBA52
GO:BP	positive regulation of chromosome organization	GO:2001252	0.0298405	1.52519	184	52	6	17906	LMNA,SLX4,CCT8,SNW1,TRIM28,PML
GO:BP	protein localization to organelle	GO:0033365	0.0309427	1.50944	964	52	12	17906	NUP50,LMNA,CCT8,TRIM28,PML,SUMO1,HSPA8,YWHAZ,HSPA5,UBA52,RANGAP1,HSP90AB1
GO:BP	intracellular receptor signaling pathway	GO:0030522	0.0325552	1.48738	282	52	7	17906	PIAS1,PIAS2,TRIM24,HSPA1A,SNW1,PML,UBA52
GO:BP	regulation of protein stability	GO:0031647	0.0340735	1.46758	284	52	7	17906	LMNA,TRIM24,CCT8,HSPA1A,SUMO1,HSPA8,HSP90AB1
GO:BP	primary metabolic process	GO:0044238	0.0347192	1.45943	10594	52	45	17906	ZNF280B,NONO,MED23,PIAS1,RMI1,GATAD2B,HNRNPK,NUP50,HNRNPM,LMNA,BLM,PIAS2,HSPB1,XAB2,SUMO3,SLX4,PIAS4,GTF2I,TRIM24,CCT8,IFI16,HSPA1A,SNW1,IRF2BP2,TRIM28,SUMO2,PRDX1,PML,TRIM33,LYZ,SUMO1,TRIM22,ANXA1,HSPA8,MEF2D,YWHAZ,HSPA5,TPI1,UBA52,PIP,RANGAP1,AZGP1,BLMH,HSP90AB1,S100A7
GO:BP	regulation of RNA stability	GO:0043487	0.0357944	1.44619	190	52	6	17906	HNRNPM,HSPB1,HSPA1A,HSPA8,YWHAZ,UBA52
GO:BP	regulation of nucleic acid-templated transcription	GO:1903506	0.0381275	1.41876	3588	52	24	17906	ZNF280B,NONO,MED23,PIAS1,GATAD2B,HNRNPK,BLM,PIAS2,PIAS4,GTF2I,TRIM24,IFI16,HSPA1A,SNW1,IRF2BP2,TRIM28,PML,TRIM33,SUMO1,TRIM22,HSPA8,MEF2D,HSPA5,UBA52
GO:BP	regulation of RNA biosynthetic process	GO:2001141	0.0390682	1.40818	3593	52	24	17906	ZNF280B,NONO,MED23,PIAS1,GATAD2B,HNRNPK,BLM,PIAS2,PIAS4,GTF2I,TRIM24,IFI16,HSPA1A,SNW1,IRF2BP2,TRIM28,PML,TRIM33,SUMO1,TRIM22,HSPA8,MEF2D,HSPA5,UBA52
GO:BP	leukocyte degranulation	GO:0043299	0.0397298	1.40088	532	52	9	17906	CCT8,HSPA6,PIGR,HSPA1A,LYZ,MPO,HSPA8,HSP90AB1,S100A7
GO:BP	negative regulation of cellular macromolecule biosynthetic process	GO:2000113	0.0410284	1.38692	1540	52	15	17906	NONO,PIAS1,GATAD2B,BLM,PIAS4,TRIM24,IFI16,HSPA1A,SNW1,TRIM28,PML,TRIM33,SUMO1,HSPA8,UBA52
GO:BP	negative regulation of cellular process	GO:0048523	0.0435874	1.36064	4996	52	29	17906	NONO,PIAS1,GATAD2B,HNRNPK,LMNA,BLM,PIAS2,HSPB1,SLX4,PIAS4,TRIM24,IFI16,HSPA1A,SNW1,IRF2BP2,TRIM28,PML,TRIM33,SUMO1,TRIM22,MPO,ANXA1,HSPA8,YWHAZ,HSPA5,UBA52,PIP,AZGP1,HSP90AB1
GO:BP	macromolecule modification	GO:0043412	0.0442085	1.35449	4428	52	27	17906	PIAS1,NUP50,LMNA,BLM,PIAS2,HSPB1,SUMO3,PIAS4,TRIM24,HSPA1A,SNW1,IRF2BP2,TRIM28,SUMO2,PRDX1,PML,TRIM33,SUMO1,TRIM22,ANXA1,YWHAZ,HSPA5,UBA52,RANGAP1,BLMH,HSP90AB1,S100A7
GO:BP	myeloid cell activation involved in immune response	GO:0002275	0.0460172	1.33708	542	52	9	17906	CCT8,HSPA6,PIGR,HSPA1A,LYZ,MPO,HSPA8,HSP90AB1,S100A7
GO:BP	regulation of cell death	GO:0010941	0.0463039	1.33438	1757	52	16	17906	NONO,PIAS1,HNRNPK,LMNA,HSPB1,PIAS4,TRIM24,HSPA1A,PML,MPO,ANXA1,YWHAZ,HSPA5,UBA52,PIP,HSP90AB1
GO:BP	regulation of apoptotic signaling pathway	GO:2001233	0.0471323	1.32668	414	52	8	17906	NONO,HNRNPK,LMNA,HSPB1,PIAS4,HSPA1A,PML,YWHAZ
GO:BP	response to interferon-gamma	GO:0034341	0.0478237	1.32036	200	52	6	17906	PIAS1,PML,SUMO1,TRIM22,ACTG1,HSP90AB1
GO:BP	organic cyclic compound biosynthetic process	GO:1901362	0.0495086	1.30532	4454	52	27	17906	ZNF280B,NONO,MED23,PIAS1,GATAD2B,HNRNPK,BLM,PIAS2,XAB2,PIAS4,GTF2I,TRIM24,CCT8,IFI16,HSPA1A,SNW1,IRF2BP2,TRIM28,PML,TRIM33,SUMO1,TRIM22,HSPA8,MEF2D,HSPA5,UBA52,HSP90AB1
GO:CC	nucleus	GO:0005634	3.24e-12	11.4894	7486	53	48	18856	ZNF280B,NONO,MED23,PIAS1,RMI1,GATAD2B,HNRNPK,NUP50,HNRNPM,LMNA,BLM,PIAS2,HSPB1,XAB2,SUMO3,SLX4,PIAS4,GTF2I,TRIM24,MAGED2,CCT8,IFI16,HSPA6,HSPA1A,SNW1,IRF2BP2,TRIM28,SUMO2,PRDX1,PML,TRIM33,SUMO1,TRIM22,MPO,ANXA1,HSPA8,MEF2D,YWHAZ,HSPA5,TPI1,UBA52,PIP,RANGAP1,AZGP1,BLMH,ACTG1,HSP90AB1,S100A7
GO:CC	nucleoplasm	GO:0005654	1.16e-11	10.9373	4012	53	37	18856	NONO,MED23,PIAS1,RMI1,GATAD2B,HNRNPK,NUP50,HNRNPM,LMNA,BLM,PIAS2,XAB2,SUMO3,SLX4,PIAS4,GTF2I,TRIM24,MAGED2,CCT8,IFI16,HSPA1A,SNW1,IRF2BP2,TRIM28,SUMO2,PML,TRIM33,SUMO1,TRIM22,MPO,ANXA1,HSPA8,MEF2D,YWHAZ,UBA52,RANGAP1,HSP90AB1
GO:CC	membrane-enclosed lumen	GO:0031974	1.65e-09	8.78172	5898	53	41	18856	NONO,MED23,PIAS1,RMI1,GATAD2B,HNRNPK,NUP50,HNRNPM,LMNA,BLM,PIAS2,XAB2,SUMO3,SLX4,PIAS4,GTF2I,TRIM24,MAGED2,CCT8,IFI16,HSPA6,HSPA1A,SNW1,IRF2BP2,TRIM28,SUMO2,PML,TRIM33,LYZ,SUMO1,TRIM22,MPO,ANXA1,HSPA8,MEF2D,YWHAZ,HSPA5,UBA52,RANGAP1,HSP90AB1,S100A7
GO:CC	intracellular organelle lumen	GO:0070013	1.65e-09	8.78172	5898	53	41	18856	NONO,MED23,PIAS1,RMI1,GATAD2B,HNRNPK,NUP50,HNRNPM,LMNA,BLM,PIAS2,XAB2,SUMO3,SLX4,PIAS4,GTF2I,TRIM24,MAGED2,CCT8,IFI16,HSPA6,HSPA1A,SNW1,IRF2BP2,TRIM28,SUMO2,PML,TRIM33,LYZ,SUMO1,TRIM22,MPO,ANXA1,HSPA8,MEF2D,YWHAZ,HSPA5,UBA52,RANGAP1,HSP90AB1,S100A7
GO:CC	organelle lumen	GO:0043233	1.65e-09	8.78172	5898	53	41	18856	NONO,MED23,PIAS1,RMI1,GATAD2B,HNRNPK,NUP50,HNRNPM,LMNA,BLM,PIAS2,XAB2,SUMO3,SLX4,PIAS4,GTF2I,TRIM24,MAGED2,CCT8,IFI16,HSPA6,HSPA1A,SNW1,IRF2BP2,TRIM28,SUMO2,PML,TRIM33,LYZ,SUMO1,TRIM22,MPO,ANXA1,HSPA8,MEF2D,YWHAZ,HSPA5,UBA52,RANGAP1,HSP90AB1,S100A7
GO:CC	nuclear lumen	GO:0031981	3.42e-09	8.46641	4780	53	37	18856	NONO,MED23,PIAS1,RMI1,GATAD2B,HNRNPK,NUP50,HNRNPM,LMNA,BLM,PIAS2,XAB2,SUMO3,SLX4,PIAS4,GTF2I,TRIM24,MAGED2,CCT8,IFI16,HSPA1A,SNW1,IRF2BP2,TRIM28,SUMO2,PML,TRIM33,SUMO1,TRIM22,MPO,ANXA1,HSPA8,MEF2D,YWHAZ,UBA52,RANGAP1,HSP90AB1
GO:CC	nuclear body	GO:0016604	7e-09	8.15503	794	53	17	18856	NONO,PIAS1,RMI1,GATAD2B,HNRNPM,LMNA,BLM,PIAS2,SUMO3,PIAS4,IFI16,HSPA1A,SNW1,SUMO2,PML,SUMO1,TRIM22
GO:CC	PML body	GO:0016605	7.54e-08	7.12263	98	53	8	18856	PIAS1,BLM,PIAS2,SUMO3,PIAS4,SUMO2,PML,SUMO1
GO:CC	intracellular membrane-bounded organelle	GO:0043231	1.2e-06	5.91974	11067	53	50	18856	ZNF280B,NONO,MED23,PIAS1,RMI1,GATAD2B,HNRNPK,NUP50,HNRNPM,LMNA,BLM,PIAS2,HSPB1,XAB2,SUMO3,SLX4,PIAS4,GTF2I,TRIM24,MAGED2,CCT8,IFI16,HSPA6,PIGR,HSPA1A,SNW1,IRF2BP2,TRIM28,SUMO2,PRDX1,PML,TRIM33,LYZ,SUMO1,TRIM22,MPO,ANXA1,HSPA8,MEF2D,YWHAZ,HSPA5,TPI1,UBA52,PIP,RANGAP1,AZGP1,BLMH,ACTG1,HSP90AB1,S100A7
GO:CC	extracellular exosome	GO:0070062	5.42e-06	5.26634	2144	53	22	18856	HNRNPK,HNRNPM,HSPB1,CCT8,HSPA6,PIGR,HSPA1A,PRDX1,LYZ,IGHG1,MPO,ANXA1,HSPA8,YWHAZ,HSPA5,TPI1,UBA52,PIP,AZGP1,BLMH,ACTG1,HSP90AB1
GO:CC	extracellular vesicle	GO:1903561	6.59e-06	5.18138	2167	53	22	18856	HNRNPK,HNRNPM,HSPB1,CCT8,HSPA6,PIGR,HSPA1A,PRDX1,LYZ,IGHG1,MPO,ANXA1,HSPA8,YWHAZ,HSPA5,TPI1,UBA52,PIP,AZGP1,BLMH,ACTG1,HSP90AB1
GO:CC	extracellular organelle	GO:0043230	6.87e-06	5.16306	2172	53	22	18856	HNRNPK,HNRNPM,HSPB1,CCT8,HSPA6,PIGR,HSPA1A,PRDX1,LYZ,IGHG1,MPO,ANXA1,HSPA8,YWHAZ,HSPA5,TPI1,UBA52,PIP,AZGP1,BLMH,ACTG1,HSP90AB1
GO:CC	nuclear periphery	GO:0034399	2.14e-05	4.6687	132	53	7	18856	NONO,HNRNPM,LMNA,BLM,PIAS4,SNW1,PML
GO:CC	nuclear speck	GO:0016607	3.96e-05	4.40238	403	53	10	18856	NONO,PIAS1,GATAD2B,LMNA,PIAS2,IFI16,HSPA1A,SNW1,SUMO1,TRIM22
GO:CC	membrane-bounded organelle	GO:0043227	4.57e-05	4.33963	12584	53	51	18856	ZNF280B,NONO,MED23,PIAS1,RMI1,GATAD2B,HNRNPK,NUP50,HNRNPM,LMNA,BLM,PIAS2,HSPB1,XAB2,SUMO3,SLX4,PIAS4,GTF2I,TRIM24,MAGED2,CCT8,IFI16,HSPA6,PIGR,HSPA1A,SNW1,IRF2BP2,TRIM28,SUMO2,PRDX1,PML,TRIM33,LYZ,IGHG1,SUMO1,TRIM22,MPO,ANXA1,HSPA8,MEF2D,YWHAZ,HSPA5,TPI1,UBA52,PIP,RANGAP1,AZGP1,BLMH,ACTG1,HSP90AB1,S100A7
GO:CC	intracellular organelle	GO:0043229	0.000118368	3.92677	12840	53	51	18856	ZNF280B,NONO,MED23,CCDC102A,PIAS1,RMI1,GATAD2B,HNRNPK,NUP50,HNRNPM,LMNA,BLM,PIAS2,HSPB1,XAB2,SUMO3,SLX4,PIAS4,GTF2I,TRIM24,MAGED2,CCT8,IFI16,HSPA6,PIGR,HSPA1A,SNW1,IRF2BP2,TRIM28,SUMO2,PRDX1,PML,TRIM33,LYZ,SUMO1,TRIM22,MPO,ANXA1,HSPA8,MEF2D,YWHAZ,HSPA5,TPI1,UBA52,PIP,RANGAP1,AZGP1,BLMH,ACTG1,HSP90AB1,S100A7
GO:CC	nuclear matrix	GO:0016363	0.000163482	3.78653	110	53	6	18856	NONO,HNRNPM,BLM,PIAS4,SNW1,PML
GO:CC	organelle	GO:0043226	0.000252883	3.59708	13720	53	52	18856	ZNF280B,NONO,MED23,CCDC102A,PIAS1,RMI1,GATAD2B,HNRNPK,NUP50,HNRNPM,LMNA,BLM,PIAS2,HSPB1,XAB2,SUMO3,SLX4,PIAS4,GTF2I,TRIM24,MAGED2,CCT8,IFI16,HSPA6,PIGR,HSPA1A,SNW1,IRF2BP2,TRIM28,SUMO2,PRDX1,PML,TRIM33,LYZ,IGHG1,SUMO1,TRIM22,MPO,ANXA1,HSPA8,MEF2D,YWHAZ,HSPA5,TPI1,UBA52,PIP,RANGAP1,AZGP1,BLMH,ACTG1,HSP90AB1,S100A7
GO:CC	focal adhesion	GO:0005925	0.000490022	3.30978	410	53	9	18856	HNRNPK,HSPB1,HSPA1A,ANXA1,HSPA8,YWHAZ,HSPA5,ACTG1,S100A7
GO:CC	cell-substrate junction	GO:0030055	0.000563086	3.24943	417	53	9	18856	HNRNPK,HSPB1,HSPA1A,ANXA1,HSPA8,YWHAZ,HSPA5,ACTG1,S100A7
GO:CC	blood microparticle	GO:0072562	0.000699913	3.15496	141	53	6	18856	HSPA6,HSPA1A,IGHG1,HSPA8,YWHAZ,ACTG1
GO:CC	COP9 signalosome	GO:0008180	0.000707239	3.15043	35	53	4	18856	HSPA6,HSPA1A,HSPA5,HSP90AB1
GO:CC	secretory granule lumen	GO:0034774	0.000727986	3.13788	319	53	8	18856	MAGED2,CCT8,HSPA6,LYZ,MPO,HSPA8,HSP90AB1,S100A7
GO:CC	cytoplasmic vesicle lumen	GO:0060205	0.000798334	3.09782	323	53	8	18856	MAGED2,CCT8,HSPA6,LYZ,MPO,HSPA8,HSP90AB1,S100A7
GO:CC	vesicle lumen	GO:0031983	0.000835622	3.07799	325	53	8	18856	MAGED2,CCT8,HSPA6,LYZ,MPO,HSPA8,HSP90AB1,S100A7
GO:CC	pigment granule	GO:0048770	0.00279104	2.55423	104	53	5	18856	PRDX1,HSPA8,YWHAZ,HSPA5,HSP90AB1
GO:CC	melanosome	GO:0042470	0.00279104	2.55423	104	53	5	18856	PRDX1,HSPA8,YWHAZ,HSPA5,HSP90AB1
GO:CC	vesicle	GO:0031982	0.00394408	2.40405	3914	53	25	18856	HNRNPK,HNRNPM,HSPB1,MAGED2,CCT8,HSPA6,PIGR,HSPA1A,PRDX1,PML,LYZ,IGHG1,MPO,ANXA1,HSPA8,YWHAZ,HSPA5,TPI1,UBA52,PIP,AZGP1,BLMH,ACTG1,HSP90AB1,S100A7
GO:CC	intracellular	GO:0005622	0.00590789	2.22857	14626	53	52	18856	ZNF280B,NONO,MED23,CCDC102A,PIAS1,RMI1,GATAD2B,HNRNPK,NUP50,RPAP3,HNRNPM,LMNA,BLM,PIAS2,HSPB1,XAB2,SUMO3,SLX4,PIAS4,GTF2I,TRIM24,MAGED2,CCT8,IFI16,HSPA6,PIGR,HSPA1A,SNW1,IRF2BP2,TRIM28,SUMO2,PRDX1,PML,TRIM33,LYZ,SUMO1,TRIM22,MPO,ANXA1,HSPA8,MEF2D,YWHAZ,HSPA5,TPI1,UBA52,PIP,RANGAP1,AZGP1,BLMH,ACTG1,HSP90AB1,S100A7
GO:CC	ficolin-1-rich granule	GO:0101002	0.00654957	2.18379	124	53	5	18856	CCT8,HSPA6,HSPA1A,HSPA8,HSP90AB1
GO:CC	ficolin-1-rich granule lumen	GO:1904813	0.00654957	2.18379	124	53	5	18856	CCT8,HSPA6,HSPA1A,HSPA8,HSP90AB1
GO:CC	chaperone complex	GO:0101031	0.0080554	2.09391	22	53	3	18856	CCT8,HSPA8,HSP90AB1
GO:CC	extracellular space	GO:0005615	0.00846958	2.07214	3543	53	23	18856	HNRNPK,HNRNPM,HSPB1,CCT8,HSPA6,PIGR,HSPA1A,PRDX1,LYZ,IGHG1,MPO,ANXA1,HSPA8,YWHAZ,HSPA5,TPI1,UBA52,PIP,AZGP1,BLMH,ACTG1,HSP90AB1,S100A7
GO:CC	primary lysosome	GO:0005766	0.0184533	1.73393	154	53	5	18856	CCT8,PIGR,LYZ,MPO,S100A7
GO:CC	azurophil granule	GO:0042582	0.0184533	1.73393	154	53	5	18856	CCT8,PIGR,LYZ,MPO,S100A7
GO:CC	catalytic step 2 spliceosome	GO:0071013	0.0235409	1.62818	84	53	4	18856	HNRNPK,HNRNPM,XAB2,SNW1
GO:CC	secretory granule	GO:0030141	0.0255539	1.59254	839	53	10	18856	MAGED2,CCT8,HSPA6,PIGR,HSPA1A,LYZ,MPO,HSPA8,HSP90AB1,S100A7
GO:CC	intracellular non-membrane-bounded organelle	GO:0043232	0.0278333	1.55543	4954	53	27	18856	NONO,CCDC102A,RMI1,GATAD2B,HNRNPK,HNRNPM,LMNA,BLM,HSPB1,SUMO3,SLX4,TRIM24,MAGED2,CCT8,IFI16,HSPA6,HSPA1A,SNW1,TRIM28,PML,SUMO1,ANXA1,HSPA8,MEF2D,UBA52,RANGAP1,ACTG1
GO:CC	non-membrane-bounded organelle	GO:0043228	0.0288854	1.53932	4964	53	27	18856	NONO,CCDC102A,RMI1,GATAD2B,HNRNPK,HNRNPM,LMNA,BLM,HSPB1,SUMO3,SLX4,TRIM24,MAGED2,CCT8,IFI16,HSPA6,HSPA1A,SNW1,TRIM28,PML,SUMO1,ANXA1,HSPA8,MEF2D,UBA52,RANGAP1,ACTG1
GO:CC	paraspeckles	GO:0042382	0.029907	1.52423	6	53	2	18856	NONO,HNRNPM
GO:CC	vacuolar lumen	GO:0005775	0.0319432	1.49562	173	53	5	18856	CCT8,LYZ,MPO,HSPA8,S100A7
GO:CC	azurophil granule lumen	GO:0035578	0.0321381	1.49298	91	53	4	18856	CCT8,LYZ,MPO,S100A7
GO:CC	lysosome	GO:0005764	0.0326943	1.48553	697	53	9	18856	CCT8,PIGR,LYZ,MPO,ANXA1,HSPA8,UBA52,HSP90AB1,S100A7
GO:CC	lytic vacuole	GO:0000323	0.0326943	1.48553	697	53	9	18856	CCT8,PIGR,LYZ,MPO,ANXA1,HSPA8,UBA52,HSP90AB1,S100A7
GO:CC	cytoplasmic vesicle	GO:0031410	0.0443475	1.35313	2372	53	17	18856	MAGED2,CCT8,HSPA6,PIGR,HSPA1A,PRDX1,PML,LYZ,MPO,ANXA1,HSPA8,YWHAZ,HSPA5,UBA52,ACTG1,HSP90AB1,S100A7
GO:CC	intracellular vesicle	GO:0097708	0.0450422	1.34638	2375	53	17	18856	MAGED2,CCT8,HSPA6,PIGR,HSPA1A,PRDX1,PML,LYZ,MPO,ANXA1,HSPA8,YWHAZ,HSPA5,UBA52,ACTG1,HSP90AB1,S100A7
GO:CC	spliceosomal complex	GO:0005681	0.0494959	1.30543	190	53	5	18856	HNRNPK,HNRNPM,XAB2,SNW1,HSPA8
