# Supplementary material for: Identification of proximal SUMO-dependent interactors using SUMO-ID
Source: Nat Commun. 2021 Nov 18;12:6671. doi: 10.1038/s41467-021-26807-6 (PMC8602451; doi:10.1038/s41467-021-26807-6)
Supplement: Supplementary file 6 — Dataset 3 [file 41467_2021_26807_MOESM6_ESM.xlsx]

## Sheet: PML_TurboID
Gene name	Protein IDs	Ratio PML_WT/TbID (LOG2 LFQ)	-Log Student's T-test p-value PML_WT_TbID	Student's T-test Significant PML_WT_TbID	Ratio PML_WT/PML_3MAS (LOG2 LFQ)	-Log Student's T-test p-value PML_WT_PML_3MAS	Student's T-test Significant PML_WT_PML_3MAS	Ratio PML_WT_ATO/PML_WT (LOG2 LFQ)	-Log Student's T-test p-value PML_WT_ATO_PML_WT	Student's T-test Significant PML_WT_ATO_PML_WT	LFQ TbID_1	LFQ TbID_2	LFQ TbID_3	LFQ PML_WT_1	LFQ PML_WT_2	LFQ PML_WT_3	LFQ PML_3MAS_1	LFQ PML_3MAS_2	LFQ PML_3MAS_3	LFQ TbID_ATO_1	LFQ TbID_ATO_2	LFQ TbID_ATO_3	LFQ PML_WT_ATO_1	LFQ PML_WT_ATO_2	LFQ PML_WT_ATO_3	LFQ PML_3MAS_ATO_1	LFQ PML_3MAS_ATO_2	LFQ PML_3MAS_ATO_3	Peptides	Razor + unique peptides	Unique peptides	Sequence coverage [%]	Unique + razor sequence coverage [%]	Unique sequence coverage [%]	Mol. weight [kDa]	Score	Intensity	MS/MS count	Student's T-test Test statistic PML_WT_TbID	Student's T-test Test statistic PML_WT_PML_3MAS	Student's T-test Test statistic PML_WT_ATO_PML_WT
YEATS2	Q9ULM3	7.89057	4.78591	+	-0.16191	0.216384		-0.0894349	0.154919		9.18785	9.85516	10.0355	17.9578	17.4721	17.3203	18.0429	17.8736	17.3195	11.0027	10.3276	10.0102	17.3941	17.6906	17.3972	17.6917	17.3169	17.8826	30	30	30	29.6	29.6	29.6	150.78	323.31	5848400	267	24.5367	-0.556394	-0.414204
PML	P29590	7.77815	4.35002	+	0.644929	0.736907		0.539708	0.524444		9.83012	9.89872	10.0836	18.5111	17.4071	17.2287	17.0947	17.0534	17.0641	9.89882	10.8234	11.7059	17.8361	18.4661	18.4638	18.1831	17.3689	18.5081	50	7	7	47.5	7.1	7.1	97.55	155.29	7852700	107	19.0572	1.60728	1.19264
NCOR2	Q9Y618	7.42275	3.5512	+	-0.454163	0.73638		0.353212	0.595571		11.4806	10.1224	9.58203	18.2602	17.8287	17.3644	18.4008	18.3707	18.0443	9.69299	11.5394	12.3317	18.1381	18.2848	18.09	18.1445	17.4278	18.3265	36	36	36	16.6	16.6	16.6	273.65	287.2	7939500	265	11.9491	-1.60625	1.33175
EMSY	Q7Z589	7.2663	3.49926	+	-0.824975	1.51124	+	0.376791	0.72436		9.95349	11.9498	10.5777	18.5165	17.8348	17.9285	19.1716	18.8711	18.712	11.6359	13.3514	13.838	18.4166	18.6738	18.3198	19.259	18.7173	19.379	35	35	34	35.6	35.6	34.5	141.47	323.31	12360000	378	11.5888	-3.26912	1.58276
ZNF609	O15014	7.17274	2.37794	+	-1.35595	2.13585	+	-0.0500698	0.0521952		12.0627	8.00876	9.14214	17.1222	17.051	16.5585	18.4052	18.5275	17.867	10.9151	10.5776	10.5123	16.3052	17.1738	17.1026	17.9297	17.225	17.4009	22	22	22	17.8	17.8	17.8	151.19	323.31	6173900	212	5.87687	-5.03379	-0.151713
RMI1	Q9H9A7	7.08522	5.04497	+	-0.621203	1.27647		-0.308558	0.56549		9.85337	10.1699	10.1695	17.5381	16.7584	17.1519	17.8118	17.6951	17.8052	10.0657	10.9408	9.86574	16.7724	17.0191	16.7313	17.2627	17.4036	16.796	14	14	14	27.7	27.7	27.7	70.144	323.31	6500000	115	28.503	-2.72143	-1.27303
BLM	P54132	7.0496	5.03558	+	-0.428501	0.808153		0.646646	1.17175		10.6865	10.4517	10.8938	17.785	18.0641	17.3318	18.3503	18.182	17.934	11.0891	10.683	11.3758	18.3874	18.6221	18.1113	18.1166	17.7921	17.9652	36	36	36	28.2	28.2	28.2	159	323.31	8481100	314	28.3487	-1.7471	2.49206
SUMO1	P63165	6.89666	4.39561	+	1.12646	2.27456	+	1.50426	1.81725	+	10.6602	10.7643	11.5982	18.2837	17.6976	17.7313	16.9259	16.734	16.6734	11.2254	11.3597	9.97074	19.2731	20.0128	18.9396	17.2604	17.1496	16.8428	7	7	7	51.5	51.5	51.5	11.557	95.716	9283700	96	19.5686	5.50399	4.06929
PIAS2	O75928	6.84542	3.59219	+	2.39297	3.10865	+	0.135408	0.260686		11.3543	10.381	9.54388	17.6448	16.9719	17.1987	14.8856	15.1689	14.582	11.2469	10.2782	10.8938	17.3445	17.5299	17.3473	13.7282	14.2044	14.6589	11	11	8	20	20	15.1	68.24	202.65	3273700	77	12.241	9.19008	0.654226
SETX	Q7Z333	6.60897	3.58322	+	0.828042	1.04142		0.917546	1.38046	+	10.7968	9.83125	11.5743	17.735	17.0692	17.2252	17.0396	16.5542	15.9514	10.2517	10.9452	10.003	18.1965	18.6981	17.8873	16.5115	15.8639	16.5167	40	40	39	15.8	15.8	15.5	302.88	323.31	4981300	229	12.1765	2.21711	2.95785
SENP6	Q9GZR1	6.52087	4.38603	+	2.14809	3.23308	+	0.504754	0.802199		10.7155	9.67399	9.97562	16.8699	16.6334	16.4244	14.6634	14.675	14.1451	10.5872	10.2846	10.3344	17.4212	17.3949	16.6259	14.1882	13.909	14.2142	15	15	15	16.5	16.5	16.5	126.14	171.93	2474000	89	19.46	9.89829	1.73537
SIMC1	Q8NDZ2	6.29762	4.10634	+	5.95134	2.54301	+	-0.458498	1.28762		10.1552	8.9925	9.78689	16.2412	15.9154	15.6708	11.4857	8.38042	10.1073	10.4395	10.9824	10.2443	15.4378	15.4958	15.5184	10.6987	10.6392	11.7662	10	10	10	15.8	15.8	15.8	96.837	121.99	942810	54	16.5384	6.51579	-2.74633
SLX4	Q8IY92	6.20316	4.82011	+	0.50147	0.681197		1.16136	2.50182	+	10.0637	9.98639	9.48565	16.3864	15.8672	15.8917	15.7078	15.9469	14.9862	10.4958	11.0764	9.8941	17.3475	17.1574	17.1244	13.913	11.7049	14.9974	15	15	15	10	10	10	200.01	208.21	2113100	98	25.0272	1.49856	6.35109
DAXX	Q9UER7	6.07878	3.51509	+	2.29594	4.97493	+	1.00596	1.51234	+	10.8083	9.16121	10.5819	16.1505	16.3787	16.2586	13.9014	14.0692	13.9294	10.3865	12.2353	9.91898	16.9726	16.9639	17.8692	14.5453	14.4785	12.6825	6	6	6	11.2	11.2	11.2	81.372	96.943	2132500	47	11.6975	27.3721	3.2718
PIAS1	O75925	6.05484	3.32072	+	3.4689	2.50459	+	-0.560047	0.407016		9.46031	9.9878	10.5129	16.9557	15.9138	15.256	12.8888	12.7022	12.1278	10.9789	10.8018	9.85734	15.2483	16.0956	15.1015	11.1314	8.50391	11.1133	7	5	5	13.1	10.4	10.4	71.835	111.09	1167200	32	10.4274	6.36208	-0.95931
SMTN	P53814	5.83484	4.02554	+	-0.148415	0.36761		1.3023	1.52253	+	11.0822	10.2177	9.99719	15.948	16.4975	16.3562	16.3426	16.4598	16.4445	9.7366	11.6582	11.4594	17.0148	17.4521	18.2417	17.0711	16.4174	16.7625	20	20	20	27.8	27.8	27.8	99.058	229.69	3815900	119	15.7775	-0.879213	3.29678
ZMYM1	Q5SVZ6	5.77636	4.41447	+	-0.717128	1.31522	+	-0.507357	1.0941		10.9282	10.6401	10.2566	16.8113	16.0958	16.2469	17.3662	17.0004	16.9387	11.0154	10.7817	10.6899	15.8983	15.859	15.8745	15.3555	15.5918	15.2745	13	13	12	14.8	14.8	13	128.72	137.86	3365700	86	19.784	-2.80846	-2.32697
UBN1	Q9NPG3	5.7581	3.3179	+	-0.7957	1.88546	+	0.113573	0.133076		8.66997	10.1494	10.4516	15.5028	15.4277	15.6147	15.9578	16.4402	16.5343	9.91069	10.0959	10.5837	15.854	16.0153	15.0166	15.8466	15.7714	15.2197	21	21	21	26.1	26.1	26.1	121.52	207.84	2171800	85	10.41	-4.26344	0.361403
SUMO2	P61956	5.69126	3.89999	+	2.45868	3.13422	+	1.57972	2.54204	+	15.3848	15.1543	14.2661	20.8669	20.7504	20.2617	18.0652	18.5307	17.9069	14.4493	15.3785	14.989	22.2434	22.4564	21.9183	18.9634	18.9092	19.0403	5	5	3	35.8	35.8	21.1	10.871	106.87	53931000	138	14.6621	9.33166	6.51187
ZBTB33	Q86T24	5.4891	5.34417	+	2.11068	0.719037		1.28448	2.51556	+	10.1269	10.2363	9.8573	15.3533	15.5787	15.7558	10.7925	14.5352	15.028	10.5396	11.7334	11.4682	16.5237	16.9698	17.0476	10.3273	14.4922	11.162	8	8	8	12.4	12.4	12.4	74.484	45.776	1548500	41	33.8805	1.57236	6.40564
RAD54L2	Q9Y4B4	5.40053	3.84651	+	5.38084	3.26236	+	1.21908	1.77505	+	10.6803	9.95046	10.6115	16.2855	15.9026	15.2558	10.0792	11.3118	9.91035	11.4561	11.0571	10.3322	17.1089	16.8945	17.0977	11.2101	11.4036	11.4674	11	11	11	8.3	8.3	8.3	162.77	106.34	1449300	56	14.2107	10.0722	3.95225
NNMT	P40261	5.25739	4.86888	+	-1.23679	0.777905		-0.0865885	0.117707		10.3274	10.3759	9.95418	15.61	15.1679	15.6517	17.8538	16.894	15.3921	10.8515	11.3581	10.0179	15.7212	15.4711	14.9775	16.9879	16.0702	15.7986	6	6	6	23.9	23.9	23.9	29.574	270.2	1897700	38	25.7435	-1.6876	-0.323401
PPIL2	Q13356	5.25704	2.90568	+	0.310257	0.50021		-0.234174	0.549862		12.5036	10.5263	10.8002	16.4788	16.8823	16.2401	15.8517	16.5155	16.3033	9.64229	10.4676	10.2896	16.2661	16.2967	16.3359	13.497	15.8929	16.0541	10	10	10	28.5	28.5	28.5	58.823	212.56	3063600	89	8.13437	1.14497	-1.24247
PIAS3	Q9Y6X2	5.0739	3.99457	+	3.64008	1.84302	+	0.330531	0.658975		9.81159	9.74788	10.739	15.1374	15.0775	15.3052	9.91084	12.918	11.7711	10.422	11.5975	10.3721	15.4667	15.8964	15.1487	10.4962	10.2526	11.4574	6	5	5	10.5	8.4	8.4	68.017	126.16	711180	20	15.495	4.14192	1.45527
SUMO3	P55854	5.02803	3.98847	+	3.16649	5.60436	+	0.939503	0.872972		10.014	9.79051	10.8524	15.2004	15.2148	15.3259	12.1722	11.9431	12.1263	11.2276	10.7308	10.4327	16.624	16.7453	15.1902	10.1369	10.7525	10.465	4	2	2	26.2	12.6	12.6	11.637	34.547	1033900	21	15.4398	39.3697	1.8755
ZNF280B	Q86YH2	5.00577	3.80596	+	4.80666	3.40079	+	-0.968998	0.481193		11.468	10.3395	10.5319	15.9693	15.7171	15.6703	10.3214	11.7869	10.8285	10.1107	11.268	10.5082	15.4921	15.8676	13.09	12.325	11.3835	11.4624	6	6	4	14.5	14.5	10.7	61.583	76.438	871590	36	13.8773	10.9339	-1.10742
EP400	Q96L91	4.96939	4.45994	+	-1.64384	3.08196	+	-0.704564	1.37193	+	10.0907	10.5879	10.9005	15.5472	15.3661	15.574	17.227	17.3798	16.812	10.326	9.93726	9.41883	14.7066	15.2264	14.4406	16.7081	16.1738	17.0061	20	20	20	9.7	9.7	9.7	343.48	323.31	2274200	157	20.3131	-9.04442	-2.93811
DHX38	Q92620	4.94439	1.99006	+	-0.114623	0.45335		0.503073	0.95813		12.9114	9.6364	9.70753	15.7335	15.6034	15.7517	15.9943	15.6573	15.7809	10.6585	11.3296	13.633	16.2815	16.57	15.7462	15.4479	15.9016	14.8768	13	13	13	13.6	13.6	13.6	140.5	114.29	2220100	90	4.57377	-1.05216	2.04655
TLK2	Q86UE8	4.94021	4.6888	+	0.368181	0.789615		-0.524526	0.568241		10.3972	10.8093	10.4714	15.1669	15.5961	15.7356	15.0632	15.3837	14.9471	10.3787	10.6423	9.80059	14.4409	15.6929	14.7912	11.1046	15.5779	15.6912	11	11	8	14.1	14.1	11.5	87.66	60.305	1449500	34	23.1952	1.71061	-1.2784
CCNT1	O60563	4.93621	1.73879	+	-0.474141	0.302946		-0.195395	0.160965		12.5752	9.22871	8.71366	14.5899	14.7983	15.938	14.661	15.816	16.2717	10.1152	10.6202	11.0199	15.0834	15.1025	14.554	13.4587	15.0382	12.6334	12	12	12	20	20	20	80.684	159	1589300	71	3.85351	-0.74475	-0.428587
SBNO1	A3KN83	4.89855	4.17518	+	0.105708	0.39052		0.0427389	0.107243		10.1268	10.7619	9.84261	15.2865	14.9942	15.1463	15.0783	14.8876	15.1439	11.8454	11.1967	10.3738	15.245	15.3501	14.9601	15.6143	15.6426	15.1972	12	12	12	12.2	12.2	12.2	154.31	113.97	1318000	113	17.215	0.925922	0.297085
MED1	Q15648	4.89523	2.77445	+	-2.10992	1.43637	+	0.24299	0.247774		11.0617	9.80108	9.18499	15.5679	14.3947	14.7709	17.315	17.8621	15.8862	9.94945	10.9186	10.1048	14.8057	15.3728	15.284	15.0305	15.6276	15.7	18	18	18	13.3	13.3	13.3	168.48	117.17	2039200	81	7.51169	-3.08891	0.626052
ESS2	Q96DF8	4.88155	4.68991	+	0.961599	1.74008	+	-0.796431	0.991032		9.67614	10.3602	10.1487	15.0361	14.8371	14.9565	14.3807	13.5434	14.0208	10.7026	11.3616	9.66779	13.5245	14.8123	14.1036	10.8708	13.5911	13.4881	7	7	7	23.1	23.1	23.1	52.567	68.465	735880	39	23.2101	3.857	-2.1135
NOSIP	Q9Y314	4.76605	2.22348	+	0.536729	1.9222	+	-0.392615	0.187377		12.6464	13.6336	10.6199	16.845	17.1104	17.2426	16.5693	16.5644	16.4541	10.7848	10.0621	10.1479	17.1432	17.7487	15.1282	15.971	15.4769	15.3374	9	9	9	36.9	36.9	36.9	33.172	193.39	3205800	71	5.32695	4.37066	-0.490352
RBM12	Q9NTZ6	4.73629	2.62764	+	0.131311	0.197441		-0.955124	0.514417		11.9929	10.0244	9.92542	15.2847	15.1876	15.6793	14.9586	15.6517	15.1474	11.1491	10.1787	10.4585	12.9316	15.6676	14.687	15.6563	15.1863	15.2362	10	10	10	13.3	13.3	13.3	97.394	62.795	1541200	58	6.86568	0.513464	-1.17294
GPKOW	Q92917	4.63583	1.72081	+	0.460868	0.580961		-0.631414	2.23813	+	12.8934	8.68391	11.003	15.5813	15.4085	15.498	15.3911	15.3791	14.3349	10.9496	11.4053	13.442	14.7676	15.0768	14.7491	14.8012	16.3006	15.5509	8	8	8	25.6	25.6	25.6	52.228	178.74	1518600	67	3.80516	1.30324	-5.37725
LIN54	Q6MZP7	4.57523	2.83501	+	-0.837589	0.812013		1.14982	1.03231		10.5387	10.0887	9.30233	14.2082	13.9794	15.4678	15.235	15.6194	15.3137	13.6049	10.8015	10.07	15.2223	16.0194	15.8632	15.1109	15.5648	15.7062	15	15	15	26.6	26.6	26.6	79.493	196.74	1515400	68	7.79354	-1.75471	2.19827
KIF18A	Q8NI77	4.56838	3.18681	+	-0.541141	1.35751	+	0.36819	0.448778		11.1118	9.51779	10.1092	14.86	14.6357	14.9483	15.1227	15.6657	15.279	10.4685	11.5705	10.0035	15.076	14.6538	15.8188	14.8274	14.3777	14.9427	12	12	12	15.5	15.5	15.5	102.28	166.31	1268000	57	9.6292	-2.90488	1.04305
USP7	Q93009	4.55123	1.48575	+	-0.591894	0.852278		-0.0640914	0.0808396		14.1177	9.30618	11.9575	16.6484	16.5991	15.7876	17.2459	16.8668	16.6981	11.7744	10.6173	13.6915	16.2412	16.3192	16.2824	16.8246	16.4433	15.6435	25	25	24	27.3	27.3	25.2	128.3	222.18	3680100	149	3.20714	-1.83436	-0.228922
UBN2	Q6ZU65	4.52334	3.63104	+	-1.38445	1.63012	+	0.472726	0.472032		10.3336	9.75693	9.68847	15.0101	14.3432	13.9957	15.8438	16.2606	15.3979	9.81903	10.2057	9.99989	15.4767	14.9075	14.383	15.1591	14.8927	16.3699	11	11	11	9.7	9.7	9.7	146.09	63.941	1133600	60	12.5239	-3.56714	1.08927
PRPF3	O43395	4.50534	2.60165	+	-0.882364	0.856948		-0.338754	0.208865		11.0425	9.74299	11.2575	14.4849	14.9955	16.0788	15.9211	16.2342	16.0509	10.5209	10.3247	11.0399	15.1677	15.3537	14.0214	15.0569	15.0419	15.2712	15	15	15	25.2	25.2	25.2	77.528	138.22	1836700	68	6.75652	-1.84363	-0.539441
TRIM33	Q9UPN9	4.45579	2.8734	+	3.38437	2.6459	+	-1.3353	1.52993	+	12.8795	11.1521	12.5971	16.9688	16.6049	16.4224	14.0272	13.3745	12.4413	10.3511	11.0929	14.2513	15.6513	15.7456	14.5933	14.893	14.398	13.2364	11	11	11	11.2	11.2	11.2	122.53	168.14	1623900	82	7.97704	6.94331	-3.31497
KDM3B	Q7LBC6	4.45488	3.01132	+	-0.967613	1.76906	+	0.138259	0.153075		10.0644	10.9689	9.37029	15.0032	14.5284	14.2367	15.3583	15.7016	15.6112	10.0557	10.5264	10.7073	14.6027	15.2145	14.3658	16.0255	14.934	15.8416	10	10	10	8	8	8	191.58	77.301	1098100	79	8.66908	-3.93583	0.409798
ZNF608	Q9ULD9	4.44787	2.97689	+	-1.279	1.60687	+	0.330387	0.493183		11.1665	11.3387	9.87502	15.4378	15.5357	14.7504	16.7337	16.8397	15.9875	9.71983	11.9069	9.22323	15.45	15.8809	15.3841	16.5263	15.3593	16.2933	14	14	14	12.4	12.4	12.4	162.21	82.829	1863100	88	8.49138	-3.50764	1.13111
ERCC3	P19447	4.38137	3.59733	+	0.106374	0.278219		-0.416569	1.87914	+	9.40281	9.7863	10.5886	14.1672	14.3436	14.411	14.4684	14.1037	14.0306	10.4289	9.82437	10.3606	13.9784	13.932	13.7617	10.7779	13.191	9.97761	8	8	8	14.8	14.8	14.8	89.277	98.324	614500	39	12.2781	0.692079	-4.24519
SLU7	O95391	4.37957	2.44934	+	-0.405097	0.354557		-0.750685	0.673342		10.5561	11.9187	9.96956	15.0292	14.5679	15.9859	15.3837	16.053	15.3616	9.846	10.4973	10.6004	14.5542	14.8744	13.9025	15.7535	14.2403	15.8922	11	11	11	20.3	20.3	20.3	68.386	130.82	1664100	46	6.14642	-0.852402	-1.48325
GTF3C4	Q9UKN8	4.37538	3.15288	+	0.40261	1.06546		-0.396	0.488752		10.4183	8.92579	9.90707	14.378	13.8515	14.1479	13.5708	13.7125	13.8862	11.2867	11.3737	11.5688	13.6008	14.334	13.2545	12.6969	14.2182	11.9983	9	9	9	11.3	11.3	11.3	91.981	50.323	550100	36	9.43624	2.26704	-1.12236
PAPOLG	Q9BWT3	4.34178	3.26048	+	0.227784	0.359856		-0.191481	1.62753	+	12.4946	11.6598	11.0135	16.144	15.9742	16.075	15.3253	16.018	16.1665	11.7094	10.6649	10.9489	15.8829	15.8317	15.9042	15.4186	15.9364	15.7214	14	14	14	22.3	22.3	22.3	82.802	189.81	2324800	81	10.061	0.863304	-3.56046
SLX4IP	Q5VYV7	4.31852	3.30598	+	1.27221	2.21064	+	0.176027	0.158643		9.8317	10.4829	11.2195	14.6561	14.7792	15.0543	13.721	13.8113	13.1408	9.9822	9.20368	10.2322	15.5937	15.1796	14.2444	10.8503	10.8704	11.8527	5	5	5	16.9	16.9	16.9	45.551	234.42	580650	33	10.3366	5.28318	0.423075
UIMC1	Q96RL1	4.27203	3.3454	+	0.866752	0.241963		2.15015	2.6494	+	9.2133	10.3848	9.74479	13.6342	14.1464	14.3783	10.3961	14.4875	14.675	11.1696	10.949	11.1051	15.7788	16.3348	16.4958	11.3898	10.758	11.6485	11	11	11	14.6	14.6	14.6	79.727	261.68	781450	39	10.5811	0.613287	6.95823
RTF2	Q9BY42	4.25458	3.09608	+	1.17513	0.864281		-1.20018	0.325383		9.57835	10.1703	10.3458	14.864	14.4875	13.5067	14.0599	12.4537	12.8193	11.0603	9.89409	10.8022	14.6305	14.4608	10.1664	10.4879	11.2717	10.5964	3	3	3	14.1	14.1	14.1	33.886	21.579	376880	22	9.12122	1.8582	-0.7919
PPP1R10	Q96QC0	4.11044	3.69055	+	-1.44247	1.52939	+	-1.89446	0.70622		9.75001	9.82747	10.0457	13.4709	13.9595	14.5242	15.8789	14.8304	15.5726	9.6257	10.4009	10.8026	13.0505	9.7321	13.4886	10.4875	13.7613	11.7735	11	11	10	15.7	15.7	13.1	99.057	69.805	1001500	36	12.9694	-3.31365	-1.54735
NBN	O60934	4.08156	2.49938	+	0.334332	0.347945		0.290105	0.278307		10.5651	10.9715	9.29018	14.3772	13.6594	15.0348	14.0768	14.0313	13.9604	10.9083	10.8288	10.5365	14.3884	14.8349	14.7184	10.7342	12.2251	11.2894	10	10	10	17.5	17.5	17.5	84.958	63.063	625760	39	6.34144	0.838763	0.692268
POLK	Q9UBT6	3.96793	4.37692	+	-0.211102	0.428433		0.327288	0.774426		10.0581	9.98945	10.3955	14.2248	13.7966	14.3254	14.1125	14.5746	14.293	11.0663	11.41	9.05893	14.549	14.2271	14.5525	11.4998	13.1495	13.4809	8	8	8	11.5	11.5	11.5	98.808	68.97	692770	35	19.3574	-1.00238	1.68077
ZZZ3	Q8IYH5	3.96091	3.84686	+	2.41927	1.52833	+	-0.615388	1.1038		9.99255	10.1635	10.4157	14.5747	14.1709	13.709	12.2725	10.3689	12.5553	10.3986	9.71197	10.7559	13.6165	13.6129	13.379	13.8593	13.3256	11.8605	4	4	4	4.5	4.5	4.5	102.02	27.24	334150	24	14.2136	3.31102	-2.34738
RBM22	Q9NW64	3.96055	2.77487	+	3.54976	3.50778	+	-2.39751	0.960541		10.6634	9.96346	8.97905	14.07	13.9809	13.4367	10.7352	10.1246	9.97852	10.9664	11.674	10.4072	13.5728	9.62511	11.0971	10.9181	10.3372	10.9659	3	3	3	10	10	10	46.895	64.7	191500	10	7.51365	11.6472	-2.05144
TRIM24	O15164	3.95855	5.42408	+	3.48294	3.75602	+	-3.32254	2.02507	+	10.3962	10.0468	10.2269	14.1172	14.2748	14.1535	10.7758	11.0953	10.2256	11.4664	9.65208	11.1919	10.0583	12.2713	10.2482	12.0101	9.78605	10.6537	6	6	6	6.1	6.1	6.1	116.83	36.38	179640	18	35.4799	13.4772	-4.68122
BCOR	Q6W2J9	3.91119	3.21648	+	-0.549465	0.927405		-1.26209	0.402867		9.84102	9.83384	10.949	14.3151	14.2138	13.8285	14.6505	15.0824	14.2728	11.0262	10.851	11.0816	14.0981	14.2523	10.2207	13.9849	14.0411	11.6539	13	13	11	9.6	9.6	7.8	192.19	149.88	525960	49	9.80097	-1.98448	-0.950931
SP100	P23497	3.88931	2.42063	+	2.83965	1.64742	+	1.83967	4.276	+	9.22112	11.4008	9.94698	14.1695	14.1184	13.9489	9.71163	12.3044	11.7018	10.1006	10.8907	10.9531	15.781	15.9332	16.0416	10.5699	11.0489	11.5769	5	5	5	6.6	6.6	6.6	100.42	32.549	614930	22	6.03683	3.61179	18.2548
GMEB2	Q9UKD1	3.87979	1.59913	+	0.673575	0.117531		1.16445	0.45288		10.0493	9.00035	10.1767	14.9315	14.3844	11.5497	14.9423	9.34896	14.5537	14.107	10.069	13.9559	14.6147	15.4753	14.2691	14.6344	13.9661	14.5483	4	4	4	9.1	9.1	9.1	56.421	88.884	700330	20	3.48797	0.322962	1.05123
RNF169	Q8NCN4	3.85449	1.79211	+	1.33056	1.32155	+	1.29815	1.29101		10.9605	11.0591	8.48616	13.9883	13.2278	14.8531	12.6129	12.7548	12.7099	11.1965	10.7108	10.5187	15.2374	15.3576	15.3687	13.129	14.096	12.3218	7	7	7	14.1	14.1	14.1	77.193	66.144	583770	35	3.99929	2.8228	2.75395
PHF3	Q92576	3.81839	2.41042	+	-1.195	0.840368		1.17982	0.816328		10.5814	9.95653	10.47	14.7959	14.7258	12.9415	15.7635	15.4132	14.8715	10.9626	11.3018	10.3264	15.0845	15.0211	15.897	13.6196	14.5758	12.8158	9	9	8	4.8	4.8	4.4	229.48	63.397	781560	33	5.99827	-1.81075	1.76323
CXorf56	Q9H5V9	3.81549	2.48161	+	1.01107	0.81754		0.763939	0.489678		9.56368	10.1575	10.8363	14.9362	13.756	13.3117	12.8496	13.5745	12.5468	10.1618	11.48	10.029	15.6406	14.6531	14.0022	10.7792	13.5253	14.2511	7	7	7	30.2	30.2	30.2	25.624	46.183	507640	25	6.27161	1.76562	1.12419
PIAS4	Q8N2W9	3.79089	3.4091	+	3.72832	2.73121	+	0.816556	0.982354		10.2964	10.4992	10.6922	14.8981	13.7871	14.1753	11.0747	9.78923	10.8116	11.0306	9.68838	10.5098	15.1926	15.4214	14.6962	10.0439	13.1702	11.024	4	4	4	7.5	7.5	7.5	56.503	35.037	444880	17	10.9878	7.31608	2.09579
SMCHD1	A6NHR9	3.76843	2.99517	+	-0.23068	0.240444		1.24326	1.79922	+	9.02375	10.1204	10.2406	13.9537	13.2496	13.4867	14.1102	14.1111	13.1608	11.3606	11.1508	10.6012	14.3467	15.0438	15.0294	14.4898	14.3802	10.6627	7	7	7	4.9	4.9	4.9	226.37	71.903	482980	34	8.58534	-0.609939	4.01901
ZNF280A	P59817	3.75995	3.26479	+	2.95153	3.97786	+	-0.824505	0.400402		9.98037	8.85544	9.7897	13.2142	13.5662	13.125	10.2318	10.1948	10.6241	10.5975	11.3846	10.1336	13.0001	13.6371	10.7947	11.451	10.5125	12.4697	5	3	3	11.1	7.2	7.2	60.815	39.843	137530	10	10.0867	15.3445	-0.945946
SLF2	Q8IX21	3.75428	3.58485	+	2.88654	2.50245	+	1.46022	2.17578	+	10.455	9.89111	10.5893	14.4164	14.1262	13.6556	11.0932	11.9055	10.5399	10.6998	9.69902	9.95329	15.3851	15.8751	15.3188	12.1691	10.1778	11.4904	6	6	6	6.6	6.6	6.6	131.87	54.504	519280	33	12.1882	6.35361	5.16575
FOXM1	Q08050	3.73066	3.28601	+	-0.480196	0.871332		-1.59689	1.0803		10.0916	9.33476	10.476	13.8071	13.411	13.8762	14.5957	13.9092	14.0299	10.6819	10.4887	9.56397	12.7993	12.7621	10.7421	9.34691	13.3537	10.1916	5	5	5	10	10	10	84.282	45.917	491270	18	10.2147	-1.87223	-2.29802
CHD8	Q9HCK8	3.71098	3.70009	+	-0.354859	0.932998		-0.123959	0.174356		10.9606	10.2035	10.8177	14.0505	14.4707	14.5935	14.8425	14.7289	14.6079	10.5669	11.6978	11.3847	13.845	14.5718	14.326	14.9802	14.9189	14.2187	11	11	9	6	6	5.1	290.52	190.21	853170	63	13.0422	-1.99575	-0.460111
NELFA	Q9H3P2	3.68698	2.36666	+	0.534124	1.25017		0.123226	0.277389		10.2839	9.69436	11.7507	13.9823	14.2724	14.5352	13.5018	13.769	13.9166	12.5415	12.6719	12.9648	14.271	14.5397	14.3489	14.3538	13.7679	15.3796	5	5	5	12.1	12.1	12.1	57.276	36.798	765120	30	5.83521	2.66305	0.690296
PARP1	P09874	3.67993	3.28086	+	-0.231042	0.512982		-1.06205	0.315459		9.2455	10.3591	9.6569	13.5432	13.6354	13.1227	13.4555	13.6724	13.8665	10.4637	9.46165	9.81806	13.5584	9.64296	13.9137	13.74	12.8471	11.7709	4	4	3	5.3	5.3	4	113.08	21.486	428930	17	10.1835	-1.17012	-0.771117
CWF19L2	Q2TBE0	3.64757	3.22214	+	-0.8034	1.97966	+	0.218653	0.570927		10.6073	11.1685	10.0121	13.9724	14.2269	14.5313	15.0302	14.9314	15.1791	10.5757	11.0842	10.7657	14.3648	14.4704	14.5513	13.3078	13.4095	13.1724	10	10	10	11.3	11.3	11.3	103.79	53.537	851700	38	9.83404	-4.5422	1.28365
MED15	Q96RN5	3.62523	4.07894	+	0.16268	0.226816		-0.201014	0.273731		11.4263	10.9367	11.1261	14.7792	14.4965	15.0891	14.6717	14.2194	14.9856	9.56736	10.4525	9.606	14.2464	14.4656	15.0497	13.8499	12.729	14.1725	8	8	7	10.8	10.8	6.9	86.753	63.114	914800	40	16.2764	0.579738	-0.682431
MMTAG2	Q9BU76	3.60949	2.74251	+	-1.23963	1.2969		0.529524	0.719439		11.06	9.70902	10.6519	13.5957	14.078	14.5757	15.9646	15.232	14.7716	12.3694	13.196	13.0361	14.8553	14.7273	14.2554	12.1568	14.8736	15.1426	2	2	2	10.3	10.3	10.3	29.411	12.712	680180	24	7.36675	-2.76717	1.57315
SFPQ	P23246	3.59956	1.41957	+	-1.15925	1.83143	+	0.3618	0.597682		10.12	13.3485	9.64946	15.0149	14.3093	14.5924	15.6902	15.5296	16.1744	13.8918	10.812	13.9427	14.6486	15.1451	15.2082	15.3336	14.5796	15.1638	9	9	9	15.3	15.3	15.3	76.149	58.964	1616000	51	3.04923	-4.10914	1.33586
ZMYM5	Q9UJ78	3.57835	3.53006	+	2.57259	2.26589	+	0.940408	1.59371	+	9.97902	9.50178	10.0102	12.9335	13.4873	13.8052	10.3873	11.6235	10.4974	11.5924	10.712	10.7509	14.2386	14.531	14.2777	10.6615	10.5421	10.1774	4	4	4	7.5	7.5	7.5	74.817	25.296	239340	13	11.8012	5.4736	3.47424
ERC2	O15083	3.56413	1.38197	+	2.42761	0.671362		-2.64416	0.938573		9.85954	9.50962	10.6211	11.2467	14.6411	14.7949	13.42	10.3557	9.62414	11.0298	9.89003	10.6972	11.8576	9.72471	11.1679	10.8871	11.5065	11.5677	2	2	2	2.2	2.2	2.2	110.56	8.7625	178870	4	2.96137	1.4794	-2.00699
ACACA	Q13085	3.55057	2.54114	+	1.05603	0.850863		0.00625038	0.00269078		10.6511	10.4399	10.2355	13.198	15.0033	13.7769	12.5057	13.0611	13.2434	9.12408	10.0772	9.408	14.2223	14.8043	12.9703	11.5001	9.42563	12.0316	8	8	7	4.1	4.1	3.6	265.55	36.884	407690	23	6.50823	1.83155	0.00823557
CMTR1	Q8N1G2	3.52552	5.37307	+	0.417208	0.656741		-1.80094	0.889062		9.92303	10.0257	9.87407	13.4225	13.3336	13.6433	12.9886	12.6107	13.5485	12.0193	10.9733	9.56391	12.5704	9.78675	12.6394	11.1341	12.8246	11.9121	5	5	5	7.2	7.2	7.2	95.32	54.614	280430	16	34.4506	1.45092	-1.90759
ARNT	P27540	3.51931	2.06912	+	0.277445	0.683675		0.166629	0.324716		11.0075	9.63844	12.1081	14.1338	14.5892	14.5889	13.9516	14.2874	14.2406	12.3032	10.7303	11.3104	14.492	14.4259	14.894	15.1517	14.4846	15.7187	7	7	6	14.2	14.2	10.9	86.636	83.379	1099800	46	4.81908	1.50339	0.790505
IRF2BP2	Q7Z5L9	3.49921	1.54213	+	0.1658	1.74069	+	-3.10586	2.00685	+	12.9041	9.38977	10.3916	14.4743	14.338	14.3708	14.2264	14.2515	14.2078	10.7558	10.4889	9.81093	10.7511	12.6208	10.4936	11.5005	13.548	14.6059	6	6	6	17.2	17.2	17.2	61.024	165.7	637180	22	3.34509	3.85866	-4.62506
TAF9	Q16594	3.49386	2.91514	+	-0.559425	0.579065		-0.78794	0.191265		10.2504	11.2421	11.1716	14.0892	14.1078	14.9487	15.189	15.336	14.2989	10.2749	9.6592	13.8239	14.7152	15.5407	10.5259	14.5134	14.621	14.5483	5	5	4	21.2	21.2	17	28.974	30.859	732540	26	8.181	-1.29954	-0.499307
PRPF18	Q99633	3.47895	2.8076	+	-0.0454664	0.0571309		-1.08209	0.287726		11.175	9.94997	10.2381	14.1745	14.2178	13.4075	13.8537	14.1278	13.9547	9.79052	10.0711	10.9326	14.9177	13.6916	9.94431	11.086	9.81961	9.19528	3	3	3	9.1	9.1	9.1	39.859	44.779	389530	17	7.66482	-0.165285	-0.712424
MCM10	Q7L590	3.4725	2.30783	+	-0.369142	0.545049		1.01272	1.39795	+	13.0035	12.9643	11.2977	16.0525	15.3938	16.2367	16.2608	15.9956	16.534	12.8472	13.279	13.1183	16.6556	16.7191	17.3465	15.9613	16.0341	15.4913	12	12	12	16.6	16.6	16.6	98.182	187.46	2964000	94	5.62182	-1.23304	2.99855
ANLN	Q9NQW6	3.43138	3.22868	+	-0.10011	0.29257		1.25723	2.48664	+	13.3267	12.2261	12.6429	16.2587	15.8992	16.332	16.2522	16.3307	16.2073	10.6111	10.7704	11.633	17.2244	17.7117	17.3254	17.5502	16.8635	16.6919	22	22	22	22.9	22.9	22.9	124.2	323.31	3591200	180	9.87241	-0.722745	6.29132
dps	PMLWT	3.39872	2.04311	+	4.11275	4.08898	+	0.410684	0.678995		10.8266	11.7848	9.45811	13.6459	14.4825	14.1373	10.0138	9.84971	10.0639	10.4371	11.1073	11.1851	14.4723	14.2907	14.7348	11.4772	11.0863	10.3002	73	3	0	72.5	3.2	0	105.25	155.89	334820	17	4.73732	16.372	1.49427
CBX4	O00257	3.3855	1.62762	+	1.41375	0.887167		0.973023	2.2854	+	10.42	11.6422	8.43402	13.253	13.5453	13.8543	10.6949	12.9215	12.795	10.2131	9.66962	11.5839	14.5221	14.5703	14.4793	13.2746	12.661	13.6283	5	5	5	12.5	12.5	12.5	61.367	43.731	389530	27	3.5607	1.90381	5.54215
TBX3	O15119	3.37575	4.75947	+	-0.268458	0.886886		-0.311869	1.04557		10.0061	9.92605	9.99103	13.2342	13.1921	13.6241	13.6422	13.5565	13.6571	10.2856	10.8296	11.6501	12.9861	13.0753	13.0534	13.5436	13.7695	11.7315	4	4	4	7.9	7.9	7.9	79.388	49.707	421810	23	24.1641	-1.90325	-2.22571
ZC3H11A	O75152	3.37501	2.79468	+	1.52717	0.559111		2.68887	2.40789	+	11.3621	11.2305	10.0997	13.899	14.3906	14.5278	10.3608	14.1099	13.7651	10.9241	10.3486	10.321	16.4398	16.6822	17.762	17.6057	16.697	15.5268	14	14	14	20.7	20.7	20.7	89.13	289.31	1825900	78	7.60484	1.26056	5.98871
CDC5L	Q99459	3.36362	2.38777	+	-1.14724	1.43833	+	0.246697	0.196186		10.1475	9.4821	10.9899	12.8435	13.8731	13.9938	14.7189	14.8304	14.6029	10.2881	11.046	10.2327	13.1873	14.0729	14.1903	14.551	14.8017	14.9327	9	9	9	17.2	17.2	17.2	92.25	105.37	798150	38	5.9134	-3.09356	0.510595
DNAJC17	Q9NVM6	3.34451	4.26331	+	-0.570937	0.85603		-0.0109145	0.00437501		9.84916	9.29643	9.4548	12.7152	12.9232	12.9955	13.8545	13.6253	12.867	9.54176	10.4945	10.8653	13.5948	13.7611	11.2453	13.0922	10.1009	11.9144	3	3	3	12.8	12.8	12.8	34.687	40.577	220180	17	18.1207	-1.84181	-0.0133648
MAMLD1	Q13495	3.30579	2.68248	+	0.745074	0.672349		0.250571	0.438464		10.7226	9.3402	10.4594	13.1041	13.5935	13.7419	13.1308	11.8088	13.2647	10.3423	11.625	10.6634	13.6565	14.0217	13.513	10.0388	13.4337	11.8777	3	3	3	4.9	4.9	4.9	83.23	13.675	330280	13	7.10103	1.48132	1.02246
QRICH1	Q2TAL8	3.29957	2.70171	+	-0.562687	1.04853		-0.308454	0.464753		9.53869	9.51032	10.7558	13.4585	12.8234	13.4215	13.5094	13.9798	13.9024	11.9396	12.354	11.0865	12.5475	13.2271	13.0035	13.7047	12.5371	13.6164	7	7	7	10.1	10.1	10.1	86.435	72.365	432000	32	7.18524	-2.23184	-1.07483
ATXN7	O15265	3.29362	3.92705	+	-1.36197	1.93821	+	-0.877729	0.843124		10.1126	9.59768	9.95479	13.0388	13.0051	13.502	14.8266	14.0178	14.7874	9.51154	11.6384	10.0174	11.3996	12.6575	12.8556	11.0725	12.5423	14.0934	5	5	5	8.6	8.6	8.6	95.45	31.827	476160	30	14.8959	-4.41799	-1.81621
FUBP1	Q96AE4	3.26086	4.91118	+	0.658478	2.26363	+	-2.62189	2.79288	+	9.56944	9.92198	9.82638	13.0365	12.9197	13.1441	12.2994	12.2495	12.5761	11.0969	11.3145	10.3849	9.73524	10.7912	10.7083	11.3963	13.0042	13.3137	3	3	3	5.4	5.4	5.4	67.56	15.148	230920	12	26.3813	5.46572	-7.59649
GTF2B	Q00403	3.2212	2.59178	+	1.05846	0.299088		-0.452684	0.137902		9.84181	10.2304	11.4282	13.7145	13.8055	13.644	14.1197	14.0784	9.79053	11.8663	10.4022	10.1968	14.3367	14.6193	10.8499	13.8628	8.89846	13.2342	6	6	5	24.4	24.4	20.9	34.833	72.522	356320	18	6.71549	0.736584	-0.373188
MED26	O95402	3.18561	3.49031	+	-0.0330515	0.0479556		0.245877	0.518161		10.6893	10.1454	10.7652	14.0429	13.7468	13.367	13.6663	14.0116	13.578	10.7226	11.3856	9.79291	13.8249	14.0084	14.0611	14.4854	10.9625	15.3802	8	8	8	14.7	14.7	14.7	65.446	41.414	543980	23	11.5277	-0.13996	1.1803
GTF2F2	P13984	3.18427	2.65621	+	0.600533	0.555449		0.243322	0.284851		13.2431	13.4274	12.141	16.5468	15.9672	15.8503	16.197	15.6376	14.7282	13.6266	13.6971	10.166	16.348	16.8387	15.9076	16.5422	16.0104	16.1964	5	5	5	20.9	20.9	20.9	28.38	52.239	1881400	45	6.98742	1.2534	0.706284
PRPF4	O43172	3.16916	1.69106	+	-0.160855	0.216524		-0.351529	0.564009		12.9836	10.8471	10.347	14.6174	14.9887	14.0791	14.5013	14.9005	14.766	10.7275	10.4698	10.5294	14.1336	14.3758	14.1212	11.6494	14.9098	13.521	4	4	4	9.6	9.6	9.6	58.449	42.74	915450	34	3.72602	-0.556709	-1.27014
NCOA2	Q15596	3.13883	2.0589	+	-1.4758	1.09103		-2.54091	1.59139	+	10.4346	9.57957	10.5619	14.0988	13.6968	12.1971	15.3314	14.5926	14.496	11.4069	10.6642	11.1044	10.7789	11.5736	10.0173	14.4191	10.8805	13.6563	9	9	9	7.4	7.4	7.4	159.15	92.984	350120	31	4.78683	-2.32052	-3.46835
RNF20	Q5VTR2	3.12415	3.14709	+	0.6304	0.302976		-1.40456	0.607452		9.74928	9.82344	10.2632	12.8144	13.6499	12.744	13.952	11.2602	12.105	10.4548	11.5933	11.2724	10.1589	13.5444	11.2915	13.2572	12.8397	12.1576	5	5	5	7.2	7.2	7.2	113.66	28.84	253120	16	9.40365	0.744814	-1.35491
WBP11	Q9Y2W2	3.10999	1.33881	+	-0.484394	1.15605		0.149334	0.194988		13.1057	13.4102	10.0398	15.147	15.1447	15.5939	15.6971	16.0317	15.61	10.0004	11.5357	10.0552	15.7106	15.6849	14.9382	15.2153	14.7999	11.7588	13	13	13	20.7	20.7	20.7	69.997	150.54	1865000	66	2.86206	-2.45835	0.507853
GTF2E2	P29084	3.10895	3.30636	+	-0.178425	0.142119		-0.343508	0.0958022		9.89152	10.4594	9.48993	13.0403	12.8798	13.2476	13.4685	13.8752	12.3593	10.1234	10.5283	10.4884	13.6324	14.3174	10.1873	10.7308	11.5239	10.7686	6	6	6	21.6	21.6	21.6	33.043	36.822	228190	19	10.3389	-0.383428	-0.267873
CDK7	P50613	3.09871	1.90647	+	-1.1729	0.95718		-0.464997	0.0892312		10.2339	11.6883	12.0117	14.182	15.3016	13.7464	15.8649	15.9748	14.909	10.3202	11.1611	11.2598	15.6451	15.8326	10.3573	11.3941	9.38873	11.228	6	6	6	22.3	22.3	22.3	39.038	36.604	869620	34	4.32453	-2.04462	-0.250875
ZNF281	Q9Y2X9	3.0706	2.61986	+	0.195156	1.05012		-0.0163339	0.0152535		14.9597	14.1691	13.4222	17.3732	17.2587	17.131	17.0972	16.9558	17.1243	12.9354	12.5847	13.102	16.5744	17.3888	17.7507	17.0167	15.8873	15.4785	15	15	15	22.8	22.8	22.8	96.914	323.31	5208500	133	6.83288	2.23514	-0.0460373
POLD3	Q15054	3.05109	1.42247	+	0.0508143	0.0389818		-1.35239	1.03535		12.3967	9.33184	10.0944	14.3137	13.6812	12.9812	13.2861	14.0258	13.5119	10.5036	11.76	10.4238	11.6903	13.2469	11.9819	12.7486	12.6407	13.7956	7	7	7	18.7	18.7	18.7	51.4	74.787	369310	26	3.05607	0.114779	-2.20456
ZNF207	O43670	3.03569	2.12412	+	0.1279	0.130647		-1.11908	0.765087		10.5337	10.8203	9.1395	12.6004	13.6721	13.328	13.3574	13.0973	12.7621	11.4818	10.4251	9.87437	12.4674	12.8617	10.9143	10.2303	12.5787	11.8785	4	4	4	9.6	9.6	9.6	50.75	22.969	287750	17	4.99554	0.355448	-1.66245
SART1	O43290	2.95672	3.22894	+	-0.112926	0.367769		0.163781	0.252171		15.3633	14.3493	14.7433	17.7794	17.8609	17.6857	18.1181	17.8197	17.727	15.087	15.1364	15.3134	17.6873	17.6857	18.4444	17.5278	17.1969	17.2016	34	34	34	46.8	46.8	46.8	90.254	323.31	8581600	236	9.87393	-0.879538	0.635676
CREBBP	Q92793	2.94884	3.36705	+	-1.73679	1.86957	+	-1.0105	0.610924		10.1839	10.0105	10.4506	13.6309	12.8108	13.0498	15.5031	14.8412	14.3575	11.5005	10.947	10.1625	12.7881	12.9185	10.7534	13.3865	13.8099	14.6343	11	11	7	6.4	6.4	4.6	265.35	77.49	480650	34	10.7177	-4.21764	-1.36167
CCZ1	P86791	2.93513	2.63827	+	2.33189	2.22043	+	-2.52312	1.70423	+	9.56269	10.3766	9.45455	12.9267	13.1452	12.1274	9.98369	11.0091	10.2108	11.8846	11.1755	9.72346	9.57602	9.65417	11.3997	11.6044	10.6093	10.2044	2	2	2	5.2	5.2	5.2	55.866	10.823	78203	4	6.91078	5.31653	-3.76093
PC	P11498	2.9151	2.24857	+	-0.534819	0.921712		-0.165757	0.349928		16.9873	16.5915	15.2672	19.4555	19.1596	18.9762	20.0988	19.3015	19.7954	15.3445	16.6824	16.891	18.7639	19.1027	19.2274	19.3888	19.3905	19.2135	36	36	36	40.6	40.6	40.6	129.63	323.31	25487000	424	5.41334	-1.97303	-0.842858
ICE2	Q659A1	2.89495	4.63749	+	0.436792	0.528438		0.239703	0.863856		10.3936	10.098	10.1843	12.9742	13.091	13.2956	13.1164	12.9467	11.9873	11.2736	11.0078	10.7638	13.3479	13.5189	13.2131	12.9593	12.6763	13.2395	2	2	2	3.1	3.1	3.1	110.01	45.542	302570	21	22.5158	1.20048	1.85736
DDX42	Q86XP3	2.85025	1.91864	+	-1.04237	0.698467		1.56716	1.03673		10.7909	11.0835	10.3748	13.9737	14.4379	12.3882	15.1259	14.6412	14.1599	11.03	9.63969	12.5654	14.588	15.132	15.7814	15.1368	14.1049	10.7148	14	14	14	18.6	18.6	18.6	102.97	93.799	850870	50	4.3602	-1.53223	2.20741
ZNF106	Q9H2Y7	2.80002	2.38075	+	1.97357	0.799334		2.15012	2.30465	+	11.0133	11.6154	10.339	13.9359	14.2206	13.2112	13.9946	10.4547	10.9977	10.7818	10.6274	11.2413	15.5134	16.3359	15.9688	12.5824	13.4616	11.7838	8	8	8	5	5	5	208.88	97.667	694980	43	5.88731	1.72973	5.61045
SUGP1	Q8IWZ8	2.78821	2.97225	+	0.00624116	0.00539539		-0.524988	0.377116		10.4443	9.5245	10.3224	13.1718	12.6233	12.8608	13.3933	12.2255	13.0184	10.5408	10.559	10.7142	13.3669	11.4231	12.291	12.9892	13.4473	13.7979	4	4	4	9.6	9.6	9.6	72.47	41.723	283460	22	8.46771	0.0164629	-0.898645
ZNF318	Q5VUA4	2.75722	3.47099	+	-2.99206	4.02693	+	-0.269984	0.29412		10.7666	11.3954	10.6933	13.8373	13.7644	13.5253	17.021	16.4754	16.6068	10.5039	11.582	9.706	13.3103	14.1163	12.8903	15.544	13.9289	15.9853	22	22	22	11.4	11.4	11.4	251.11	130.7	1146400	69	11.3971	-15.7902	-0.726041
SP2	Q02086	2.75162	2.77483	+	0.437777	0.454484		0.624041	1.03833		13.4888	13.1941	12.6591	15.3278	16.0423	16.2269	15.7507	15.7286	14.8044	10.017	13.4498	10.5518	16.4009	16.4464	16.6217	16.8298	16.4722	17.3895	3	3	3	8.5	8.5	8.5	64.899	99.131	2813700	34	7.51347	1.05442	2.21072
NCOR1	O75376	2.73218	2.34493	+	-1.07428	3.81515	+	-0.591444	0.841188		10.1597	10.9485	9.32197	12.811	12.8017	13.0141	13.9705	13.9949	13.8843	11.1669	11.3039	10.526	11.8401	12.9026	12.1097	13.418	12.5659	13.5127	6	6	6	3	3	3	270.21	40.396	267400	28	5.75562	-13.9522	-1.81237
RECQL	P46063	2.7249	1.47283	+	-0.154252	0.11016		-0.596576	0.187733		13.4779	11.6424	10.741	15.2705	14.4012	14.3643	14.0283	15.3815	15.089	10.3148	10.1875	11.7554	15.4822	15.0229	11.7412	12.9268	14.2316	13.9291	9	9	9	16.3	16.3	16.3	73.457	92.207	1040100	40	3.17597	-0.30446	-0.491173
PDS5A	Q29RF7	2.7211	3.27887	+	-0.126679	0.200613		-0.240624	0.302448		9.61858	9.91557	10.4467	12.8863	12.7578	12.5	12.4158	12.9993	13.109	10.5365	9.58944	10.6759	12.631	12.9024	11.8888	12.0255	13.2171	11.2013	5	5	5	5.8	5.8	5.8	150.83	48.71	250810	28	10.1715	-0.520705	-0.743697
MASTL	Q96GX5	2.68111	2.86291	+	-0.726795	0.747019		-1.0631	1.74892	+	11.5751	10.5888	10.8224	13.5844	13.4557	13.9895	14.945	14.681	13.5839	10.5218	10.4856	10.1691	12.7461	12.9135	12.1806	10.3088	10.2955	10.3254	9	9	9	14.8	14.8	14.8	97.318	83.503	557940	29	7.92653	-1.62706	-3.88094
HSF1	Q00613	2.67988	3.35629	+	1.32971	0.58669		0.00536346	0.007392		10.1975	10.7439	10.6352	12.9132	13.1459	13.5571	9.88778	12.8771	12.8622	11.6483	10.0551	10.5327	12.9196	13.3791	13.3336	13.0884	10.2595	11.2523	4	4	3	10.8	10.8	6.8	57.26	19.804	256240	11	10.6496	1.31442	0.0225046
HMCES	Q96FZ2	2.67222	1.75968	+	-0.290787	0.644987		-2.29172	0.792832		9.54943	11.8823	10.6055	13.5173	13.1428	13.3938	13.8083	13.8184	13.2996	10.2074	10.8784	9.67346	9.5361	13.7102	9.9325	13.1608	10.6192	12.6306	2	2	2	7.1	7.1	7.1	40.574	31.915	254390	11	3.91021	-1.42802	-1.71694
GLO1	Q04760	2.66235	3.01891	+	1.31219	0.458598		-0.0845604	0.0332834		9.7762	10.1131	10.3652	12.2838	12.8002	13.1577	12.5223	12.7609	9.02186	13.2839	13.4507	13.8337	13.3392	13.6174	11.0314	14.9855	14.7777	14.431	3	3	3	14.7	14.7	14.7	20.777	14.581	303830	17	8.7087	1.0626	-0.0985653
NR2C2	P49116	2.64799	3.67189	+	1.61696	1.12527		-1.01924	0.532848		10.5219	10.8424	10.1994	13.0112	13.3239	13.1726	10.6359	12.8565	11.1645	9.52121	11.3994	9.95851	12.7379	10.4966	13.2154	14.2845	15.0683	14.0988	6	6	5	13.9	13.9	12.1	65.414	37.688	294520	20	12.8281	2.39276	-1.20913
NR2C1	P13056	2.63544	2.03483	+	0.79784	1.18798		-2.83746	1.9455	+	9.88012	9.76614	11.4831	13.0461	13.1213	12.8684	11.615	12.3995	12.6277	10.9074	9.61762	9.81661	11.4422	9.5964	9.48472	9.94939	11.2379	11.8445	2	2	2	5	5	5	67.314	11.71	170070	10	4.71151	2.52707	-4.43963
ZHX2	Q9Y6X8	2.59495	2.3751	+	2.30847	1.5438	+	0.936566	2.15237	+	11.1675	9.64884	10.3409	13.0608	13.0047	12.8766	11.9922	9.68133	10.3431	11.5313	11.139	10.2102	13.8283	13.6671	14.2564	13.8044	10.0083	11.4978	3	3	3	4.2	4.2	4.2	92.306	16.261	210210	13	5.86638	3.34924	5.08808
HDX	Q7Z353	2.57203	2.20023	+	2.47217	1.17939		1.01833	1.05582		9.84485	10.1342	11.1531	12.4972	13.4837	12.8674	12.3323	9.84044	9.25902	10.2218	11.0177	11.4967	13.6743	14.6651	13.5638	11.7186	10.7562	10.9966	5	5	5	9.9	9.9	9.9	77.205	42.527	199850	17	5.2479	2.50851	2.24699
HCFC1	P51610	2.54321	3.7493	+	-0.717886	1.90969	+	0.0754058	0.0877423		16.2922	16.4148	16.0799	18.8497	18.505	19.0618	19.5825	19.5209	19.4668	15.3215	15.695	16.2163	18.4995	18.7691	19.3742	20.1048	19.7826	19.9748	37	37	36	27.3	27.3	25.6	208.73	323.31	23095000	398	13.4242	-4.33395	0.247001
IK	Q13123	2.53379	1.48471	+	0.36572	0.407333		-1.08894	0.368887		12.4172	10.8359	9.93406	14.1396	13.5963	13.0526	12.8105	13.5283	13.3526	11.0173	10.6356	11.1439	13.7248	13.6782	10.1187	13.4696	13.3767	11.6805	5	5	5	11.7	11.7	11.7	65.601	49.062	432070	27	3.20464	0.959949	-0.881826
PHF21A	Q96BD5	2.52143	2.87072	+	-0.79327	1.16972		-0.340732	0.385919		13.4665	13.5011	13.1362	15.4918	15.7118	16.4644	16.5064	16.9178	16.6237	9.85839	10.8301	13.7754	15.1033	15.6957	15.8468	17.0103	16.6709	16.9436	20	20	19	30.4	30.4	30.4	74.853	323.31	3369700	102	7.96412	-2.48769	-0.916575
LIG3	P49916	2.51594	2.16501	+	0.941077	1.12194		0.345178	0.299023		10.103	11.1372	9.9721	13.329	13.1501	12.2811	11.6591	12.4143	11.8636	11.5079	10.8211	10.3812	12.6588	13.3056	13.8312	14.1097	12.1517	11.4326	7	7	7	6.9	6.9	6.9	112.91	37.356	253550	27	5.12991	2.38571	0.736446
NAB1	Q13506	2.46643	1.36817	+	0.62944	0.482951		0.13948	0.122537		13.7406	12.6211	11.1107	15.6395	14.8049	14.4273	13.9566	15.2026	13.8241	13.541	13.8201	13.3962	15.1327	15.4434	14.7139	15.6143	15.6649	16.1826	6	6	5	15.6	15.6	13.8	54.401	100.4	1561700	43	2.92942	1.11089	0.335425
STAT3	P40763	2.45176	1.47062	+	-0.793041	2.32612	+	-1.10694	1.31576	+	13.1865	10.6896	11.1573	13.9282	14.1898	14.2707	14.8009	14.8603	15.1067	10.3442	9.94746	10.8387	13.4005	13.4051	12.2623	12.9485	13.1971	12.9601	9	9	9	17	17	17	88.067	83.619	816770	44	3.17067	-5.68748	-2.80968
KANSL3	Q9P2N6	2.44215	1.64975	+	-1.36382	1.47799	+	-0.113099	0.0868968		11.573	11.0311	9.6336	13.5529	12.49	13.5212	14.0582	14.82	14.7774	11.3925	11.8444	9.90049	12.4777	13.289	13.4581	13.7597	14.1009	12.7643	9	9	8	16.7	16.7	13.6	95.991	67.042	641110	36	3.61783	-3.18841	-0.244796
KDM3A	Q9Y4C1	2.41729	2.0469	+	1.27653	0.634728		0.392685	0.538656		10.1361	8.93535	10.227	12.5798	12.359	11.6116	12.5913	9.78107	10.3484	10.7937	12.2806	10.839	12.7288	12.3111	12.6884	11.0951	10.2811	13.6991	4	4	4	3.6	3.6	3.6	147.34	20.829	126410	13	4.74918	1.40804	1.22052
PCNP	Q8WW12	2.41355	1.69226	+	0.55881	0.511829		0.291424	0.227304		14.7035	15.0189	12.9897	16.8809	16.3794	16.6925	16.8007	16.234	15.2417	14.7861	14.5344	15.1809	17.4632	17.3803	15.9837	17.3433	15.7351	15.7542	6	6	6	31.5	31.5	31.5	18.925	174.55	3023200	70	3.72919	1.16785	0.580826
NFRKB	Q6P4R8	2.38474	1.78141	+	-2.90033	2.0676	+	-0.109743	0.0326539		10.3893	10.2712	10.2848	12.9644	11.5547	13.5805	15.5686	15.714	15.518	10.324	10.3181	11.8061	13.1032	13.9407	10.7264	15.9529	15.1435	15.148	16	16	15	16.9	16.9	16	139	162.54	801210	72	3.96974	-4.81429	-0.0967632
BHLHE40	O14503	2.37217	2.19777	+	-0.16001	0.177286		-0.786105	0.606445		10.6134	10.0947	9.2609	11.9202	12.5276	12.6377	12.8275	12.7336	12.0045	10.6604	11.3664	11.1384	11.161	12.6402	10.9261	9.56481	9.28494	11.6983	3	3	3	9.7	9.7	9.7	45.51	22.142	98989	10	5.2396	-0.466952	-1.35295
ZNHIT6	Q9NWK9	2.36154	4.17178	+	0.879771	0.493814		-2.42773	1.75666	+	10.3008	10.6959	10.3061	12.7893	12.8718	12.7262	10.3993	12.9576	12.3912	10.6271	10.6541	11.7154	11.0078	10.9696	9.12676	10.2368	10.3106	10.042	3	3	3	9.4	9.4	9.4	53.918	47.292	145630	8	17.1809	1.13235	-3.90198
SUPT20H	Q8NEM7	2.32532	2.86512	+	-0.402581	0.9586		-1.17876	1.48977	+	10.7308	11.5592	11.18	13.358	13.272	13.816	13.6857	14.0126	13.9554	10.0059	11.0523	10.4892	12.489	11.6705	12.7502	11.4285	12.7471	11.6292	5	5	4	10.4	10.4	7.3	85.788	49.334	427720	24	7.93716	-2.0475	-3.21688
NELFE	P18615	2.27371	3.4503	+	0.34767	0.799147		-0.664166	0.391173		14.5704	13.929	14.331	16.6628	16.4059	16.5829	16.3234	16.4476	15.8375	12.1161	12.9842	13.0841	16.5949	16.6023	14.4619	15.388	14.1702	15.1538	8	8	8	30.3	30.3	30.3	43.239	148.27	2311000	63	11.2587	1.72936	-0.927248
RGPD3	A6NKT7	2.26875	1.91048	+	0.052942	0.0268912		-1.04924	0.320438		11.4112	10.1978	10.1403	13.2434	13.0933	12.2189	13.6309	13.078	11.6878	9.35854	11.2801	10.9474	12.28	13.7842	9.34358	10.0978	10.1563	11.1052	12	1	1	8	0.7	0.7	197.48	6.1203	183470	12	4.33624	0.0801622	-0.781556
TAF6	P49848	2.23855	2.52794	+	-0.583055	1.13564		-0.0990283	0.14692		13.8042	13.0305	12.9952	15.3885	15.2048	15.9523	15.9284	16.1436	16.2227	14.1578	14.0559	13.7506	15.6072	15.4179	15.2234	15.1049	15.9802	16.7427	16	16	16	29.5	29.5	29.5	72.668	273.9	2285800	85	6.45512	-2.41479	-0.395024
KLF10	Q13118	2.21885	2.13124	+	1.60161	2.94513	+	0.216904	0.313674		12.9688	14.3989	13.6286	16.0185	16.0632	15.5712	14.3064	14.0799	14.4617	15.1206	14.493	13.0183	15.9687	16.5579	15.7769	15.367	16.4281	16.9584	6	6	6	14.6	14.6	14.6	52.555	88.739	1986500	53	5.01872	8.33046	0.767367
FOXK1	P85037	2.21649	2.34336	+	-0.153897	0.358035		-1.35353	1.82779	+	13.3767	12.2077	12.9739	14.8294	14.9655	15.4129	15.2803	15.2177	15.1716	11.2229	12.2009	10.5931	13.2078	13.7685	14.1709	14.0202	15.1831	12.7303	6	6	5	16.2	16.2	14.9	75.456	195.1	NaN	44	5.7499	-0.859561	-4.09889
TPI1	P60174	2.13536	1.45118	+	-0.597533	0.264395		0.866062	0.283864		9.71883	8.51377	9.39206	11.2556	12.3912	10.3839	12.8814	10.5958	12.3462	10.862	11.2899	10.8265	13.2352	13.3509	10.0428	12.0934	13.7221	11.173	3	3	3	13.6	13.6	13.6	30.791	21.25	130990	12	3.12413	-0.66227	0.704175
MED8	Q96G25	2.11983	1.62477	+	-0.695675	1.08637		-0.316405	0.292987		11.0452	8.98938	9.91826	12.1644	12.0024	12.1455	13.2439	12.9184	12.2369	11.3482	10.5494	11.1152	11.9675	12.4336	10.962	12.7952	8.9607	12.5126	2	2	2	11.9	11.9	11.9	29.08	95.297	124570	14	3.5534	-2.31074	-0.723631
ELF2	Q15723	2.10907	1.60758	+	-0.136911	0.105796		-0.496136	0.404647		10.4846	9.77241	11.1975	11.9684	12.3754	13.438	12.8251	12.9496	12.4177	9.56368	11.1486	10.5087	12.1449	11.5915	12.557	13.4026	12.5741	13.7128	5	5	5	13.2	13.2	13.2	63.966	68.63	249240	29	3.50945	-0.293417	-0.954527
TAF4	O00268	2.09165	2.08166	+	-0.428937	0.507439		-0.440018	1.03433		11.569	11.1047	10.1194	13.1005	13.0423	12.9254	13.547	12.7747	14.0333	10.3022	11.4203	9.4366	12.2273	12.6298	12.891	13.6198	13.1977	13.9202	8	8	7	12.9	12.9	11.9	110.11	131.6	348580	26	4.8589	-1.15921	-2.20246
LZIC	Q8WZA0	1.9765	1.52415	+	2.17769	1.59633	+	-2.32684	1.91604	+	9.89452	9.76214	10.9967	12.4317	12.8332	11.3179	9.18006	10.253	10.6167	9.78289	9.57047	10.04	9.38039	9.85964	10.3623	12.3626	11.4811	11.0194	3	3	3	22.1	22.1	22.1	21.494	35.086	51861	6	3.30075	3.48086	-4.35254
SDE2	Q6IQ49	1.93933	2.15808	+	0.510529	0.550667		-0.888125	0.889866		9.38092	9.64126	9.41435	11.0532	12.1598	11.0415	10.6768	10.7934	11.2527	10.4473	10.9376	10.6678	10.4836	11.038	10.0685	11.0553	9.34657	11.2361	3	3	2	6.7	6.7	4.4	49.741	13.95	55354	8	5.10693	1.24404	-1.9092
DHX15	O43143	1.92624	2.49875	+	1.48938	0.397852		-0.400799	0.359258		12.5567	13.4799	12.8165	15.1356	14.7299	14.7663	15.0119	10.2327	14.919	10.2916	11.874	10.5891	14.6922	15.1191	13.6182	14.3933	14.9464	11.3323	13	13	12	19.2	19.2	18.1	90.932	72.77	938480	47	6.33898	0.940786	-0.862075
HIRA	P54198	1.9109	3.00386	+	-3.32335	3.91383	+	-2.51301	1.3596	+	10.462	10.4284	10.3453	11.9407	12.3295	12.6982	15.7127	15.5432	15.6826	9.73725	11.8528	10.2268	8.30125	9.94149	11.1866	12.9	13.2637	13.2406	13	13	12	14.4	14.4	12.2	111.83	91.178	873230	31	8.6303	-14.7812	-2.90968
POP4	O95707	1.89549	2.54353	+	0.805294	0.406843		-0.48917	0.182733		10.1145	9.75978	10.4003	12.4251	11.6854	11.8507	12.7996	10.4141	10.3315	10.3261	11.0351	10.6794	12.6646	12.3106	9.51841	10.089	10.5237	10.6384	3	3	3	16.4	16.4	16.4	25.424	17.93	85377	8	6.51787	0.95896	-0.479611
JPT1	Q9UK76	1.88008	1.79225	+	1.81171	1.70216	+	0.906518	0.474595		10.6488	9.59996	9.78361	12.3945	12.0378	11.2404	9.96525	9.5536	10.7186	13.049	12.5668	13.2406	13.5594	13.5451	11.2877	13.3266	10.3585	12.0295	3	3	3	18.8	18.8	18.8	16.014	16.483	132540	11	3.99968	3.75542	1.09435
PCCA	P05165	1.8701	1.78379	+	-0.177794	0.39797		-0.395876	0.553715		17.5913	16.532	16.0454	18.8049	18.4154	18.5587	18.492	18.8102	19.0101	16.5335	15.5269	15.802	18.6097	18.3574	17.6242	18.2229	18.7026	18.839	30	30	29	40.5	40.5	40.5	80.058	323.31	16025000	256	3.97632	-0.941025	-1.25001
WDR70	Q9NW82	1.86971	1.45681	+	0.884742	2.75402	+	0.105013	0.324057		14.7563	14.561	12.9125	16.0421	16.0789	15.7181	14.9959	15.091	15.0978	10.4699	14.2121	14.3491	16.0758	16.1543	15.924	15.8196	15.3754	15.5651	10	10	9	23.1	23.1	18.7	73.2	132.21	2165600	82	3.13757	7.41872	0.789129
JMJD1C	Q15652	1.86793	1.66876	+	0.158647	0.0462699		0.106962	0.0332077		9.2766	9.93086	10.2966	12.4959	11.5041	11.1078	12.6761	12.6072	9.34864	10.6448	11.0714	10.9542	12.43	13.1572	9.84149	12.8495	12.3064	12.4309	7	7	7	3.6	3.6	3.6	284.52	44.587	127490	23	3.66736	0.135261	0.0983488
PSME3IP1	Q9GZU8	1.84005	2.20958	+	0.480168	0.487112		-0.599124	0.351971		14.227	14.9955	14.0821	16.447	16.5071	15.8707	16.5273	15.5908	15.2662	9.7958	9.85131	11.3018	16.5272	16.1631	14.3371	14.9661	10.1482	12.878	9	9	9	24	24	24	28.912	182.23	1911700	49	5.27957	1.11912	-0.847072
SLC4A1AP	Q9BWU0	1.83769	1.48867	+	-0.0733528	0.0285708		-0.0113118	0.00375927		9.8773	9.23888	10.0094	12.0436	12.0883	10.5068	11.484	12.8741	10.5006	10.3982	9.82085	11.2734	12.2581	12.4785	9.86808	10.5634	11.1338	10.4382	5	5	5	9	9	9	88.813	38.042	115150	14	3.21421	-0.0850204	-0.0114919
IFI16	Q16666	1.77288	3.31711	+	-0.323795	1.91788	+	-0.0836442	0.163564		18.9448	18.7936	18.4172	20.5381	20.3602	20.5759	20.8122	20.7593	20.8741	17.8379	17.9085	18.0159	20.0542	20.648	20.5211	20.0683	19.714	19.5521	50	50	49	57.8	57.8	57.7	88.255	323.31	62512000	666	10.4051	-4.35795	-0.434739
HNRNPM	P52272	1.75849	1.75976	+	-0.524761	2.56679	+	0.167072	0.543955		15.5834	14.8506	14.0377	16.6896	16.5144	16.5432	16.992	17.1536	17.1758	13.9277	15.2867	16.1239	16.9298	16.8078	16.5108	18.1167	18.0231	17.8864	23	23	23	37.9	37.9	37.9	77.515	194.49	5885000	130	3.91042	-6.61251	1.2309
PMS1	P54277	1.68305	1.82725	+	-0.282571	0.884438		0.310351	0.999281		16.1482	15.4548	14.8035	17.298	17.2736	16.8841	17.5284	17.3107	17.4643	12.1706	14.2389	13.5814	17.4123	17.3987	17.5758	16.5495	16.4781	16.5475	27	27	27	27.1	27.1	27.1	105.83	323.31	6210300	210	4.09736	-1.89836	2.13037
TCERG1	O14776	1.6629	2.26649	+	0.769407	0.596049		0.131363	0.135174		10.9809	10.504	10.8909	12.9118	12.4628	11.99	12.0422	10.6752	12.3389	10.3052	11.314	10.1445	12.9472	12.1316	12.6797	10.6725	9.58712	11.4147	2	2	2	1.9	1.9	1.9	123.9	11.711	147000	13	5.4757	1.33268	0.366536
TCF12	Q99081	1.65435	3.01947	+	-0.235748	1.38194	+	0.162982	0.229344		14.2467	14.3688	13.7914	15.7011	15.7361	15.9327	15.9622	16.0374	16.0775	13.4843	14.3514	13.5583	15.6877	16.4908	15.6803	16.0759	15.6877	16.2864	12	12	10	22.4	22.4	20.5	72.964	323.31	2600400	90	8.71165	-2.96128	0.585367
PPWD1	Q96BP3	1.64242	1.33715	+	2.01037	1.05946		-0.490744	0.236988		10.5175	10.2473	9.87613	12.2284	12.5547	10.785	8.92783	11.2355	9.37366	10.5633	11.3787	10.234	11.952	11.992	10.1519	12.513	12.9503	11.4576	5	5	4	9.8	9.8	7.6	73.574	26.007	168380	12	2.85826	2.25454	-0.60231
MEF2D	Q14814	1.63842	2.12266	+	0.172492	0.654149		-0.0497367	0.0913777		16.8545	16.2833	15.7546	18.0891	17.8035	17.9151	17.6035	17.7905	17.8962	16.9258	17.059	17.1037	17.5721	18.1779	17.9085	18.7886	18.8571	19.0235	17	17	17	26.9	26.9	26.9	55.937	181.88	10574000	127	4.99078	1.44587	-0.256446
PRCC	Q92733	1.63826	1.58489	+	-0.147206	0.254636		-0.295504	0.562008		13.1105	12.6096	11.603	13.7438	14.2045	14.2897	14.3745	14.3882	13.9169	10.319	11.1395	11.7853	13.8863	13.9958	13.4694	13.5059	14.7557	14.0432	4	4	4	12.4	12.4	12.4	52.417	109.73	758340	24	3.45196	-0.641058	-1.26622
NUP50	Q9UKX7	1.6318	2.08531	+	0.40972	0.496546		-0.128193	0.106489		13.7396	13.7438	14.0443	15.4118	16.0563	14.9549	15.3212	15.1193	14.7534	15.4744	14.8498	14.4675	15.3471	14.8361	15.8552	15.9522	15.2655	16.6572	9	9	9	23.9	23.9	23.9	50.144	97.72	1743300	66	4.87053	1.13774	-0.295175
UBA52	P62987	1.5943	2.38553	+	-0.135375	0.130502		1.65873	2.35668	+	17.6455	17.1131	16.9882	19.16	18.8318	18.5379	19.4437	19.1667	18.3254	16.4664	16.5159	16.6552	20.5749	20.8458	20.0851	18.7353	19.1203	18.6046	7	7	7	42.2	42.2	42.2	14.728	294.52	25302000	190	5.90506	-0.35509	5.79854
GTF2E1	P29083	1.53745	1.68999	+	-0.121969	0.112293		-1.54502	1.78123	+	13.9648	13.5264	13.2059	15.6799	15.1567	14.4728	15.0261	15.5869	15.0624	10.9707	10.3784	9.53808	13.6881	13.7678	13.2185	13.9535	14.9781	13.1403	3	3	3	11.6	11.6	11.6	49.452	50.813	1245300	33	3.72317	-0.309831	-3.96925
AHDC1	Q5TGY3	1.53174	1.61476	+	-1.75673	2.26204	+	-0.634952	0.529892		10.6112	9.51363	10.6107	12.2411	11.5961	11.4936	13.8529	13.6383	13.1097	11.417	10.6347	12.4008	10.1984	11.6712	11.5563	13.4281	12.3396	11.6136	5	5	5	5.1	5.1	5.1	168.35	45.635	209060	20	3.52775	-5.46016	-1.20333
NUFIP2	Q7Z417	1.49183	2.00244	+	1.07358	0.540534		0.364703	0.345544		14.0041	14.2769	14.3077	15.328	15.4336	16.3026	13.0215	15.7546	15.0673	13.1038	13.6144	11.0743	16.5082	16.1889	15.4612	15.7022	15.4086	14.8851	4	4	4	7.1	7.1	7.1	76.12	163.68	1554000	50	4.61157	1.2242	0.8338
PSME3	P61289	1.47315	2.60898	+	0.667063	1.3392	+	0.38991	0.306663		13.164	13.2815	12.5876	14.4314	14.5468	14.4744	14.1111	13.9777	13.3625	13.121	13.5396	13.8009	15.3312	15.4488	13.8424	13.3205	13.7021	13.9553	4	4	4	21.7	21.7	21.7	29.506	75.773	739950	35	6.78717	2.86295	0.752603
XAB2	Q9HCS7	1.45887	3.02478	+	0.134942	2.09916	+	-0.472152	1.74094	+	18.0621	18.2367	17.6761	19.4868	19.4148	19.45	19.3476	19.2855	19.3137	18.195	18.613	17.9768	18.874	19.2188	18.8423	18.9148	18.694	19.269	33	33	33	34.4	34.4	34.4	100.01	323.31	27463000	392	8.73949	4.91485	-3.85933
EYA3	Q99504	1.38436	1.69832	+	0.0778488	0.0609419		-1.43497	1.1558		10.3339	10.4261	10.3079	11.0051	12.0842	12.1317	11.8483	11.1732	11.9659	11.9503	10.3697	9.61163	9.91562	9.79126	11.2092	10.9595	11.7932	13.3779	2	2	2	5.8	5.8	5.8	62.662	13.811	129650	12	3.74522	0.175685	-2.45782
SENP5	Q96HI0	1.3763	1.42588	+	1.20646	1.83572	+	-1.23944	0.710708		11.3584	10.215	10.4907	11.9065	11.6632	12.6234	10.9571	10.8308	10.7857	10.6693	11.0154	11.5399	11.6883	9.34679	11.4396	10.6303	9.54068	11.033	4	4	4	8.7	8.7	8.7	86.692	33.209	55308	8	3.0641	4.12126	-1.55611
L3MBTL3	Q96JM7	1.37289	1.39154	+	-0.656397	0.487986		-0.840338	0.520256		10.735	10.511	10.3292	11.0503	12.0872	12.5563	12.4872	11.9309	13.2449	10.369	11.6739	10.4004	11.0193	10.1201	12.0334	12.8821	13.494	10.9999	4	4	4	6.4	6.4	6.4	88.336	49.061	202530	15	2.9836	-1.12085	-1.18442
EXOSC9	Q06265	1.33159	1.79086	+	1.85437	2.45314	+	0.406011	0.458177		15.2071	14.5166	14.0707	15.9333	16.0007	15.8552	13.4901	14.2701	14.4658	14.6003	11.0242	14.6109	16.8255	16.5943	15.5874	14.8757	10.6367	14.1145	4	4	4	10	10	10	48.948	43.027	1887500	48	3.99584	6.16108	1.06177
CACUL1	Q86Y37	1.28388	1.53241	+	-1.52077	1.58031	+	-0.498807	0.236763		14.2522	13.8858	14.5489	15.2489	15.1103	16.1794	17.3958	17.2396	16.4655	14.1991	14.9452	14.9026	15.6455	15.8916	13.5051	17.3799	15.2224	17.3098	6	6	6	21.1	21.1	21.1	41.063	87.916	2487900	62	3.32109	-3.44041	-0.601813
NONO	Q15233	1.2801	2.06903	+	0.10517	0.154136		-0.661116	0.876818		17.332	16.8599	16.5704	18.3453	17.9089	18.3484	17.6981	18.407	18.1821	17.8568	16.1269	17.6441	17.5167	18.104	16.9987	17.7437	18.3226	18.7658	17	17	16	35	35	35	54.231	258.74	11889000	185	4.81882	0.412335	-1.88316
ZBTB5	O15062	1.27136	1.32025	+	1.52499	0.899403		-0.801783	0.807468		9.61908	10.4246	10.4411	10.8058	11.4399	12.0531	11.3153	9.16131	9.24725	10.6215	12.0249	8.9727	10.53	10.1959	11.1677	10.9755	10.415	10.3403	2	2	2	4	4	4	74.277	9.1659	48503	6	2.81985	1.92827	-1.74575
SART3	Q15020	1.259	1.41819	+	-1.24533	2.48311	+	-1.31823	1.61315	+	13.2171	12.5096	11.905	13.9445	13.9893	13.4748	15.0635	15.2321	14.8491	13.2079	10.792	11.0135	12.3824	11.9606	13.111	13.7128	12.4858	12.2319	11	11	11	13.9	13.9	13.9	109.93	141.64	792040	58	3.04598	-6.27748	-3.52366
HSPA8	P11142	1.15345	1.3868	+	0.536717	2.32399	+	0.0175228	0.0339049		17.072	17.0694	15.9332	17.9761	17.866	17.6928	17.3353	17.3713	17.2183	16.7495	16.7299	16.6057	18.0535	17.9761	17.5579	17.8796	18.4388	17.9788	23	23	18	36.5	36.5	31.7	70.897	273.23	9172000	226	2.97258	5.67978	0.100342
ILKAP	Q9H0C8	1.07038	3.83782	+	-0.191184	0.351484		-0.0517642	0.135475		16.3114	16.1085	16.269	17.2837	17.2338	17.3826	17.3696	17.9213	17.1828	15.9855	15.0057	16.515	17.5158	17.1004	17.1287	17.6954	16.1588	17.7157	9	9	8	24	24	20.9	42.906	105.2	5130800	93	14.1386	-0.846068	-0.36727
HNRNPK	P61978	0.999493	1.32604	+	0.525863	0.909623		-0.549547	0.697919		19.9634	19.2511	19.153	20.8875	20.4335	20.045	19.9926	19.7038	20.092	18.8375	18.8989	18.7099	20.1361	20.2016	19.3797	19.4956	20.5668	19.7147	25	25	25	50.8	50.8	50.8	50.976	323.31	48456000	362	2.83298	1.94875	-1.53116
FAM50A	Q14320	0.991229	1.67332	+	0.271523	0.309973		-0.72895	0.290774		15.2456	15.1921	15.7681	16.6824	16.4803	16.0167	15.6335	16.6626	16.0687	9.95798	9.89207	10.3468	16.4396	16.8629	13.69	10.5477	13.5378	14.9534	9	9	9	30.7	30.7	30.7	40.241	97.071	2290300	61	3.67931	0.759579	-0.718922
SYMPK	Q92797	0.988652	1.46031	+	-0.880057	2.11416	+	0.205143	0.304359		15.7284	15.1034	14.8011	16.4382	16.2534	15.9073	17.2496	17	16.9894	15.0552	16.0585	16.7208	16.6093	16.6514	15.9535	16.5982	16.88	16.5636	21	21	20	22	22	19.8	141.15	288.35	4945800	190	3.14594	-4.96323	0.747736
DIS3	Q9Y2L1	0.984341	2.30012	+	0.027051	0.0204709		0.166616	0.40159		10.516	10.6197	10.6997	11.2611	11.7791	11.7481	12.3739	11.0602	11.2731	10.6672	11.4957	10.6396	11.6816	11.8605	11.7461	12.0273	10.2457	11.649	2	2	2	2.9	2.9	2.9	109	18.148	93447	8	5.59434	0.0614381	0.94835
SF1	Q15637	0.983255	1.63937	+	-0.478633	1.04469		-0.665036	0.458108		14.1128	13.2986	13.471	14.3884	14.6603	14.7835	15.4471	14.8647	14.9562	11.1269	10.7933	11.5154	14.4385	14.6761	12.7224	14.5726	15.6162	13.8353	9	9	7	15	15	11.1	68.329	78.42	1165200	47	3.59097	-2.22389	-1.06163
ZNF148	Q9UQR1	0.896339	1.3722	+	1.11602	3.42157	+	-1.26948	1.83731	+	15.5625	14.5797	14.9047	15.7474	16.0839	15.9045	14.7426	14.8256	14.8197	14.1264	13.8623	14.6517	14.3303	14.3713	15.2259	13.2869	12.2452	10.6704	13	13	13	24.2	24.2	24.2	88.975	162.41	1647600	85	2.93873	11.0691	-4.12574
TDP2	O95551	0.819117	1.76607	+	0.346245	0.778123		-1.26794	0.978104		14.6445	14.0171	14.1564	15.2611	15.0272	14.987	14.8494	15.0038	14.3834	10.9848	10.1322	10.1534	13.5588	14.9725	12.9402	11.0127	9.93513	11.5081	5	5	5	19.3	19.3	19.3	40.929	38.705	836740	32	3.92765	1.68803	-2.08713
HELLS	Q9NRZ9	0.727919	1.50417	+	-0.0218004	0.0219183		-0.595561	0.97424		16.273	16.1764	16.3056	17.0713	16.5602	17.3072	16.8975	16.6331	17.4736	15.0089	14.9489	14.4136	16.2874	16.7378	16.1268	15.3538	16.7	15.1893	21	21	21	24.8	24.8	24.8	97.073	173.38	5167100	138	3.25187	-0.0656806	-2.07927
MED23	Q9ULK4	0.607076	1.31932	+	0.378763	0.31132		-0.567987	0.36398		10.8974	10.7471	10.1942	11.2715	11.2069	11.1815	11.7051	9.98671	10.8319	10.6998	10.5677	11.1506	11.1207	11.4696	9.36571	10.2584	10.9151	11.1331	3	3	3	2.7	2.7	2.7	156.47	31.208	56571	8	2.81775	0.762415	-0.871772
PRPF40A	O75400	0.45345	2.27389	+	-1.52656	0.786013		0.388928	1.0021		9.95586	9.69234	9.79684	10.3234	10.2635	10.2185	10.014	12.5207	12.8504	10.2335	10.2946	10.4524	10.6262	10.3632	10.9827	11.0235	8.77835	10.286	2	2	2	3.1	3.1	3.1	108.8	12.559	66477	3	5.50162	-1.70353	2.13615
VWA5A	O00534	0.439455	1.35788	+	-1.22031	1.52721	+	-0.0695988	0.047892		9.52144	9.81061	9.88718	9.98453	10.3312	10.2218	11.2152	10.899	12.0844	10.4154	10.3498	10.2655	10.4628	9.14638	10.7196	11.6372	9.97857	10.931	4	4	4	7	7	7	86.488	26.17	56691	7	2.90573	-3.30826	-0.139783
IGBP1	P78318	-0.558974	1.87871	+	-0.0398703	0.0511653		-0.806573	0.576056		13.7526	13.6091	13.8766	13.2536	13.3294	12.9784	12.7397	13.525	13.4163	11.4909	11.1114	13.2834	12.941	13.0471	11.1535	10.7791	13.4445	9.91629	4	4	4	13.9	13.9	13.9	39.221	20.727	323200	21	-4.24394	-0.148866	-1.29367
HNRNPH3	P31942	-0.664108	1.46771	+	1.45576	0.517137		-0.831823	0.301463		13.9101	14.493	13.8288	13.4253	13.4361	13.3782	9.54287	13.6184	12.711	12.723	13.9103	14.0547	13.9238	13.4663	10.354	13.1223	10.4913	12.9795	4	4	4	17.3	17.3	17.3	36.926	66.782	446990	24	-3.16369	1.17828	-0.741614
CORO7	P57737	-0.821034	2.58612	+	-0.144709	0.24154		-0.778342	1.6384	+	14.2634	14.5116	14.1434	13.5757	13.3787	13.501	13.1937	13.7254	13.9704	13.0425	10.4843	14.448	12.3611	13.0836	12.6756	13.8012	14.4592	10.297	8	8	8	10.7	10.7	10.7	100.6	70.498	599580	30	-6.69205	-0.612354	-3.58848
RDX	P35241	-0.882029	1.64078	+	0.733393	0.570705		0.195994	0.162816		11.521	11.7722	11.1062	10.5212	10.362	10.8701	10.6624	8.7983	10.0924	10.8917	10.7395	10.0504	11.5524	10.711	10.0779	10.9217	9.38774	10.9287	5	1	1	10.3	2.6	2.6	68.563	5.3631	17284	2	-3.5946	1.28322	0.432971
TFCP2	Q12800	-0.902851	1.66575	+	-0.394099	0.176056		-0.979419	0.997151		12.9586	13.5366	13.1869	12.4435	12.5605	11.9697	13.4982	11.0601	13.5976	12.8924	13.2555	11.5333	11.6974	10.5013	11.8366	13.0352	12.9132	13.9132	2	2	2	5.6	5.6	5.6	57.255	15.981	359350	20	-3.65949	-0.464081	-2.12602
AHCY	P23526	-0.959742	1.63604	+	-0.552966	0.734861		-0.6925	0.228064		14.7774	14.8803	14.991	13.5339	13.8173	14.4182	14.6785	14.7246	14.0253	13.8722	14.3078	14.3801	14.2066	14.5652	10.9202	14.5537	14.2761	13.7868	6	6	6	15.5	15.5	15.5	47.716	32.694	858650	33	-3.58238	-1.60328	-0.582519
CCDC102A	Q96A19	-1.04651	1.6529	+	0.494372	0.760976		-1.94709	0.744096		15.2275	15.1159	14.5169	14.2133	13.9366	13.5708	13.3494	13.8454	13.0428	11.0164	10.8602	10.6371	10.1965	14.2165	11.4664	14.355	14.1997	10.1317	8	8	8	15.6	15.6	15.6	62.595	57.809	707870	29	-3.62601	1.65439	-1.62134
PPP1R2	P41236	-1.06686	1.31125	+	-0.379491	0.401278		-2.40071	1.9541	+	15.2645	15.5751	14.5124	13.7049	14.0053	14.4413	14.9841	14.49	13.8158	13.7435	12.7608	11.7814	12.3327	11.925	10.6916	13.1808	11.1487	11.9045	4	4	4	22.9	22.9	22.9	23.015	92.889	690190	31	-2.79948	-0.947719	-4.46532
TLK1	Q9UKI8	-1.14782	2.07845	+	-3.03355	3.13571	+	0.515808	1.74716	+	11.0961	10.3763	10.697	9.79476	9.51003	9.42116	12.5912	13.1451	12.0903	10.4845	9.87658	9.75603	9.95945	10.202	10.1119	11.2358	10.266	11.0219	5	2	2	6.3	3.7	3.7	86.699	12.972	117790	6	-4.84868	-9.33993	3.87617
ILF3	Q12906	-1.20663	2.13567	+	0.350396	0.169807		-0.386377	0.185062		13.2352	13.3699	13.2129	12.2386	11.6018	12.3578	12.4062	10.23	12.5108	12.694	13.3187	13.2446	10.2444	11.9572	12.8374	11.1379	9.59739	10.8495	4	4	3	6.2	6.2	4.9	95.337	41.284	244490	15	-5.0332	0.449453	-0.485005
TARDBP	Q13148	-1.23712	2.20079	+	0.00311915	0.00285154		-1.17368	0.463433		16.2124	16.2515	16.8225	15.0049	15.1309	15.4392	14.5325	15.6196	15.4135	15.2198	13.5588	14.5732	15.763	14.2683	12.0226	15.482	15.5881	13.0919	6	6	6	14.3	14.3	14.3	44.739	104.17	1799200	49	-5.24979	0.00872602	-1.07221
2	Q6ZSR9	-1.29047	1.94947	+	-0.0778783	0.0201303		-1.29689	0.790824		13.7801	14.188	13.8703	12.1326	12.8854	12.949	13.8888	10.2132	14.0986	14.0077	13.9503	14.3111	10.6636	12.7792	10.6335	12.9744	13.9114	11.0183	6	6	5	24.5	24.5	21.4	37.976	66.576	452600	33	-4.45148	-0.0604378	-1.71299
HNRNPU	Q00839	-1.33797	2.05361	+	0.312916	0.673801		-0.121526	0.142375		14.5283	14.0676	13.6475	12.7561	12.9411	12.5323	12.7259	12.1215	12.4433	10.8521	13.7917	14.4462	12.2558	12.4069	13.2022	12.5152	14.0668	10.3225	7	7	7	9.9	9.9	9.9	90.583	68.671	457980	28	-4.77021	1.48415	-0.384047
SLTM	Q9NWH9	-1.34523	1.96219	+	0.180063	0.0862078		0.798356	0.514229		12.6504	12.6065	12.6017	11.0544	10.9022	11.8663	12.073	11.4173	9.79235	12.4111	12.4188	12.1577	12.583	12.7801	10.8548	11.5638	11.1136	11.072	2	2	2	1.9	1.9	1.9	117.15	73.124	156690	35	-4.48953	0.242998	1.17257
STAT1	P42224	-1.37442	2.37172	+	-0.743495	1.63991	+	-0.83524	1.62873	+	16.5247	16.4977	15.847	15.0455	14.7767	14.924	15.401	15.5418	16.0338	13.9986	15.6383	15.6201	13.8529	14.5223	13.8652	14.7129	15.5511	14.9506	17	17	17	26.4	26.4	26.4	87.334	289.56	2205300	94	-5.85386	-3.59237	-3.56355
CCT8	P50990	-1.3846	2.25083	+	0.153584	0.404317		0.115402	0.283726		21.5313	21.4018	20.8505	20.0459	20.0004	19.5834	19.6163	19.7112	19.8415	22.1213	21.6409	21.7175	19.8614	20.1107	20.0039	20.271	20.0812	20.6837	36	36	36	58.2	58.2	58.2	59.62	323.31	68720000	609	-5.42117	0.953861	0.703879
KIF5B	P33176	-1.40915	1.46326	+	1.1152	1.18911		-0.458487	0.225711		12.5973	12.6119	12.2809	10.5989	10.7113	11.9525	10.1267	9.92699	9.86342	13.588	13.8103	13.1238	11.122	9.31215	11.4531	11.0415	9.16488	10.8584	6	6	3	8.2	8.2	4.3	109.68	26.77	114520	11	-3.15301	2.52951	-0.577276
TAB1	Q15750	-1.50891	2.18389	+	-0.136532	0.299529		-0.406532	0.987527		16.2371	15.4763	15.5993	14.581	14.2036	14.0014	14.3573	14.2966	14.5416	16.019	15.7403	15.5796	13.9044	13.6779	13.9841	15.0037	15.1791	15.4977	6	6	6	15.5	15.5	15.5	54.643	81.492	1513000	71	-5.1929	-0.737518	-2.10635
GTSE1	Q9NYZ3	-1.58139	1.41664	+	-0.348356	0.148269		2.87257	2.01142	+	13.3029	13.5237	13.592	11.9499	12.7484	10.9762	11.0383	12.189	13.4922	14.122	14.7397	14.9499	14.1892	14.7128	15.3901	13.9391	10.2312	14.4819	4	4	4	6.8	6.8	6.8	76.644	32.076	521520	24	-3.04234	-0.398272	4.6391
ANXA2	P07355	-1.59468	2.65648	+	-0.726266	1.41763	+	0.0629241	0.111366		19.4426	20.0198	19.4797	17.9728	17.8758	18.3095	19.1684	18.656	18.5126	18.7633	19.2755	19.1914	18.2734	18.2716	17.802	18.6354	18.2528	18.2275	21	21	21	55.8	55.8	55.8	38.604	323.31	18575000	293	-6.9886	-3.04468	0.307499
BRCC3	P46736	-1.59673	1.90865	+	0.746025	1.54326	+	0.673235	0.518527		15.1121	15.683	14.6527	13.9337	13.5421	13.1819	12.8256	12.8825	12.7115	13.3997	14.1821	14.1897	14.6219	14.8738	13.1817	10.9418	8.87926	11.3168	3	3	3	12.3	12.3	12.3	36.072	67.501	687300	19	-4.33091	3.3479	1.18102
ARFGAP1	Q8N6T3	-1.61447	1.46757	+	-0.882308	0.768827		-1.41554	0.479485		15.4786	15.2392	15.8484	12.9753	14.1858	14.5617	15.0375	14.9893	14.343	14.6387	14.3367	14.4935	13.9433	13.3989	10.134	12.9177	13.3073	13.4934	3	3	3	9.6	9.6	9.6	44.667	28.009	915340	45	-3.16334	-1.66979	-1.10404
CCT6A	P40227	-1.66813	1.70192	+	0.183874	0.122164		-1.69547	1.7112	+	13.9094	12.705	12.749	11.4392	11.8141	11.1057	10.2745	11.9639	11.5689	13.051	13.2212	12.9057	10.2751	8.97221	10.0253	10.0793	12.2055	10.7014	4	4	4	12.4	12.4	12.4	58.024	104.99	178630	14	-3.75478	0.3345	-3.77947
PICALM	Q13492	-1.7083	1.97319	+	-0.904749	2.00312	+	-0.6438	1.77943	+	15.6498	14.8502	14.4375	13.3256	13.0292	13.4578	13.8902	14.2402	14.3965	14.9449	15.1085	14.9337	12.6433	12.7944	12.4435	13.676	14.6682	14.1069	7	7	7	14.4	14.4	14.4	70.754	238.72	953830	49	-4.52264	-4.61364	-3.96429
SPART	Q8N0X7	-1.71229	1.62032	+	-0.710994	0.657242		0.725369	0.954997		12.3975	12.1897	11.1436	10.4035	9.62856	10.5619	11.213	10.124	11.39	11.2596	10.5184	9.4934	11.2283	10.5259	11.0158	11.2633	10.9364	9.52554	2	2	2	3.6	3.6	3.6	72.832	13.146	52015	6	-3.54197	-1.45189	2.0402
TNRC6B	Q9UPQ9	-1.80703	2.04845	+	-2.47586	3.15783	+	-0.130004	0.0846218		15.4632	15.577	14.6118	13.3613	13.0432	13.8264	15.9579	16.0653	15.6352	15.6582	15.9526	15.1374	14.0126	13.4897	12.3385	15.1042	14.8015	14.7182	12	12	11	8.1	8.1	7.4	194	269.45	1499600	98	-4.75403	-9.46415	-0.238852
CTTN	Q14247	-1.87653	2.33244	+	-0.0460943	0.0908102		-0.781972	1.33337	+	19.3879	19.2662	18.448	16.8923	17.1903	17.3899	16.9941	17.3574	17.2592	17.6568	17.9645	17.473	16.0527	16.8285	16.2454	16.3993	16.3803	15.3414	29	29	29	46.2	46.2	46.2	61.585	323.31	10161000	184	-5.7103	-0.254975	-2.84965
OXSR1	O95747	-1.91084	2.37985	+	-0.160869	0.174257		0.185392	0.228134		11.999	11.7164	11.8071	9.66964	10.5549	9.56547	10.1683	10.3111	9.7933	10.6365	9.42476	11.118	10.0601	10.0667	10.2194	11.4054	10.7592	10.9537	2	2	2	5.3	5.3	5.3	58.022	9.9563	21424	3	-5.88398	-0.45988	0.582674
EZR	P15311	-1.92314	2.84625	+	-0.37623	0.205077		0.0515709	0.0211605		16.4107	16.3687	15.8541	13.9842	14.5619	14.3179	13.2909	15.4413	15.2606	14.6808	16.1322	15.3881	15.0844	15.1841	12.7502	13.39	14.1897	14.8428	13	13	9	22.7	22.7	15	69.412	168.85	1709900	74	-7.84686	-0.530857	0.0634611
EIF3F	O00303	-1.95244	1.86731	+	-0.0804412	0.0544237		-0.322991	0.260351		16.7172	16.1591	16.4799	13.7661	14.4628	15.27	14.8302	14.8621	14.048	17.0536	16.6102	16.1888	14.2447	14.5462	13.7389	14.7252	14.5017	14.8629	6	6	6	19.3	19.3	19.3	37.563	99.385	1728300	65	-4.21116	-0.157856	-0.653497
SRP54	P61011	-1.9604	1.53921	+	0.378399	0.367053		-0.0381664	0.0216534		13.3799	12.2894	11.9451	9.7986	10.8314	11.1031	10.5326	10.0229	10.0425	12.3468	11.7419	10.9648	9.69642	11.1356	10.7867	11.9497	9.78543	11.7565	2	2	2	5.8	5.8	5.8	55.704	18.905	63287	9	-3.33787	0.878072	-0.0649053
RRM2	P31350	-1.96373	1.65256	+	0.955522	0.999375		-0.482958	0.460941		12.7593	11.8587	13.0307	11.2225	10.7147	9.82037	9.49987	9.99003	9.40103	10.8957	11.1622	11.7362	9.82454	10.0133	10.4707	10.1945	11.0605	9.68246	2	2	2	6.2	6.2	6.2	44.877	11.078	55402	5	-3.62513	2.13057	-1.06726
SEC24B	O95487	-1.98703	2.38814	+	0.57549	0.757257		-0.394464	0.335493		11.9977	12.4384	11.8019	10.5981	9.63836	10.0404	9.27963	9.33248	9.93828	11.8938	10.6493	10.9123	10.3996	9.67042	9.02344	10.1357	9.66453	11.862	2	2	2	2.3	2.3	2.3	137.42	11.765	49237	8	-5.91478	1.64711	-0.812963
AHSA1	O95433	-1.9971	3.79881	+	-0.227313	0.0487639		-0.249603	0.0831529		13.4278	13.4473	13.2955	11.1294	11.5855	11.4644	10.7975	14.6968	9.36702	11.3794	13.6891	12.8095	9.36816	13.0133	11.0491	10.2604	11.4646	10.1034	6	6	4	20.1	20.1	13.3	38.274	32.405	210670	12	-13.8194	-0.142208	-0.235002
LARP4	Q71RC2	-2.02622	3.21979	+	-0.169911	0.420216		-0.00441329	0.00326577		12.6899	12.2371	12.1281	10.2752	10.1581	10.5431	10.2586	10.5239	10.7037	10.7316	10.0295	10.178	10.2372	11.0988	9.62721	11.4618	11.4342	10.1516	2	2	1	3.2	3.2	1.8	80.595	8.635	73322	8	-9.82029	-0.985892	-0.00998888
TPD52L2	O43399	-2.0367	1.90179	+	-0.806946	0.33948		-0.400771	0.396368		12.9942	12.1669	12.6084	11.1217	10.7746	9.76305	12.3008	12.2066	9.5727	13.5997	11.083	13.4285	10.0917	9.96609	10.3992	11.364	10.4757	10.2046	2	2	2	12.1	12.1	12.1	22.237	11.223	104060	8	-4.31086	-0.821239	-0.937782
HBS1L	Q9Y450	-2.04459	1.72758	+	0.438613	0.360339		-0.216317	0.129147		12.6611	12.7977	12.1192	10.1009	9.88383	11.4594	9.80346	10.1846	10.1403	10.7669	11.1165	12.1241	9.64125	10.2401	10.9139	9.97171	12.6975	10.479	3	3	3	6.7	6.7	6.7	75.472	17.968	73142	8	-3.82333	0.864297	-0.351758
PALM2	Q8IXS6	-2.10065	2.39396	+	-0.563891	0.439475		0.472311	0.625331		12.2501	11.9653	11.4081	10.0247	10.0293	9.26763	11.2562	10.1683	9.5887	10.2409	10.0729	9.89199	10.625	10.2728	9.84073	10.5996	10.3621	10.3961	2	2	2	8.4	8.4	8.4	42.185	18.901	32065	4	-5.93649	-1.02449	1.38974
NR3C1	P04150	-2.13831	1.72605	+	-0.252753	0.271366		-0.560168	0.428296		15.3509	14.8474	13.8359	12.1502	12.2537	13.2154	12.4917	12.8735	13.0124	13.8446	14.4937	11.8768	12.3304	12.5113	11.097	12.8362	12.3042	11.8265	6	6	6	10.6	10.6	10.6	85.658	71.119	448570	30	-3.8192	-0.677336	-1.00211
CELF1	Q92879	-2.22223	1.87987	+	0.269807	0.123743		-1.62169	1.44991	+	14.1789	14.7746	14.7388	12.9326	12.7158	11.3772	10.8661	13.0015	12.3486	15.0693	15.37	15.1797	10.7754	11.0056	10.3795	10.8534	10.367	10.3153	3	3	3	6.2	6.2	6.2	52.063	18.382	398200	21	-4.24729	0.338415	-3.1211
CCDC50	Q8IVM0	-2.28709	3.23561	+	-0.613775	0.760648		-0.812612	0.363003		15.8957	15.828	16.099	13.2568	13.7053	13.9993	14.8714	13.969	13.9624	14.8191	14.9236	13.4979	13.6459	13.8507	11.027	14.6772	12.1879	13.8741	4	4	4	12.1	12.1	12.1	35.822	33.682	970090	31	-9.9132	-1.65375	-0.869767
MITF	O75030	-2.31104	1.76572	+	-1.21806	0.870312		0.830326	1.24507		12.7659	12.551	11.0672	9.32246	10.0758	10.0529	10.7028	12.2043	10.1982	10.1676	13.849	13.2929	10.888	10.268	10.7861	12.5241	9.88175	10.7471	2	2	2	3.6	3.6	3.6	58.795	8.4558	107890	8	-3.9267	-1.8702	2.65178
ACTN1	P12814	-2.32153	2.17205	+	-0.118856	0.0501995		1.7719	2.21086	+	13.1141	14.4138	13.7695	10.9861	11.5028	11.844	10.5271	13.0768	11.0854	14.5472	14.9695	14.9125	13.4991	12.7734	13.376	10.8762	13.8726	10.314	6	6	4	8.6	8.6	5.7	103.06	46.121	375370	24	-5.15332	-0.146192	5.28392
TUBA1C	Q9BQE3	-2.32885	1.82029	+	-0.0279303	0.0273502		0.114255	0.115089		18.4289	17.7299	16.7892	15.5671	15.7029	14.6914	15.2307	15.6087	15.2058	17.9698	18.4365	18.2321	15.0992	15.5374	15.6675	16.8492	16.9115	15.8505	11	11	0	35.2	35.2	0	49.895	187.36	5175000	134	-4.07782	-0.0814913	0.31685
PPP1CB	P62140	-2.39675	2.30966	+	0.545578	0.362084		0.191736	0.132726		12.4539	12.7325	12.3504	9.29789	10.4648	10.5839	9.44014	8.81761	10.4522	11.5174	11.1444	9.38686	9.70278	10.3461	10.8729	10.4994	10.5178	11.3375	2	1	1	8.3	3.1	3.1	37.186	5.0358	46877	3	-5.62835	0.86788	0.360546
NUMBL	Q9Y6R0	-2.4101	1.43193	+	-0.171154	0.06063		0.269153	0.113317		13.6667	12.3897	11.9355	9.61088	9.725	11.4258	10.3634	11.8119	9.09977	12.7905	12.0127	13.0022	11.5268	10.6828	9.35942	11.283	11.6523	11.3053	4	4	4	9.5	9.5	9.5	64.891	27.609	108210	12	-3.0784	-0.174837	0.312405
PSMC3	P17980	-2.41137	1.40396	+	0.278579	0.324085		0.466036	0.593469		11.2597	13.7666	13.3159	10.2972	10.769	10.0418	10.1229	9.58796	10.5615	10.6671	10.7179	11.4223	10.7408	11.359	10.4064	11.3803	10.4638	9.82052	3	3	3	9.3	9.3	9.3	49.203	13.456	83309	6	-3.01259	0.789187	1.32765
PAK1	Q13153	-2.43915	1.63809	+	0.322471	0.321634		0.395688	0.429912		13.7419	12.6526	11.7648	10.4179	10.838	9.58593	10.2131	9.60121	10.06	13.372	13.4503	13.1837	10.892	10.4143	10.7226	11.2108	10.3527	12.0348	3	2	2	7.9	6.2	6.2	60.646	19.341	89260	7	-3.58767	0.78406	1.00535
CAPRIN1	Q14444	-2.47145	1.78701	+	1.07464	1.36846	+	0.188064	0.186998		13.5008	13.7412	12.126	11.3372	10.1047	10.5118	9.54307	9.50195	9.6847	9.83148	14.0187	13.9303	10.8852	10.5997	11.0329	11.1664	10.779	10.3051	2	2	2	3.1	3.1	3.1	78.365	10.249	123860	6	-3.98519	2.93009	0.489477
LASP1	Q14847	-2.5025	3.27743	+	-0.292186	0.394145		-1.56791	0.545954		16.4296	16.2086	15.6164	13.5282	13.5555	13.6633	13.4555	14.4806	13.6876	13.2009	13.8812	14.3355	13.0929	13.4651	9.4854	12.995	8.74605	12.2304	7	7	6	21.5	21.5	21.5	29.717	82.187	899710	37	-10.1628	-0.933276	-1.23482
EEF1A1P5	Q5VTE0	-2.50388	1.4987	+	-0.563804	0.307897		0.265235	0.133895		17.0764	16.2981	17.058	14.9322	12.8529	15.1357	15.1757	14.639	14.7975	16.8277	16.4439	17.1611	14.5355	14.6229	14.5581	14.1774	14.9829	14.5166	9	9	4	22.7	22.7	12.3	50.184	66.597	2127900	76	-3.23856	-0.755204	0.363409
SYNCRIP	O60506	-2.51706	1.46806	+	1.42423	0.58497		-1.29282	0.613991		15.1114	14.4924	14.0918	12.828	12.7435	10.5729	9.40381	12.1226	10.3453	10.3885	14.3894	13.249	11.1135	9.60137	11.5512	11.8568	9.4158	9.3814	6	4	4	10.8	7.5	7.5	69.602	95.366	308890	15	-3.16453	1.31107	-1.36765
MAGED1	Q9Y5V3	-2.53364	2.03831	+	-1.21512	0.668758		0.961614	1.29831		11.4722	13.0124	11.7243	9.05453	9.6916	9.86187	11.7136	11.3478	9.19193	12.9668	11.0059	12.1672	10.8326	10.02	10.6403	10.2446	11.5049	11.4584	3	2	2	4.9	3.3	3.3	86.16	22.001	82181	13	-4.72234	-1.47432	2.77032
SEPTIN2	Q15019	-2.55646	2.27997	+	-0.590523	0.411396		1.0603	0.675802		12.8512	12.3153	12.2179	9.31346	9.68698	10.7146	11.2828	10.4551	9.74865	9.35513	10.6228	10.0221	11.6979	11.3699	9.82819	11.715	9.89529	9.68901	2	2	2	9.1	9.1	9.1	41.487	25.49	45528	4	-5.52302	-0.968143	1.48805
PKM	P14618	-2.59089	1.71459	+	-0.299884	0.221586		-0.516089	0.215378		17.7659	16.5125	16.2659	13.7908	15.2605	13.7205	14.5962	14.2569	14.8183	16.9475	16.6862	16.346	14.6064	14.4419	12.1751	12.5741	15.5948	11.218	19	19	19	39.4	39.4	39.4	57.936	182.52	2317700	99	-3.78852	-0.568062	-0.554133
EIF4B	P23588	-2.60581	1.88829	+	-1.36449	1.15205		-0.278475	0.193389		17.709	18.0328	17.0257	14.9984	14.0529	15.8989	16.0274	16.468	16.5482	17.0165	16.8545	17.3042	14.6437	14.9811	14.4898	15.3925	15.7781	15.0027	15	15	15	24.4	24.4	24.4	69.15	323.31	4307200	97	-4.27164	-2.4498	-0.504185
LSM14B	Q9BX40	-2.61933	1.48393	+	-0.117448	0.04567		-0.674549	0.472336		14.3041	12.7932	12.3856	10.317	9.68077	11.6271	9.98545	9.99907	11.9927	14.4378	13.7439	13.9966	10.3142	9.52372	9.7634	11.8201	10.2847	11.5066	5	5	5	21.6	21.6	21.6	42.07	86.302	173960	14	-3.20273	-0.133586	-1.08988
RINT1	Q6NUQ1	-2.62842	2.13097	+	0.128312	0.106429		-0.0254583	0.0123422		13.3619	13.2167	12.2129	11.0513	9.82439	10.0305	10.2443	10.502	9.77504	11.705	12.6412	12.1256	9.88989	11.3911	9.54883	10.9475	9.99236	11.0582	4	4	3	6.3	6.3	5.2	90.631	26.035	86069	8	-5.01784	0.295021	-0.0373695
EDC3	Q96F86	-2.65194	3.14421	+	-0.644473	0.706166		-0.302718	0.414107		17.1765	16.8104	16.25	14.2536	13.9639	14.0636	13.9303	15.2386	15.0456	16.712	16.8106	16.911	13.59	14.3794	13.4035	14.4522	15.4012	15.5379	8	8	8	19.3	19.3	19.3	56.077	195.67	2319600	71	-9.38748	-1.54724	-0.973604
CALD1	Q05682	-2.65547	1.64054	+	-0.784678	0.812309		-1.81647	0.83012		16.5982	16.3137	14.656	13.2207	12.4574	13.9234	13.7103	14.1948	14.0504	9.96695	12.2224	10.7737	11.2671	13.0362	9.84882	10.9909	13.1812	10.4496	16	16	16	18.4	18.4	18.4	93.23	204.24	951420	46	-3.59399	-1.7553	-1.79047
DCP1A	Q9NPI6	-2.6562	2.07114	+	0.147107	0.047705		0.15247	0.0994905		13.8156	12.989	12.3047	10.4952	9.75115	10.8943	8.75493	12.1436	9.80085	12.9421	13.5643	13.373	9.83562	10.4278	11.3347	11.909	10.0719	11.2708	4	4	3	7.6	7.6	7.6	63.278	24.946	150100	10	-4.8255	0.139262	0.277342
SYNRG	Q9UMZ2	-2.66579	1.75103	+	-1.19185	1.00785		0.245886	0.102185		19.0938	18.8452	17.6906	16.7899	15.8967	14.9456	17.3716	16.8511	16.985	18.1078	18.9034	18.7027	16.4896	17.0777	14.8026	16.8825	16.3241	15.363	31	31	30	31.4	31.4	29.8	140.65	323.31	9127100	280	-3.88668	-2.14795	0.284228
SAFB	Q15424	-2.69301	1.72301	+	0.236254	0.159952		-0.491311	0.180124		14.0112	14.4819	12.9185	10.9784	10.2597	12.0944	10.6489	11.1577	10.8172	11.4796	11.0265	10.7571	10.3784	9.21339	12.2668	11.1523	9.46016	11.274	7	7	3	8.6	8.6	5.4	102.64	124.62	179290	22	-3.81104	0.426184	-0.473555
GATAD2A	Q86YP4	-2.7192	3.00457	+	-0.0264498	0.0177817		0.920591	1.04253		13.4684	13.2446	12.4897	10.4615	10.1337	10.4499	9.48238	10.5036	11.1384	12.8978	9.69352	13.0505	12.0181	11.1405	10.6482	11.8133	10.108	11.1561	4	3	3	7.6	5.8	5.8	68.062	17.049	107440	11	-8.63398	-0.0535214	2.21941
STAM	Q92783	-2.74306	2.24668	+	0.0277993	0.0268017		0.366638	0.617743		13.7932	12.8534	12.2845	10.7161	9.8612	10.1247	10.4888	10.3989	9.73085	11.3008	9.06181	11.4834	10.6174	10.4458	10.7386	10.9785	10.9147	11.0403	4	4	3	10.9	10.9	8.5	59.179	40.553	84498	6	-5.40677	0.0799027	1.37496
PARVA	Q9NVD7	-2.75515	2.57779	+	-0.120392	0.0298185		-0.492894	0.334252		14.2792	14.0457	14.3462	10.7143	12.0951	11.5962	8.99469	12.9041	12.868	12.8354	13.1279	10.6272	11.6713	10.1199	11.1358	10.8521	10.5879	10.8171	2	2	2	8.1	8.1	8.1	42.243	61.315	253380	13	-6.65768	-0.0886189	-0.810382
EPB41L2	O43491	-2.75681	1.36203	+	0.558707	0.264351		0.147832	0.0804226		14.5577	11.4001	12.9935	10.73	9.99259	9.95828	9.68494	11.0547	8.26513	12.7378	13.8737	13.6184	10.004	9.57534	11.5451	10.1489	10.1941	11.4956	5	5	5	6.1	6.1	6.1	112.59	29.584	175440	14	-2.91528	0.662176	0.227824
SRPRA	P08240	-2.79763	2.17296	+	0.393314	0.387833		-0.646662	0.572354		13.8266	13.7209	12.7044	10.4461	10.0161	11.3968	9.97187	10.3511	10.3562	13.9907	13.2611	13.5422	9.56847	9.80636	10.5443	11.0686	9.8805	10.2046	3	3	3	6.4	6.4	6.4	69.81	16.996	144060	9	-5.15636	0.920466	-1.28644
PSMD2	Q13200	-2.8345	4.25877	+	-1.37078	2.92192	+	0.323208	0.16719		13.0324	12.9023	13.0715	9.88585	10.3886	10.2282	11.6911	11.4525	11.4714	12.7723	10.4002	11.3206	11.9111	9.65467	9.90655	10.8808	10.7726	9.77792	5	5	4	8.1	8.1	6.3	100.2	22.86	118720	12	-18.0729	-8.21459	0.443297
YTHDF3	Q7Z739	-2.85731	2.35003	+	0.446046	0.334577		-0.242269	0.226411		13.9475	13.2002	12.9724	10.1146	10.1222	11.3113	9.54657	9.85477	10.8087	14.556	14.0161	10.3788	10.1002	10.5296	10.1916	11.4163	9.72332	10.3366	4	4	3	8.5	8.5	7	63.86	19.373	144780	9	-5.77425	0.811058	-0.578837
FXR1	P51114	-2.86026	1.95873	+	-0.0739911	0.0438161		-0.23445	0.16216		13.6017	13.4919	12.4884	10.891	9.27148	10.8386	10.5989	10.6613	9.96288	13.8229	13.3068	13.7842	9.99575	9.97481	10.3272	10.5677	10.175	10.5995	3	3	3	4.2	4.2	4.2	69.72	13.046	134100	9	-4.47916	-0.128396	-0.431418
DNTTIP2	Q5QJE6	-2.88884	2.40305	+	0.746991	1.06358		-0.360027	0.28968		14.0125	13.1823	12.7487	9.80664	10.6852	10.7852	9.83514	9.46421	9.73676	11.2336	10.4363	13.0967	10.2425	9.31098	10.6435	11.0889	10.842	10.8514	6	6	6	11.1	11.1	11.1	84.468	71.106	113480	13	-5.97052	2.26312	-0.71659
NAP1L1	P55209	-2.8902	1.5066	+	0.23083	0.0736324		-0.537397	0.351448		15.7796	14.2639	13.5943	10.9272	12.8624	11.1777	12.4261	12.2551	9.59362	14.3579	14.7369	14.1555	10.7735	11.4079	11.1737	12.0652	10.4697	10.3986	5	4	4	19.2	16.6	16.6	45.374	65.957	433270	22	-3.25778	0.209838	-0.845993
STX5	Q13190	-2.91021	2.3354	+	0.00846926	0.00367363		0.0317539	0.0223687		12.9592	12.6316	13.6597	9.76552	9.76412	10.9901	9.89724	11.3718	9.22537	13.1976	11.1846	14.1229	10.2792	10.5794	9.75649	10.6644	10.2848	11.4853	3	3	3	10.1	10.1	10.1	39.672	24.352	125810	9	-5.72101	0.0112312	0.0669983
DDX50	Q9BQ39	-2.95552	2.5715	+	0.822838	1.15108		-1.00889	2.33707	+	13.5143	14.4544	13.0192	10.4408	10.7344	10.9461	10.1908	10.1829	9.27915	14.5929	14.5918	14.3573	9.5173	9.85319	9.72416	10.6859	9.8423	12.0395	4	4	4	6.4	6.4	6.4	82.564	22.907	221930	11	-6.6318	2.44771	-5.72706
SLC1A5	Q15758	-2.99099	2.82887	+	0.845035	1.99764	+	-0.573156	1.55808	+	14.4987	13.5401	13.3674	11.1247	10.6582	10.6504	9.81362	9.94139	10.1431	10.5015	9.85477	13.242	10.1506	10.3624	10.2008	11.5589	11.3742	11.0691	5	5	5	12.4	12.4	12.4	56.598	25.888	144340	9	-7.76451	4.59687	-3.38474
TJP1	Q07157	-3.00594	1.41848	+	-1.45044	2.59257	+	-0.840626	0.467626		15.8198	15.8231	12.9177	12.2287	11.6298	11.6842	13.1814	13.4975	13.2152	13.2118	14.1964	12.99	12.4303	9.86339	10.7271	12.0375	10.0086	12.0473	13	13	13	9.2	9.2	9.2	195.46	115.99	643850	45	-3.04668	-6.71876	-1.08053
CEP97	Q8IW35	-3.07965	2.30725	+	0.314988	0.249898		0.871778	0.613425		14.2499	13.1713	12.5263	10.3636	9.81148	10.5335	10.7595	9.22154	9.78251	10.7192	10.3378	13.6288	12.2951	10.3678	10.6611	10.2315	9.44264	11.6831	5	5	4	8.1	8.1	5.8	96.98	29.052	127820	10	-5.61976	0.630705	1.36655
SYNPO	Q8N3V7	-3.08248	2.04646	+	-0.27861	0.104471		1.02125	1.00193		14.1901	12.6969	12.728	9.29758	10.3736	10.6964	9.53452	12.1261	9.54277	14.3923	12.8703	11.8418	11.2542	10.7139	11.4631	12.2569	10.1281	10.6106	4	4	4	5.9	5.9	5.9	99.462	21.053	159150	11	-4.74779	-0.29005	2.13581
ABCF3	Q9NUQ8	-3.10646	2.49872	+	0.242795	0.760031		0.379803	0.378618		13.9873	13.5742	12.3566	10.1566	10.2421	10.2001	10.2236	9.72578	9.92094	12.2613	12.935	12.3001	10.3885	9.96554	11.3841	11.0514	9.94765	11.0652	5	5	5	7.9	7.9	7.9	79.744	28.137	121930	10	-6.33884	1.65254	0.901708
HNRNPR	O43390	-3.10782	1.53804	+	1.10241	0.520058		-0.579141	0.200418		16.6144	15.9302	14.9207	13.509	13.5018	11.131	11.1159	11.1265	12.5923	14.6676	13.8589	14.7128	12.7714	13.0551	10.5779	10.2493	11.3368	11.3589	7	7	5	13	13	9.8	70.942	143.19	757870	32	-3.33498	1.18403	-0.520261
PPP1R13L	Q8WUF5	-3.11421	2.73054	+	-2.84991	3.32347	+	0.855838	0.282582		16.1166	14.9607	14.7813	12.0763	12.1105	12.3291	15.5029	14.6052	14.9576	15.2418	16.537	16.4646	13.0049	10.9305	15.148	14.8152	15.949	15.2237	15	15	14	21.6	21.6	20.3	89.09	97.208	1493500	72	-7.31311	-10.4444	0.70143
TUBB	P07437	-3.12649	1.31676	+	-3.19325	1.39354	+	3.27844	1.441	+	14.5722	15.7238	14.8142	13.8801	10.2697	11.581	15.1514	14.7898	15.3693	14.8343	16.2564	15.0279	15.3178	15.0695	15.1788	15.7209	15.7046	15.6325	7	7	2	18.9	18.9	6.8	49.67	41.638	1381400	72	-2.81195	-2.98827	3.0999
TUBA3C	P0DPH7	-3.13304	2.66566	+	0.250319	0.11324		0.353943	0.390461		14.2069	13.2844	13.051	10.9212	10.1728	10.0494	10.1749	11.4143	8.80318	14.176	12.4399	14.3324	11.134	10.2248	10.8463	13.2965	10.3925	12.0479	10	1	1	33.1	3.3	3.3	49.959	6.3661	182030	8	-7.02813	0.312213	0.925804
NEDD1	Q8NHV4	-3.14564	2.81552	+	-0.901152	0.523682		-0.417877	0.362072		14.1759	13.9775	13.7437	11.4732	10.1278	10.8592	10.424	12.4057	12.334	13.2134	13.1087	13.9787	10.0709	10.1683	10.9673	10.8051	12.888	13.3228	4	4	4	10	10	10	71.965	104.49	240290	24	-7.70181	-1.19114	-0.867855
FLNA	P21333	-3.14705	2.81965	+	-0.584944	0.694374		0.0895901	0.104189		20.7073	20.6542	19.6819	17.6355	16.8306	17.1362	18.2101	17.9498	17.1972	19.8801	20.3929	20.217	17.4502	17.532	16.8889	16.7823	17.3788	16.9052	71	71	65	35.2	35.2	32.6	280.74	323.31	24061000	641	-7.72118	-1.52424	0.289333
SMAP1	Q8IYB5	-3.18688	2.72649	+	-1.40226	0.631055		-0.101945	0.0647491		13.3711	14.0867	13.8654	11.3486	10.1444	10.2696	10.1483	12.7551	13.066	14.2411	13.6248	13.442	10.8737	9.70002	10.883	11.0851	9.96372	10.2166	2	2	2	4.3	4.3	4.3	50.386	12.221	212900	11	-7.29502	-1.40089	-0.186007
GPN1	Q9HCN4	-3.19972	3.96267	+	-0.81028	1.35297	+	0.604252	0.523698		13.4011	13.0039	13.0711	10.1402	9.61751	10.1194	10.7553	10.3924	11.1602	10.6288	10.9154	10.5222	11.3376	10.6606	9.69163	11.5148	11.4933	11.9147	2	2	2	6.7	6.7	6.7	41.74	11.624	73912	5	-15.209	-2.89447	1.19117
MTRR	Q9UBK8	-3.22109	2.68023	+	0.219709	0.190816		0.00277837	0.0031125		14.1332	13.6843	12.7925	10.7588	10.1707	10.0172	10.546	9.34345	10.3982	13.44	13.6931	13.3239	10.6837	10.1817	10.0897	9.65526	10.2652	11.5667	5	5	5	10.3	10.3	10.3	77.673	26.027	152070	11	-7.09126	0.498276	0.00952176
LIMA1	Q9UHB6	-3.22505	1.43865	+	0.997394	0.298342		0.841618	0.42005		15.7113	15.7757	13.8536	10.2437	12.5154	12.9064	9.5622	13.0159	10.0952	14.8935	15.3394	14.4428	12.5741	13.1278	12.4884	10.6958	12.874	10.9797	7	7	7	9.5	9.5	9.5	85.225	52.838	591710	24	-3.09433	0.735004	0.985559
MYH14	Q7Z406	-3.24963	1.69039	+	-0.250939	0.0778469		0.514234	0.211821		15.6006	13.8036	12.793	10.2265	11.0752	11.1466	13.1915	9.53566	10.474	14.4418	13.4001	14.7789	11.3239	12.8821	9.78506	10.4503	12.8559	9.75679	5	1	1	2.5	0.6	0.6	227.87	7.4721	412590	11	-3.72424	-0.221024	0.546119
TBC1D5	Q92609	-3.25417	2.98028	+	0.0186447	0.0148432		0.272981	0.345588		13.6861	13.8847	13.0162	9.72848	10.6365	10.4595	9.93118	10.875	9.96235	13.5669	10.4402	14.1494	10.2552	10.5342	10.854	10.6416	10.7608	11.0251	3	3	3	4.5	4.5	4.5	89.003	14.526	142480	8	-8.50876	0.0448191	0.833892
ZC3HAV1	Q7Z2W4	-3.29484	2.48431	+	0.131404	0.0739752		0.0900011	0.0681984		14.0187	14.1738	13.1693	9.9309	10.2288	11.3176	11.2058	10.252	9.62525	13.6154	14.107	14.0354	10.6023	10.8949	10.25	10.3589	9.92192	10.1165	5	5	5	8.3	8.3	8.3	101.43	88.954	184160	15	-6.28217	0.21075	0.195302
TACC2	O95359	-3.32742	3.02623	+	0.182247	0.274501		-0.266465	0.237913		14.2592	14.065	13.2514	10.2421	10.3831	10.9682	10.5365	10.4507	10.0594	13.1832	10.9054	13.7576	10.8261	9.53834	10.4294	10.4353	10.0585	10.1012	5	5	5	2	2	2	309.42	24.734	168760	10	-8.7471	0.684089	-0.604354
EPS15	P42566	-3.3401	2.62856	+	0.925669	0.976907		-0.442057	0.587923		14.5729	13.3644	13.5111	9.90206	10.598	10.9281	9.90728	8.90117	9.84268	12.7372	12.2018	12.9735	9.81707	9.97379	10.3111	12.1336	10.7787	11.0951	6	6	6	10.2	10.2	10.2	98.655	54.06	179840	16	-6.86959	2.0847	-1.31683
EIF3C	Q99613	-3.3552	2.86534	+	0.226027	0.251108		-0.320441	0.238727		14.4464	13.9127	13.4419	10.9624	9.97084	10.8022	10.4614	9.99826	10.5977	13.1941	13.6718	12.9936	11.0678	10.1048	9.60153	10.8315	10.2281	10.9552	5	5	5	7.2	7.2	7.2	105.34	34.751	188990	12	-7.93822	0.633352	-0.606152
TMPO	P42166	-3.41853	2.45185	+	-0.30503	0.236774		-0.796703	0.736071		15.5411	14.7376	14.309	10.8832	11.1787	12.2703	11.1949	11.9458	12.1065	15.4438	14.9187	15.4907	11.1687	10.4171	10.3563	15.7802	11.683	10.81	7	7	2	14.3	14.3	4.3	75.491	112.99	611630	31	-6.15607	-0.601838	-1.60565
CDV3	Q9UKY7	-3.43345	3.37546	+	-1.09505	1.49049	+	-0.72459	0.355956		16.3494	15.7186	15.816	12.0785	12.5574	12.9477	13.7118	13.9681	13.1889	14.2952	14.2111	14.3945	13.2605	11.6838	10.4655	12.766	12.019	10.0415	6	6	6	31.4	31.4	31.4	27.335	323.31	NaN	66	-10.7712	-3.21863	-0.855282
EIF3G	O75821	-3.43516	2.16783	+	0.511616	0.438356		0.0105766	0.00869344		14.7236	12.9864	14.7545	10.0843	10.9214	11.1532	10.7854	10.3498	9.48898	9.92365	10.4047	10.842	10.2683	10.8961	11.0263	10.132	10.2147	10.1027	2	2	2	8.4	8.4	8.4	35.611	10.997	175490	4	-5.13926	1.02225	0.0264283
CSDE1	O75534	-3.44829	2.56559	+	-0.0384792	0.0332859		-0.518072	0.347318		14.1355	12.3507	13.2785	9.72962	9.7196	9.9707	10.0969	9.09521	10.3432	13.4267	9.82445	13.218	9.29039	8.22565	10.3497	10.1002	10.5643	11.3984	7	7	7	10.3	10.3	10.3	88.884	66.747	141110	11	-6.6076	-0.0985724	-0.837467
AKAP2	Q9Y2D5	-3.46232	2.35316	+	0.778955	0.469111		0.0429548	0.0163271		14.7961	13.6819	13.9423	10.9064	9.72954	11.3974	10.9161	9.58959	9.19078	14.1543	14.108	14.3935	12.1366	9.79658	10.2291	11.1774	10.4773	11.2096	6	6	6	11.9	11.9	11.9	94.659	44.884	308570	26	-5.78565	1.08348	0.0492205
SLC3A2	P08195	-3.49054	2.60325	+	0.931476	0.765135		-0.518747	0.361603		13.7739	14.2088	13.7978	9.64963	10.305	11.3542	9.09959	9.98894	9.4259	9.56513	11.9106	13.4436	10.575	9.69242	9.48518	10.4521	10.7463	11.3372	4	4	4	6.5	6.5	6.5	67.993	44.86	145460	12	-6.76322	1.66255	-0.866893
DCTN2	Q13561	-3.53473	3.1756	+	0.640967	0.771072		-1.06071	0.399617		15.0152	14.5123	14.6238	10.6579	11.079	11.8102	10.3795	10.9054	10.3393	11.1788	14.037	13.7955	10.7098	8.04281	11.6124	11.2863	10.4251	10.8287	5	5	5	16.7	16.7	16.7	44.23	115.84	263480	17	-9.56505	1.67419	-0.944358
PAK2	Q13177	-3.53818	1.50401	+	-1.975	0.895776		0.620847	0.171241		16.1069	15.4926	14.5406	13.6745	10.2848	11.5662	13.7957	14.3185	13.3364	13.4526	11.0166	10.9351	13.1815	13.6273	10.5793	13.6952	14.2464	14.0287	13	13	12	26.9	26.9	25.2	58.042	100.4	827750	46	-3.25147	-1.92101	0.452817
CEP170	Q5SW79	-3.54418	1.98088	+	-0.78725	0.255847		0.412882	0.463367		14.5061	14.7935	12.6143	10.6766	9.68994	10.9149	12.1673	12.5776	8.89824	13.3958	11.8441	13.8568	10.6917	10.9959	10.8324	12.0386	10.7626	11.2625	9	9	9	6.9	6.9	6.9	175.29	50.64	315540	29	-4.54589	-0.643698	1.07208
C1orf198	Q9H425	-3.54834	2.94613	+	0.365601	0.341751		-0.103039	0.0953923		14.0257	14.4184	13.7766	10.836	9.76446	10.9753	10.1231	9.79338	10.5624	10.8971	10.214	9.97407	10.322	10.4417	10.5029	11.6811	10.808	11.4365	4	4	4	13.1	13.1	13.1	36.346	18.052	134300	6	-8.33547	0.825949	-0.266817
MYO6	Q9UM54	-3.60285	2.59393	+	-1.34631	1.36583	+	0.309111	0.223776		19.196	18.2642	18.3189	15.6899	15.11	14.1707	16.5422	16.1052	16.3621	17.2208	18.2812	19.3785	15.4392	15.7497	14.709	16.4844	16.061	13.7424	33	33	33	27	27	27	149.69	323.31	7337600	245	-6.72441	-2.92403	0.572957
UBAP2L	Q14157	-3.60923	2.22198	+	-0.485363	0.157187		-0.319832	0.304969		15.156	13.4985	13.4663	10.0406	10.0505	11.2021	13.0217	9.36997	10.3576	14.7474	12.3844	15.6437	10.2855	9.74425	10.3039	12.3974	12.3033	10.5626	5	5	5	8.4	8.4	8.4	114.53	54.112	384770	26	-5.32182	-0.419612	-0.749026
FHOD1	Q9Y613	-3.66293	2.116	+	-1.32784	0.8176		0.058987	0.0600438		14.9053	13.1448	12.5139	9.62233	10.2049	9.7479	12.044	9.7323	11.7824	10.6438	12.3402	14.3613	10.3034	9.3475	10.1012	10.0625	10.3542	11.4301	5	5	5	5.5	5.5	5.5	126.55	47.02	199610	20	-4.96917	-1.76573	0.17324
LPP	Q93052	-3.66956	2.7268	+	0.765287	0.557059		0.538553	0.352838		14.7095	14.3658	13.9817	11.1565	9.76919	11.1226	10.713	9.62882	9.41061	14.2486	13.7133	10.8731	11.9732	11.2421	10.4487	11.0636	12.9684	11.3614	2	2	2	4.4	4.4	4.4	65.746	9.6025	214820	8	-7.29639	1.25655	0.848861
NAA80	Q93015	-3.67779	2.1387	+	-0.451759	0.11617		0.815168	0.41976		14.2679	13.9173	14.0876	9.14021	11.6408	10.4584	9.95088	13.2724	9.37145	9.78282	13.5784	13.9528	11.1948	11.9445	10.5456	12.5052	10.7086	11.4954	2	2	2	9.4	9.4	9.4	31.445	51.14	244380	15	-5.04311	-0.319557	0.984977
STRN	O43815	-3.68189	1.47282	+	-0.938383	0.985212		0.83973	0.469371		13.8301	14.5189	10.9959	10.0377	8.60986	9.65175	10.4831	10.5236	10.1077	12.9359	13.825	13.4914	9.8776	9.40384	11.537	10.9314	11.1966	10.6154	6	6	6	10.6	10.6	10.6	86.131	33.642	144120	11	-3.17597	-2.10162	1.084
EPS15L1	Q9UBC2	-3.6875	2.33426	+	-1.3307	1.24886		0.507798	0.322514		16.0068	15.9242	14.741	10.8905	12.1944	12.5246	13.1449	13.1862	13.2705	14.3	14.9312	15.173	12.4431	11.6359	13.0539	13.5768	13.8836	12.894	9	9	9	13.9	13.9	13.9	94.254	166.44	806760	44	-5.71687	-2.66014	0.785903
CTTNBP2NL	Q9P2B4	-3.69647	3.22126	+	1.5373	1.05103		0.103674	0.0620238		14.0317	14.5249	14.6085	10.384	11.3519	10.3398	9.69629	7.95128	9.81623	14.5273	14.3273	14.4743	10.9372	9.90721	11.5423	10.9461	9.65174	10.0363	6	6	5	9.2	9.2	7.4	70.157	28.167	252890	14	-9.82893	2.23704	0.178625
VPS37A	Q8NEZ2	-3.73079	5.2038	+	0.198056	0.144221		0.334504	0.343411		13.8572	13.574	13.5916	10.0966	9.87073	9.8631	10.2013	10.296	8.73894	9.94794	9.2637	11.7093	10.8654	10.4444	9.52427	10.7087	10.6066	10.0951	3	3	3	11.3	11.3	11.3	44.314	24.789	105920	8	-31.2427	0.388514	0.829386
PALLD	Q8WX93	-3.74262	2.78088	+	0.322018	0.463806		0.509032	1.05875		14.49	13.4202	12.9586	9.70012	10.2826	9.65821	9.97403	9.48743	9.21345	13.1523	14.0261	14.0759	10.4043	10.5583	10.2054	11.3567	9.76429	10.7668	5	5	5	3.8	3.8	3.8	150.56	27.119	181380	13	-7.54119	1.07295	2.25308
HDLBP	Q00341	-3.75154	2.58039	+	-1.03126	0.671376		0.928061	0.835288		14.4547	13.9038	13.0545	10.8267	9.61374	9.71796	11.4665	11.8395	9.94622	13.4611	14.1179	14.3764	10.3127	11.4156	11.2143	15.9604	15.3083	13.4495	7	7	7	7.2	7.2	7.2	141.45	95.895	513980	39	-6.66836	-1.47942	1.80069
YTHDF2	Q9Y5A9	-3.77769	3.0922	+	-0.323521	0.212803		-0.101848	0.0598431		14.6343	14.1752	13.9817	9.9345	10.3416	11.1819	10.7981	11.615	10.0155	14.5763	14.7131	14.4954	10.1116	11.2841	9.75686	11.2489	12.7032	11.7766	3	2	2	5.5	4	4	62.333	30.551	282230	12	-9.10002	-0.548334	-0.172694
DBN1	Q16643	-3.7807	2.40618	+	-1.56121	1.15814		0.107701	0.0375218		14.8003	14.4169	14.5156	10.213	10.1387	12.0391	12.1122	12.4414	12.5208	14.2106	14.5758	14.363	12.2481	9.65813	10.8076	9.42805	10.9567	10.8794	4	4	4	6.8	6.8	6.8	71.428	43.848	391180	22	-5.98227	-2.46283	0.110641
TARS1	P26639	-3.87351	2.68583	+	-0.364472	0.929865		0.0493161	0.0485545		15.0938	15.563	13.8046	10.9564	10.6974	11.1871	11.299	11.1163	11.519	12.816	13.3229	13.5593	11.4216	11.1936	10.3737	10.8409	9.78278	12.0313	6	6	6	8.7	8.7	8.7	83.434	33.187	331740	22	-7.11566	-1.98944	0.141626
LUZP1	Q86V48	-3.87568	2.04676	+	-3.37823	1.91556	+	0.732931	0.612895		15.0478	13.3857	13.0297	8.91437	10.2592	10.6627	12.3832	13.2397	14.348	10.4689	13.038	14.3727	10.4913	10.7633	10.7804	11.4705	10.3773	12.7172	14	14	14	16.1	16.1	16.1	120.27	64.509	369260	26	-4.74873	-4.35114	1.36552
TMOD3	Q9NYL9	-3.97593	2.34334	+	-0.960779	0.365		1.94106	1.20302		14.0548	14.157	13.3467	10.0459	8.68864	10.8961	11.0518	12.2644	9.19687	12.5594	13.3667	13.3405	12.6133	11.3153	11.5252	9.72286	10.4161	10.6442	3	3	3	9.9	9.9	9.9	39.594	16.36	186030	11	-5.74986	-0.873864	2.5597
EEF1D	P29692	-4.09148	2.707	+	-0.994766	0.688137		0.658487	0.440402		18.223	18.5644	18.1091	13.1914	14.3463	15.0844	15.5634	15.5602	14.4828	17.6363	18.4769	18.3687	15.0481	15.3221	14.2273	15.7575	15.478	13.9213	8	8	8	37.7	37.7	37.7	31.121	120.93	4669800	75	-7.20855	-1.51208	1.02634
EIF4G1	Q04637	-4.10014	1.39247	+	0.528446	0.79045		-0.363606	0.206896		16.0853	15.8576	11.9064	10.5604	10.1272	10.8613	9.70666	9.82801	10.4289	13.0365	13.7202	13.1232	10.0368	9.09731	11.324	10.7468	9.10062	10.7104	15	15	15	10.1	10.1	10.1	175.49	103.27	544760	35	-2.98578	1.71225	-0.534982
MYH9	P35579	-4.11048	1.97955	+	-0.905265	1.02301		-0.115162	0.0363947		19.6238	19.6995	17.2279	15.3317	14.9117	13.9763	15.8556	15.596	15.4839	17.1665	17.1873	17.6732	15.6844	15.552	12.6378	10.7113	16.308	9.56195	66	66	56	37.6	37.6	32.7	226.53	323.31	8192600	319	-4.54187	-2.1791	-0.10744
REPS1	Q96D71	-4.15521	2.87152	+	0.548131	0.413841		-0.474609	0.236463		14.2896	14.4684	14.4028	10.2943	9.30338	11.0975	9.24923	9.95322	9.84835	10.7932	10.2785	13.8676	8.69654	9.81981	10.755	10.1424	11.6381	10.7004	4	4	4	5.5	5.5	5.5	86.661	24.118	201000	11	-7.96797	0.973068	-0.60115
ERCC6L	Q2NKX8	-4.16382	2.20212	+	-0.63476	0.2602		0.79812	0.537369		14.2594	14.9704	12.7921	10.0563	8.95216	10.522	12.0133	10.3557	9.06579	10.7626	13.3302	14.9292	9.78721	10.7679	11.3697	12.5658	10.658	10.7452	10	10	10	8.4	8.4	8.4	141.1	53.72	308700	29	-5.25428	-0.653169	1.218
DDX3X	O00571	-4.17426	1.59089	+	-0.397044	0.0985555		-0.0925004	0.0206979		16.9936	16.4664	14.2829	12.9581	10.0492	12.2129	13.0524	13.5083	9.8506	14.6606	14.3121	15.2208	10.1227	14.0312	10.7888	11.5043	13.2792	11.2408	11	11	10	20.1	20.1	18.4	73.243	69.483	967440	37	-3.46711	-0.274946	-0.0621043
HMMR	O75330	-4.2052	2.53008	+	-0.114658	0.0576718		0.863331	0.489646		14.4798	13.9555	13.2517	9.71755	8.73382	10.6201	9.86972	10.4974	9.04828	13.2292	13.7172	13.2732	9.77351	10.2937	11.5942	10.7615	10.3917	10.8999	4	4	4	5.7	5.7	5.7	84.099	25.25	186580	12	-6.46368	-0.166765	1.12412
ADD3	Q9UEY8	-4.31986	2.82569	+	0.330702	0.282549		0.199466	0.136226		13.974	15.1032	14.498	9.55987	9.97976	11.076	10.0955	9.63162	9.89647	14.1399	15.003	14.861	9.96463	10.9683	10.2811	10.9261	11.594	11.6525	6	6	5	10.1	10.1	8.8	79.154	39.619	273080	16	-7.74956	0.701361	0.369104
FNBP1L	Q5T0N5	-4.32793	1.45116	+	-1.59568	0.659344		0.916165	0.369854		16.3174	13.6443	12.8643	8.37762	9.93873	11.5258	10.3957	11.745	12.4884	14.2448	13.6445	10.2086	10.3149	11.8591	10.4167	12.2541	12.3828	11.0935	5	5	5	9.4	9.4	9.4	70.065	22.427	382810	13	-3.12409	-1.45599	0.883806
EIF5	P55010	-4.41391	1.92705	+	-2.25367	1.15245		-0.624437	0.28744		16.3551	14.748	14.6982	12.5436	9.91758	10.0984	12.4168	13.6213	13.2825	10.4106	12.792	13.3833	10.2105	9.84151	10.6342	10.108	13.0594	11.2844	7	7	7	17.6	17.6	17.6	49.222	32.388	546760	21	-4.38496	-2.45064	-0.711815
EPB41L3	Q9Y2J2	-4.41875	2.27611	+	-2.23793	1.27177		-0.143054	0.0429188		16.0272	15.6124	15.2652	9.75391	11.5224	12.3723	13.9365	13.5054	12.9204	14.02	14.608	15.1642	10.4438	12.7269	10.0486	12.907	13.1906	10.3734	4	4	4	5	5	5	120.68	24.456	732480	35	-5.50942	-2.71096	-0.125878
SEPTIN9	Q9UHD8	-4.42576	2.55825	+	-1.20433	0.83323		-0.870694	0.345721		16.8932	16.5668	16.3462	12.5935	10.8944	13.041	13.1954	13.6729	13.2737	16.0647	15.8691	16.7549	12.8493	10.9798	10.0878	11.3456	14.2755	14.6926	16	16	16	30	30	30	65.401	120.97	1469200	46	-6.57761	-1.79662	-0.834165
CLINT1	Q14677	-4.46411	2.53387	+	0.0838947	0.0635042		0.257633	0.180429		16.0677	15.2004	14.1658	9.91513	10.7835	11.343	10.2047	10.8039	10.7814	12.8913	12.4274	13.3707	10.9338	11.5467	10.3341	10.8505	10.5171	11.1414	7	7	7	11.5	11.5	11.5	68.259	48.831	390400	17	-6.47894	0.182639	0.474266
AHCYL1	O43865	-4.47186	3.92575	+	-2.48548	2.66964	+	0.787697	0.397287		15.2055	14.685	14.5986	9.92944	10.4129	10.7313	12.3138	13.1149	13.1014	14.9522	13.6238	15.0507	11.7606	12.1271	9.54906	11.4781	10.9281	13.5808	7	7	7	14.9	14.9	14.9	58.951	42.55	466070	30	-14.8846	-7.04531	0.939642
USP10	Q14694	-4.47894	1.99714	+	-1.71533	0.880555		0.012833	0.00402185		16.36	15.6185	15.1077	9.68549	12.8159	11.148	13.0444	12.7944	12.9566	14.4716	15.1841	14.8441	11.978	10.2252	11.4848	11.5117	12.2443	10.6891	4	4	4	6.5	6.5	6.5	87.133	38.192	722010	31	-4.59535	-1.89061	0.0122909
MTDH	Q86UE4	-4.5883	3.35185	+	0.539583	0.4367		-0.4915	0.777986		15.1221	15.8663	14.4698	10.3487	10.8639	10.4808	11.0258	9.65947	9.38931	14.7913	10.315	14.6169	10.0817	9.64106	10.4961	9.95256	11.113	10.2998	8	8	8	18.2	18.2	18.2	63.836	43.293	398980	14	-10.6216	1.01894	-1.68776
MAP1A	P78559	-4.6153	1.95388	+	0.799327	0.717119		0.540807	0.52376		16.1329	16.357	13.4267	9.88614	10.8455	11.339	9.83657	9.43741	10.3986	13.8731	14.7713	14.1651	11.3127	10.9304	11.4499	11.1505	9.49178	11.7006	13	13	13	6.6	6.6	6.6	305.48	137.66	723010	32	-4.46464	1.56862	1.1913
MCAM	P43121	-4.63835	3.66023	+	0.0638539	0.03804		0.675549	0.534157		15.0504	14.3465	14.1064	9.42616	9.96276	10.1993	10.0947	10.5173	8.78459	14.6956	14.9828	14.755	10.499	11.4379	9.67793	11.5194	10.4027	10.698	5	5	5	7.9	7.9	7.9	71.607	73.751	306980	13	-12.7405	0.112111	1.2117
WASHC2C	Q9Y4E1	-4.6473	2.36967	+	-1.00835	0.557936		0.495481	0.46948		15.4578	15.6049	13.5559	9.34488	10.5779	10.7539	9.99581	12.286	11.42	12.5014	10.0219	12.1022	10.8769	10.7804	10.5058	11.9265	11.2652	9.69824	11	11	1	13.1	13.1	1.2	144.91	134.18	426430	35	-5.8463	-1.25826	1.08421
ABLIM1	O14639	-4.71651	3.79651	+	-1.15669	1.32942	+	0.649996	0.870469		14.5891	15.2585	14.1384	9.98384	10.1043	9.74836	10.9829	10.488	11.8356	11.1085	13.6852	14.5248	11.2583	10.2683	10.2599	10.1486	10.3851	11.9894	9	9	9	14.9	14.9	14.9	87.687	49.638	302930	20	-13.8007	-2.84067	1.87052
LARP1	Q6PKG0	-4.7855	4.21025	+	-0.202301	0.265081		0.891855	2.18906	+	14.9267	14.9216	14.2883	9.96706	10.2007	9.61233	10.34	10.4204	9.62662	9.84697	15.3477	14.9096	10.8076	10.8305	10.8175	10.3392	11.1836	11.9082	3	3	3	3.5	3.5	3.5	123.51	25.274	310800	14	-17.57	-0.663757	5.21023
RAB11FIP5	Q9BXF6	-4.86046	2.25069	+	0.238222	0.468371		0.567319	0.547108		16.2081	15.8002	13.3548	10.4273	10.2761	10.0783	10.0745	9.66053	10.3321	14.5678	15.3495	15.2945	10.7119	10.1176	11.6541	10.4388	10.2211	11.0888	12	12	12	27.1	27.1	27.1	70.414	260.2	738410	44	-5.42069	1.08201	1.23708
SPAG9	O60271	-4.8796	2.07691	+	-1.28219	0.477458		0.56632	0.373223		16.0203	16.1375	13.3283	9.4805	10.4916	10.8751	12.8932	12.3946	9.40601	14.0454	14.1644	13.605	11.3916	9.88979	11.2648	10.6878	9.68686	10.3712	12	12	12	10.7	10.7	10.7	146.2	323.31	692630	36	-4.84378	-1.10002	0.890696
ZNF185	O15231	-5.01361	3.45155	+	0.227681	0.161829		0.0311734	0.0261302		16.0728	16.0775	15.3867	10.3307	11.5802	10.5852	11.1355	9.90177	10.7758	14.1367	15.2499	16.5273	10.9079	11.0463	10.6354	10.3005	10.4619	11.5076	15	15	15	25.8	25.8	25.8	73.525	101.53	707770	41	-11.267	0.430635	0.0779557
NUDC	Q9Y266	-5.04642	1.51903	+	-3.19565	0.949545		-0.741768	0.183412		16.1657	16.3977	16.681	10.0313	9.65808	14.4157	15.03	14.8585	13.8035	14.4785	13.7713	10.2591	10.3459	11.0326	10.5013	10.5434	13.0905	12.0807	14	14	13	39.6	39.6	36.3	38.242	63.894	989110	34	-3.28818	-2.02916	-0.481184
AAK1	Q2M2I8	-5.04756	1.87898	+	-3.2826	1.27557		2.05459	0.653032		16.2771	16.2801	16.0054	9.59368	13.47	10.3561	14.8724	14.1509	14.2443	16.7249	17.7167	17.6338	12.1096	12.7491	14.7249	16.0438	14.5952	16.1032	9	9	9	13.4	13.4	13.4	103.88	105.5	2273500	66	-4.24471	-2.71942	1.44369
NIBAN2	Q96TA1	-5.05982	2.75724	+	-0.216166	0.072605		0.566212	0.218448		15.6325	16.2249	15.4776	9.51927	10.9234	11.7129	10.7686	9.59888	12.4366	14.9261	15.288	15.8242	10.6606	10.3603	12.8333	13.5774	11.6664	14.1114	6	6	6	9.7	9.7	9.7	84.137	61.991	695550	28	-7.43329	-0.207099	0.561031
FLNC	Q14315	-5.13867	2.41026	+	0.000149727	3.16271e-05		1.88666	1.30383	+	17.0455	16.4063	15.2053	9.81322	12.0676	11.3603	13.65	10.7181	8.87252	16.2436	16.1609	16.0184	12.7103	13.1103	13.0804	12.7182	13.1872	11.2867	26	22	21	12.6	11.2	10.6	291.02	140.97	1308200	106	-5.99765	9.70953e-05	2.78276
ZYX	Q15942	-5.17686	3.82713	+	-1.35422	0.614561		-0.462493	0.267648		15.9242	15.7929	16.2384	10.141	11.2866	10.9972	13.5303	12.5643	10.393	15.8496	13.6539	14.6463	9.46585	11.4907	10.0809	10.6866	12.8003	14.2844	7	7	7	19.8	19.8	19.8	61.277	56.813	664320	23	-14.0504	-1.36876	-0.669309
SLAIN2	Q9P270	-5.28149	2.59528	+	-0.0720863	0.030346		0.522797	0.288823		14.7609	15.8512	15.0552	8.64156	10.0778	11.1036	10.2931	10.4479	9.29814	15.3409	14.8529	15.9872	10.2549	10.7751	10.3613	13.0736	12.3464	10.0089	6	6	6	14.1	14.1	14.1	62.543	54.097	513220	24	-6.73003	-0.0901375	0.714765
MAP4	P27816	-5.28241	3.23821	+	-0.925234	2.53237	+	-0.0324879	0.0601121		23.2733	22.9792	21.601	17.5559	17.3501	17.1002	18.3273	18.1506	18.304	22.6638	23.301	22.8287	17.1934	17.5679	17.1475	18.3526	16.9817	18.1539	90	90	88	67.4	67.4	67.4	121	323.31	126770000	845	-9.9286	-6.47288	-0.173426
ITGB1	P05556	-5.32021	3.29059	+	0.570722	0.328431		-0.314851	0.215679		16.2232	16.2917	15.8435	9.94148	10.7818	11.6746	9.60968	9.83432	11.2416	15.8309	15.9341	15.9752	10.1004	10.3533	10.9996	9.89276	11.531	12.144	7	7	7	11	11	11	88.414	45.46	828430	23	-10.2425	0.798261	-0.55481
KRT18	P05783	-5.32022	2.16618	+	-1.54101	0.477739		-0.2628	0.0786095		16.336	16.7269	17.9047	10.7092	13.5142	10.7835	11.1288	14.5296	13.9716	16.1246	15.8709	17.038	10.5867	10.7642	12.8677	10.8102	10.0139	13.6385	15	13	9	47	43.3	30.2	48.057	104.51	1673300	58	-5.1338	-1.10058	-0.22304
PDLIM4	P50479	-5.42533	1.54706	+	-4.18688	1.20382		2.5751	0.535486		16.4228	16.6719	16.3464	14.2725	9.24359	9.64905	14.916	15.7668	15.043	15.3634	15.6336	14.5208	14.1681	15.6998	11.0225	14.1887	10.1996	13.9044	4	4	4	11.8	11.8	11.8	35.398	25.517	1495300	24	-3.35733	-2.56142	1.21431
STAU2	Q9NUL3	-5.58611	3.5841	+	-0.653987	0.612145		0.897913	0.850908		15.6818	15.254	14.722	9.21625	9.32277	10.3604	9.75695	10.8337	10.2707	15.0873	15.1647	15.2329	10.8204	10.895	9.87783	10.9582	11.2774	10.5422	11	9	8	24.7	22.1	17.9	62.608	52.791	486130	25	-12.1828	-1.36405	1.83164
TLN1	Q9Y490	-5.6179	3.54061	+	-4.58338	3.2914	+	1.78483	1.27479		16.0658	15.6575	15.2767	10.7359	10.1072	9.30319	14.9533	14.5557	14.3874	15.8732	15.717	15.4844	10.8201	12.4288	12.252	13.4383	14.5047	13.6058	16	16	15	9.4	9.4	8.9	269.76	172.09	1083600	92	-11.8748	-10.2475	2.71768
EMD	P50402	-5.7427	3.24809	+	-0.195033	0.138739		0.258589	0.216976		16.3899	16.3396	15.2772	11.0144	9.47025	10.294	10.0741	10.9688	10.3208	15.3961	15.6015	14.6272	10.4086	10.3756	10.7702	11.4344	8.72942	12.4644	5	5	5	20.5	20.5	20.5	28.994	35.017	763690	15	-9.98712	-0.375223	0.557726
SEC22B	O75396	-5.74473	3.20249	+	0.398589	0.299901		-1.1102	1.08762		16.2937	17.4697	16.3225	11.7139	10.1677	10.97	10.9297	10.7746	9.95155	17.695	17.8743	18.2727	9.48839	10.0103	10.0223	9.80309	10.3087	11.2535	6	6	6	29.8	29.8	29.8	24.593	309.91	2019200	24	-9.71961	0.738306	-2.31336
EIF4G2	P78344	-5.8515	3.03312	+	-3.21997	1.97455	+	0.746434	0.402082		16.4052	17.1146	16.3259	10.5985	11.9058	9.78697	13.2991	14.1729	14.4792	16.1228	16.6923	16.5504	10.5362	11.9826	12.0118	14.7062	14.9713	14.0648	14	14	14	18.5	18.5	18.5	102.36	90.736	1565600	71	-8.78336	-4.52677	0.949344
SEC16A	O15027	-6.11436	5.71455	+	0.736488	1.31313	+	0.894016	1.39377	+	15.9811	15.8504	15.8685	9.75382	9.56086	10.0423	8.70755	8.97344	9.4665	16.106	16.2419	15.8926	10.2061	11.1202	10.7128	16.2151	15.83	10.2772	7	7	7	3.9	3.9	3.9	251.89	51.684	1133600	58	-41.9532	2.80373	2.9888
UPF1	Q92900	-6.22141	2.74186	+	-2.73667	0.97576		1.19173	0.62597		17.7379	17.4011	17.4417	12.9485	10.772	10.1959	16.0447	12.7836	13.2981	16.7808	16.4412	17.9092	12.1422	12.6735	12.6758	16.2096	14.4184	12.621	23	23	23	21.3	21.3	21.3	124.34	175.2	2970400	123	-7.36384	-2.08236	1.39099
MAVS	Q7Z434	-6.26144	3.77892	+	-0.0187162	0.0118875		0.101291	0.0664559		16.3822	16.7432	16.1949	10.5423	9.32339	10.6703	10.5979	9.62651	10.3678	16.7994	16.7908	16.6042	10.7313	10.4307	9.67792	10.3177	10.6201	11.4581	6	6	6	17.2	17.2	17.2	56.527	99.703	1140800	30	-13.6593	-0.0360108	0.190613
TNKS1BP1	Q9C0C2	-6.30904	2.68902	+	0.427692	0.329932		0.0277853	0.0180024		17.3283	16.8845	14.8289	10.8682	9.39026	9.85606	10.2082	9.43641	9.18685	15.9404	16.9796	16.7225	10.1337	10.4956	9.56862	11.7729	10.7522	11.5671	20	20	20	14.6	14.6	14.6	181.79	120.6	1589500	67	-7.12957	0.80139	0.0541726
STAU1	O95793	-6.46233	4.63314	+	0.489257	0.366827		0.216955	0.347797		17.4655	16.8913	16.5305	10.3138	10.5901	10.5964	10.8486	10.2084	8.97553	17.8441	17.6624	17.196	10.2594	11.0791	10.8126	10.2286	9.98656	10.8546	17	17	15	30.2	30.2	27.6	63.182	208.16	2047100	58	-22.4592	0.877608	0.838458
AHNAK2	Q8IVF2	-6.61474	2.86609	+	-0.465814	0.220639		-0.585187	0.804029		17.8622	17.9193	15.4993	10.0338	10.8611	10.5417	12.4861	9.8976	10.4503	16.0364	16.3131	16.1348	10.0671	9.42867	10.1853	10.6387	10.7158	10.3935	57	57	56	27.9	27.9	27.4	616.62	323.31	2385300	143	-7.94183	-0.565941	-1.73898
CD2AP	Q9Y5K6	-6.69652	3.76198	+	-1.15058	1.0475		0.276732	0.231858		17.287	17.254	16.2333	10.1428	9.6617	10.8802	11.2656	10.7931	12.0777	14.96	14.5355	14.4929	9.90356	10.7061	10.9053	10.8414	12.7163	10.8337	16	16	16	26.9	26.9	26.9	71.45	117.47	1212300	49	-13.5243	-2.22971	0.590951
COG1	Q8WTW3	-7.11453	3.54382	+	-0.415211	0.242173		1.75481	1.07461		16.7949	17.025	16.4794	8.58246	9.81241	10.5608	10.7716	9.6604	9.76928	16.6106	16.9801	17.0724	11.3442	10.5622	12.3137	10.8407	9.59561	10.6793	13	13	13	17	17	17	108.98	227.68	1347800	51	-11.8973	-0.613747	2.28612
RTN4	Q9NQC3	-7.1292	4.54349	+	0.675525	0.838086		0.520217	0.474899		17.8793	17.4825	17.687	9.99303	10.5887	11.0795	9.6853	10.284	9.66534	17.4249	17.9475	17.784	11.5498	10.3763	11.2958	11.1938	10.7648	10.695	11	11	11	13	13	13	129.93	82.872	2633000	32	-21.3218	1.80623	1.09495
AHNAK	Q09666	-7.34587	2.95711	+	-3.82311	2.46417	+	-0.028753	0.00825403		21.9456	21.9706	19.9962	14.8123	14.2161	12.8463	18.1722	17.6787	17.4931	20.2645	21.1311	20.9136	14.9661	14.8649	11.9575	14.7666	14.5835	15.8774	201	201	197	53.7	53.7	52.9	629.09	323.31	43668000	948	-8.39081	-6.20371	-0.0251048
MAP1B	P46821	-7.56821	2.80146	+	-2.17219	0.836252		-0.492327	0.417268		18.9951	18.7526	16.1295	10.3087	11.0774	9.7865	13.9076	13.4966	10.2849	16.111	17.4892	16.7073	10.1875	9.23168	10.2764	10.9865	9.43936	11.0166	42	42	41	24.1	24.1	23.1	270.63	323.31	4455000	136	-7.63624	-1.8026	-0.979966
VIM	P08670	-7.61887	2.61259	+	-0.869239	0.314571		1.49397	0.554332		20.237	19.7809	19.3544	10.0527	13.6792	12.7839	12.4626	13.4345	13.2264	20.4122	19.9847	20.2181	14.1417	14.1618	12.6941	12.6606	16.3862	10.1789	37	36	33	69.1	67.6	63.9	53.651	323.31	13637000	283	-6.80231	-0.769251	1.25121
SNW1	Q13573	5.00493	1.23889		0.600765	1.37093	+	-0.0573495	0.0572685		15.8502	14.0409	9.49989	18.3637	18.2547	17.7874	17.3702	17.5086	17.7247	14.3355	10.106	9.90632	18.1341	18.5631	17.5366	17.2183	18.1914	17.5502	19	19	19	42.2	42.2	42.2	61.494	323.31	9274800	176	2.63816	2.9358	-0.165662
MGA	Q8IWI9	4.20459	1.1396		0.136818	0.138213		-0.546272	0.936903		14.889	14.1772	9.42845	17.5476	16.9335	16.6273	17.1462	17.145	16.4068	10.9367	11.304	11.9541	16.5562	16.4645	16.4489	16.2187	16.4969	16.0691	26	26	25	11.1	11.1	10.6	336.16	323.31	3613800	213	2.42321	0.373944	-2.00362
TPX2	Q9ULW0	3.38178	1.05269		0.333969	0.33234		1.57352	1.97578	+	15.8767	13.3648	10.7238	16.8193	16.215	17.0764	15.7191	16.7357	16.654	12.525	10.4728	13.2525	17.8968	18.7078	18.2267	16.8857	16.6712	12.9775	26	26	25	33.7	33.7	31.6	85.652	258.5	5156900	151	2.24047	0.806405	4.53049
BRIP1	Q9BX63	3.01654	1.01495		-0.292581	0.205497		1.05098	0.8359		13.6969	9.71589	9.96973	15.2155	13.7035	13.5131	14.6577	14.291	14.3611	10.5995	10.0926	13.4858	14.9424	15.6416	15.001	15.9463	15.2028	14.9611	14	14	14	14.6	14.6	14.6	140.87	137.81	1062300	72	2.16251	-0.531811	1.8019
QSER1	Q2KHR3	2.711	1.24444		-1.66932	1.98648	+	-0.959085	0.385119		10.7969	12.8678	9.57337	14.2037	14.0711	13.0963	15.5785	15.5591	15.2414	10.5659	10.4042	10.0421	13.7468	13.8907	10.8562	14.7675	14.3166	14.3743	8	8	8	6.4	6.4	6.4	189.97	139.79	650580	55	2.6504	-4.56288	-0.914949
NCOA1	Q15788	2.7022	0.834905		-2.25785	0.691022		1.06963	0.289219		9.98083	11.1412	10.3968	15.0426	14.2644	10.3184	15.9027	14.964	15.5322	10.4946	10.0104	11.0279	13.8003	14.8566	14.1773	15.3472	14.7055	14.6916	9	9	8	9	9	7.5	156.75	58.612	831290	49	1.79993	-1.51771	0.715608
API5	Q9BZZ5	2.69344	1.14606		1.21025	0.483777		0.802845	0.372952		11.3564	9.43827	9.4118	11.1891	14.3005	12.7972	12.1687	12.1623	10.325	12.8849	13.3501	11.067	13.4229	13.7012	13.5713	11.1059	11.5664	10.9383	7	7	7	17.4	17.4	17.4	59.004	46.501	258530	17	2.437	1.11253	0.890141
PPP4R3A	Q6IN85	2.66994	1.23189		-1.31524	2.51653	+	-2.12916	0.850765		12.5359	9.67534	9.38284	12.8884	13.3376	13.3779	14.7778	14.3499	14.4219	12.1912	10.6436	11.242	12.347	12.0966	8.77271	11.4403	13.824	12.7366	9	6	6	14.8	10.8	10.8	95.367	83.255	495500	26	2.62276	-6.40952	-1.83136
CCDC174	Q6PII3	2.56474	0.814128		-0.807357	0.210083		0.956459	0.252912		10.0801	9.91247	9.55589	15.1828	11.7772	10.2827	13.1985	13.82	12.6462	11.0582	10.839	11.2253	12.8499	14.1279	13.1343	13.0736	10.2587	13.5447	7	7	7	16.3	16.3	16.3	53.957	41.911	368070	19	1.75888	-0.542194	0.637295
RNMT	O43148	2.55298	1.12121		0.544209	0.643942		-1.23446	1.10855		16.3613	13.7369	13.0148	17.2726	17.2473	16.2521	16.0892	16.7118	16.3383	15.2691	14.056	14.7029	16.3284	15.7918	14.9484	14.4742	15.7249	13.157	15	15	15	35.9	35.9	35.9	54.843	153.68	3698000	112	2.38415	1.42599	-2.35739
RPA1	P27694	2.43834	1.14352		0.320116	0.360267		-0.879254	1.09039		13.743	12.3252	10.3886	14.9764	14.6614	14.134	14.1999	13.8296	14.782	10.7865	10.6066	9.87376	13.7389	14.1971	13.1981	13.9897	14.0295	14.4452	11	11	11	24	24	24	68.137	107.8	811670	44	2.43158	0.864149	-2.31917
ATF7IP	Q6VMQ6	2.43605	1.01851		2.05332	0.913771		2.3633	0.962926		10.1421	9.41191	10.9892	13.4619	13.8143	10.5752	10.6641	10.144	10.8832	11.4903	10.3742	10.7816	15.1948	15.7508	13.9957	10.1731	10.3866	10.5737	6	6	5	9.2	9.2	7.2	136.39	96.829	348690	17	2.16984	1.95707	2.05628
NFIL3	Q16649	2.43566	1.09052		0.455713	0.541381		-1.51097	0.623443		14.2524	11.4703	10.9754	14.9038	14.9327	14.1685	13.8922	14.7601	13.9856	11.3649	10.9685	9.92053	14.0543	14.3744	11.0433	13.8757	14.2814	11.4415	6	6	6	17.1	17.1	17.1	51.471	37.013	802960	48	2.31944	1.22586	-1.38606
CNN2	Q99439	2.38042	1.01397		1.79642	0.336953		0.135036	0.0299611		10.4818	11.2319	9.61217	13.371	10.8871	14.2091	14.9428	9.2892	8.84596	9.51518	9.56247	10.5431	14.1133	14.0869	10.6722	11.2678	9.95725	13.086	5	5	4	16.2	16.2	12.6	33.697	21.79	215340	10	2.16051	0.815995	0.0890295
NXF1	Q9UBU9	2.34219	0.878924		0.492211	0.267803		-1.98014	1.16477		13.0381	9.12512	9.66543	13.1902	13.1173	12.5478	12.3701	13.7254	11.2831	10.1429	9.03528	10.7244	12.4151	9.76951	10.7303	11.0633	12.3772	11.6208	5	5	5	12.8	12.8	12.8	70.182	81.465	247080	15	1.88736	0.669646	-2.47704
HIPK1	Q86Z02	2.32473	1.15323		1.75774	0.854774		1.78081	0.959341		8.72531	10.5897	9.20321	12.7925	12.3817	10.3182	8.93368	10.7322	10.5533	10.2303	10.9599	9.22788	14.3185	13.6231	12.8933	11.2308	10.4486	10.8107	5	5	5	5.5	5.5	5.5	130.84	42.031	161720	10	2.45232	1.83931	2.049
MIS18A	Q9NYP9	2.29507	0.906808		2.02928	0.815554		-0.760979	0.146748		10.1621	9.74339	10.8733	13.6329	13.7439	10.2873	10.8332	10.1467	10.5963	12.6724	10.0884	10.7159	10.1156	14.9099	10.3555	9.84315	9.19964	14.4972	3	3	3	16.3	16.3	16.3	25.863	13.445	155960	6	1.94311	1.7617	-0.39461
PKP1	Q13835	2.27217	1.19798		1.04874	0.482971		-1.57158	1.12328		9.68685	10.2173	12.5682	12.9884	12.9963	13.3042	10.2068	13.2837	12.6523	13.7544	10.3942	12.541	12.5613	11.6849	10.3279	10.3626	10.2234	12.2378	2	2	2	3.1	3.1	3.1	82.86	29.603	219450	16	2.54875	1.11093	-2.38855
BBX	Q8WY36	2.15359	1.25768		-2.23448	1.25339		-1.40285	0.534875		10.3961	10.478	10.5834	11.0587	13.1957	13.6639	14.4644	14.8638	15.2935	11.1295	11.0746	9.71513	12.7021	9.81667	11.191	11.1972	8.48828	12.2594	10	10	10	13.6	13.6	13.6	105.13	63.599	581070	30	2.67965	-2.67016	-1.21311
SMARCAL1	Q9NZC9	2.10432	0.712258		-0.537764	0.21802		0.612048	0.208557		10.9771	7.83518	10.3405	12.9018	12.6352	9.92865	12.0871	12.4324	12.5595	10.7884	11.3607	10.2914	12.0183	11.6238	13.6598	10.2239	9.46683	10.7636	7	7	5	10.7	10.7	7.2	105.94	31.877	154590	13	1.55913	-0.56007	0.538744
BRCA1	P38398	2.06082	0.766175		-0.176895	0.0471837		-0.0507549	0.0105888		9.95646	9.69637	10.8686	13.9478	12.7986	9.95748	12.951	12.8528	11.4308	10.1439	11.2477	9.34044	10.1257	13.5182	12.9078	10.1937	9.65689	10.0037	6	6	6	4.2	4.2	4.2	207.72	41.435	186610	17	1.66459	-0.13781	-0.0321227
MYBL2	P10244	2.04953	0.624047		-1.53223	0.45001		1.25363	0.251601		9.20289	10.1317	9.53993	8.94235	12.1864	13.8943	12.8152	13.4383	13.3663	11.6128	10.5284	11.6125	13.9469	10.272	14.5651	12.7996	10.7483	12.9409	6	6	6	11.9	11.9	11.9	78.763	30.816	362820	16	1.38724	-1.04551	0.634431
CWC27	Q6UX04	2.04149	1.07318		0.446407	0.112675		-0.760633	0.242157		9.75212	9.58062	9.76969	12.8747	12.3703	9.98199	9.26729	13.1559	11.4644	11.4993	10.7261	9.8938	12.6989	10.0279	10.2183	11.283	13.4059	10.3694	3	3	3	7	7	7	53.846	17.231	153070	9	2.28315	0.310792	-0.613713
CFDP1	Q9UEE9	2.00563	1.16236		-0.106434	0.0890708		-2.69341	0.694141		11.0803	13.1296	13.3254	14.1121	14.1675	15.2726	14.8959	14.7281	14.2476	11.1436	11.6075	10.7829	15.2632	10.3757	9.83319	10.1447	14.072	13.993	3	3	3	13.7	13.7	13.7	33.592	19.937	589560	19	2.47187	-0.250458	-1.52379
PUS7	Q96PZ0	1.9952	0.783236		0.75761	0.794262		-0.973701	0.423457		12.9097	12.9471	9.46547	13.4316	13.6962	14.1801	13.5561	12.2749	13.2041	9.84406	9.37934	10.6562	14.4532	12.7934	11.1402	12.1523	10.9743	12.3316	9	9	9	15.3	15.3	15.3	75.035	56.413	326120	34	1.69807	1.71975	-0.992402
RANBP2	P49792	1.92973	0.892098		-0.476404	0.620239		0.198913	0.286621		15.8519	15.4931	12.702	16.9326	16.4515	16.452	17.5148	17.2552	16.4955	13.6106	13.5772	11.8917	16.5778	17.2705	16.5847	16.3332	16.0465	15.8055	32	32	21	13.5	13.5	9.6	358.2	323.31	3854400	247	1.91366	-1.37982	0.710065
KNL1	Q8NG31	1.85435	0.894038		-1.09357	1.17678		-2.48197	1.48821	+	13.2609	13.2741	10.5269	14.4712	14.577	13.5767	15.7683	15.3966	14.7407	10.3154	10.8363	10.633	11.1331	13.1294	10.9166	10.9878	9.28548	10.2325	16	16	14	7.6	7.6	6.6	265.39	188.42	653980	60	1.91754	-2.50288	-3.21309
RSBN1L	Q6PCB5	1.82922	1.1626		-3.43362	2.25106	+	-1.90269	1.14027		10.3565	10.0075	8.71112	10.4455	12.2109	11.9063	15.4	15.1365	14.3271	11.1713	10.8274	9.89003	9.46457	10.6642	8.72598	13.611	14.467	14.0734	7	7	6	10.5	10.5	9.3	94.868	95.214	660680	21	2.47239	-5.42197	-2.42464
GTF2H1	P32780	1.80606	0.877273		-0.0366596	0.0125933		-1.12753	0.486283		10.2338	10.3934	10.5895	13.5315	12.7426	10.3607	12.0668	12.497	12.1811	11.5567	11.3179	10.032	10.9587	10.5834	11.7102	10.7698	12.0196	10.0046	3	3	2	6.8	6.8	4.7	62.031	17.12	152370	8	1.88407	-0.0381193	-1.11748
ZBTB1	Q9Y2K1	1.79626	0.753798		-1.23704	0.508089		-0.402371	0.108835		9.2326	9.909	10.9014	13.0407	9.86963	12.5214	13.6436	13.2492	12.2501	9.74738	11.0852	9.97823	9.60528	12.4713	12.1481	10.7219	10.2803	10.4568	5	5	5	8.7	8.7	8.7	82.015	31.823	212190	14	1.64033	-1.16049	-0.301113
ZMYM2	Q9UBW7	1.77685	1.10659		1.35065	1.38557	+	5.00026	3.44416	+	9.65032	11.1308	8.98895	11.8264	10.9331	12.3412	9.96869	10.6045	10.4755	10.5873	11.6453	10.8202	16.7966	16.9379	16.3669	10.3329	10.1203	10.6555	10	10	9	9.4	9.4	7.8	154.91	88.924	802760	30	2.35325	2.96972	11.2179
KIF23	Q02241	1.72004	0.940838		0.96058	1.77693	+	0.108751	0.0744589		13.9451	11.1978	13.4949	14.6606	14.429	14.7083	13.7881	13.9351	13.1929	10.8142	9.73653	13.2999	13.8153	14.7432	15.5656	13.3554	12.2245	10.6376	11	11	11	13.8	13.8	13.8	110.06	135.75	773890	53	2.01157	3.95744	0.212038
RTRAF	Q9Y224	1.66983	0.932092		-0.099239	0.028985		0.987282	0.27914		10.4613	8.66007	10.2213	10.55	12.6352	11.167	11.2933	13.345	10.0116	10.8496	10.4836	11.6528	13.3998	14.0136	9.90062	12.6048	10.1446	10.6119	5	5	5	25.4	25.4	25.4	28.068	27.296	131660	12	1.99392	-0.086216	0.694056
SERPINB12	Q96P63	1.63967	0.537404		1.84932	0.81589		-0.388565	0.142673		10.9108	10.0608	14.4134	13.1008	13.7741	13.4291	11.4758	9.85656	13.4236	14.2547	13.214	11.1445	14.3298	11.0965	13.712	13.3329	13.9009	12.6246	6	6	6	17.8	17.8	17.8	46.276	64.221	405090	29	1.21807	1.76236	-0.384769
NPAT	Q14207	1.55897	0.533654		-1.44275	0.570704		3.57002	1.50645	+	10.4549	12.1494	9.69723	13.8543	12.8451	10.279	13.645	14.4498	13.2119	10.9089	9.86873	9.75158	15.5891	16.4172	15.6823	12.9345	9.21884	13.6781	10	10	10	8.3	8.3	8.3	154.29	56.779	652130	36	1.21071	-1.28322	3.25741
RTF1	Q92541	1.53934	1.03781		1.0847	0.289454		-2.28199	3.15872	+	12.3396	10.0381	11.4728	12.5893	12.6869	13.1924	8.73261	13.1826	13.2992	10.2402	11.4742	10.0921	10.7454	10.6337	10.2435	10.7829	9.43238	10.1189	6	6	6	10.1	10.1	10.1	80.313	32.667	199500	14	2.20966	0.716109	-9.46918
NSRP1	Q9H0G5	1.5282	1.28397		0.14384	0.0800557		-1.46564	1.52228	+	9.90464	11.1387	10.4219	12.6641	11.2071	12.1787	10.9659	12.5233	12.1291	10.9396	10.6944	9.68983	10.3783	10.4945	10.78	11.0663	10.1062	11.9181	5	5	5	12.2	12.2	12.2	66.389	31.502	135440	10	2.73818	0.226857	-3.29615
SAP30BP	Q9UHR5	1.52768	0.813903		1.47352	0.758213		-0.934101	0.352003		11.0487	9.74781	10.4195	10.3827	12.5125	12.9039	9.79629	11.265	10.3172	9.81487	9.7415	10.1603	12.4826	10.6516	9.86263	11.4562	10.1175	10.7511	2	2	2	7.5	7.5	7.5	33.87	11.196	61737	6	1.75844	1.64898	-0.84714
RFC4	P35249	1.52621	0.742799		-1.67422	0.882711		-0.691448	0.445782		9.00821	8.68646	10.8555	9.7573	11.9241	11.4475	13.3763	13.2359	11.5393	10.8765	10.0595	11.1388	10.3821	10.5271	10.1454	11.65	9.1467	10.0967	2	2	2	5.8	5.8	5.8	39.681	10.203	67580	5	1.6188	-1.89491	-1.03708
LYZ	P61626	1.5174	0.403583		-0.209778	0.0943263		0.590965	0.262069		10.1627	11.0702	15.1653	14.4762	13.2148	13.2594	13.0389	15.2061	13.3348	16.0951	13.7446	14.5104	13.748	13.1721	15.8033	12.4533	19.3402	14.6088	4	4	4	25.7	25.7	25.7	16.537	50.847	2329600	32	0.952378	-0.264069	0.657227
SAMHD1	Q9Y3Z3	1.43723	0.546373		0.765358	0.233962		-1.27129	0.485825		11.8759	9.53648	10.192	13.0396	10.1163	12.7602	10.0072	12.9343	10.6785	10.6733	10.1455	10.4989	11.8453	9.57697	10.6799	9.66781	9.84446	10.8913	5	5	5	9.7	9.7	9.7	72.2	27.314	115150	9	1.23564	0.595615	-1.11657
MSH3	P20585	1.43179	1.29097		0.743322	0.379294		-0.962197	0.752605		11.107	9.90877	9.64405	11.8754	11.1327	11.9471	10.0646	10.1923	12.4683	10.3555	11.2296	11.1739	11.3395	9.64688	11.0822	10.7943	10.7169	11.4241	2	2	2	1.8	1.8	1.8	127.41	8.5941	50431	4	2.75385	0.903086	-1.638
PPP4R3B	Q5MIZ7	1.38249	1.13267		-0.0134738	0.0187022		-0.71408	1.08998		14.1468	15.0339	13.2066	15.8413	15.6149	15.0785	15.619	15.368	15.5881	13.6736	12.9898	13.6444	15.0759	14.9284	14.3881	13.7307	14.7827	15.0749	11	11	8	16.1	16.1	12.2	97.457	103.34	1730100	62	2.40848	-0.0562361	-2.31831
C18orf25	Q96B23	1.33718	0.797189		1.68059	0.963971		-0.169274	0.0768328		10.6737	10.0112	10.041	10.116	12.5473	12.0742	9.53798	9.58831	10.5695	9.90474	11.5713	10.4075	11.7169	11.5227	10.9901	11.3936	10.3438	11.0399	2	2	2	10.1	10.1	10.1	43.395	31.37	51195	5	1.72551	2.0584	-0.218339
ZBTB10	Q96DT7	1.33707	0.811458		0.229002	0.0963055		-0.640473	0.518531		12.2515	10.2749	9.9222	12.5461	11.7283	12.1854	10.2958	12.8592	12.6178	11.6511	9.65448	9.51137	11.8172	12.1636	10.5576	11.0579	10.8146	11.3295	2	2	2	4.7	4.7	4.7	94.893	19.976	160780	12	1.75362	0.269168	-1.18103
CDK11A	Q9UQ88	1.3329	1.05086		0.117028	0.235779		-1.85997	1.64388	+	11.8369	9.89933	11.0705	12.5333	12.3822	11.8899	12.1881	12.1401	12.1262	11.1287	10.315	11.0978	11.3637	9.88485	9.97697	10.8411	9.33867	10.6197	4	4	4	6	6	6	91.361	22.767	139160	10	2.23669	0.599638	-3.60263
CASP14	P31944	1.31737	0.442486		0.949089	0.912771		-0.0301215	0.0272688		15.3639	10.9412	13.0529	14.5476	14.3832	14.3793	13.5411	12.6268	14.2949	14.5008	13.1764	12.1989	15.1278	14.1596	13.9323	13.6497	13.1692	11.2406	9	9	9	34.3	34.3	34.3	27.679	49.693	739500	44	1.0305	1.95507	-0.0812559
DHX16	O60231	1.29426	0.78676		-2.10683	1.03288		-0.867015	0.559313		9.67752	9.25071	10.6581	12.2452	11.1765	10.0474	14.3053	11.8876	13.5967	11.6263	10.6087	9.87097	10.2754	9.83784	10.7549	10.8877	10.2972	10.7254	7	6	6	8.5	7.7	7.7	119.26	40.591	207030	12	1.705	-2.19945	-1.26096
CDSN	Q15517	1.29422	0.540259		2.63905	0.877955		-1.86929	0.866252		10.743	13.036	14.3228	13.825	13.8651	14.2945	9.79497	10.1405	14.1319	13.7689	12.9719	9.67611	13.4368	12.7605	10.1792	11.9145	11.2475	10.8844	2	2	2	7.9	7.9	7.9	51.522	15.974	394410	21	1.22366	1.88543	-1.86212
SUGP2	Q8IX01	1.27103	0.419976		-0.21555	0.0672742		0.0623458	0.0208819		12.873	10.3914	10.4028	13.8802	13.0271	10.5731	13.2486	13.2028	11.6756	10.7503	12.6711	13.1502	12.3809	12.673	12.6136	14.2333	13.3299	14.2748	4	4	4	5	5	5	120.21	27.555	330490	24	0.98541	-0.192816	0.0626441
HNRNPA1	P09651	1.2698	1.18258		0.386655	0.907481		-0.424958	0.383037		16.4083	16.5158	14.9838	17.444	17.0948	17.1785	16.7715	17.1766	16.6093	14.4821	13.3643	14.219	17.0459	17.4596	15.9369	16.4358	15.6067	14.9986	11	11	11	32.3	32.3	32.3	38.746	323.31	4146900	106	2.5154	1.94446	-0.910712
NCL	P19338	1.25469	0.408647		-0.837447	0.483357		-1.38325	0.872759		13.3692	9.52199	10.0554	11.2616	12.922	12.5271	13.4799	13.7807	11.9624	10.1869	9.38854	11.3441	10.5467	11.9069	10.1074	11.6308	11.4893	10.7988	5	5	5	10.1	10.1	10.1	76.613	50.854	255570	19	0.962602	-1.11169	-1.87508
TCF3	P15923	1.24814	0.614539		-1.04705	0.604319		-0.0637236	0.0275014		8.99784	10.6609	9.79588	10.0273	10.5892	12.5824	12.1823	12.0412	12.1166	11.2376	11.6087	9.74718	11.1244	10.9121	10.9713	10.9689	10.8726	10.6295	4	2	2	5.8	3.8	3.8	67.6	12.661	98514	8	1.36872	-1.3488	-0.0819291
TET2	Q6N021	1.2434	0.759078		-2.79702	1.39191	+	-0.295483	0.154658		10.6573	9.65352	10.3573	11.8593	10.1202	12.4188	15.3872	14.2017	13.2005	10.5326	11.4495	10.531	11.3174	10.8172	11.3773	13.4581	10.9339	13.3971	7	7	7	4.3	4.3	4.3	223.81	43.094	234380	19	1.65068	-2.98446	-0.41358
STK38	Q15208	1.23627	0.39145		0.263562	0.214909		-1.40619	1.12452		13.6839	12.1454	9.2457	13.2309	13.1992	12.3536	11.9344	13.2138	12.8449	11.0258	10.6685	9.84832	11.9479	12.1171	10.5002	11.2746	12.7839	11.0399	2	2	2	4.7	4.7	4.7	54.19	10.303	287810	14	0.927809	0.553078	-2.39117
IGHA1	P01876	1.2275	0.406836		2.35381	0.731185		0.625661	0.112934		11.84	11.0201	12.1673	14.9958	10.7246	12.9895	10.2106	12.0871	9.35074	15.3094	10.5633	10.2411	15.5929	10.4123	14.5817	10.7911	18.6685	10.4371	5	5	3	17	17	11.6	37.654	38.003	1393300	21	0.958948	1.5961	0.311443
TCF7L1	Q9HCS4	1.2217	0.594419		0.723084	0.372702		1.92487	1.1281		8.72498	10.2968	9.7148	10.6939	12.2298	9.47797	10.2634	10.2175	9.75156	10.4746	10.5113	10.9896	12.7367	12.8928	12.5468	13.4616	13.0337	11.1699	3	3	3	8.5	8.5	8.5	62.63	16.406	107750	8	1.3295	0.889631	2.39877
TGM3	Q08188	1.21779	0.743889		1.50657	0.355664		-1.94739	1.4703	+	11.268	12.7408	13.5259	13.2436	14.4221	13.5223	10.4336	10.5597	15.675	14.6422	10.836	9.98201	12.7059	11.6556	10.9843	11.861	9.60725	11.9103	13	13	12	26.3	26.3	23.8	76.631	91.325	475570	37	1.62094	0.854682	-3.16989
WAC	Q9BTA9	1.18457	0.488029		-2.90651	1.34858	+	-0.703646	0.265015		10.6081	9.47715	10.2102	10.2405	10.319	13.2896	14.1808	14.036	14.3519	10.0117	10.8722	10.4274	9.89467	10.9144	10.9292	10.686	12.743	13.6838	6	6	6	17.5	17.5	17.5	70.723	141.57	362460	16	1.12093	-2.88439	-0.663613
JUNB	P17275	1.17215	1.25911		-0.987028	0.791594		-0.13826	0.109825		15.471	15.0735	15.0345	15.6105	16.4472	17.0378	17.4465	17.993	16.6171	15.1224	10.1051	14.749	16.2704	16.5313	15.879	16.0027	17.2827	15.1185	10	10	9	36.6	36.6	34.6	35.879	120.07	3140500	87	2.68283	-1.7145	-0.303612
XRCC6	P12956	1.16	1.01547		0.764974	1.33559	+	-0.785732	1.21435		9.32391	9.61317	11.0158	11.285	10.9049	11.243	10.6452	10.5913	9.90147	10.9769	11.1525	10.9071	10.0812	10.0775	10.917	12.4811	9.96212	10.511	2	2	1	5.9	5.9	2.3	69.842	7.6627	14874	2	2.16359	2.85471	-2.58438
GTF2A1	P52655	1.1296	1.0823		-0.764602	0.640645		0.587782	0.511179		14.213	13.8234	13.9116	14.5211	14.7609	16.0546	16.2763	15.942	15.4122	10.2087	11.3313	14.008	15.8133	15.9108	15.376	15.7791	15.5135	15.7145	3	3	3	10.4	10.4	10.4	41.513	33.361	1460300	42	2.30222	-1.41957	1.16657
MLH1	P40692	1.12624	0.824302		-0.529728	0.171189		-1.23779	0.980592		10.8421	10.2398	9.99376	11.5672	10.4402	12.447	10.1533	13.6507	12.2396	10.2811	9.92714	10.4425	10.1006	10.1716	10.4688	11.1838	11.9217	11.3304	6	6	6	9.3	9.3	9.3	84.6	28.318	157470	10	1.77897	-0.452695	-2.0922
ZBED5	Q49AG3	1.11861	0.58124		0.923755	0.463783		-0.461496	0.204407		9.66511	9.79843	9.92336	11.8124	11.7248	9.20555	9.79678	10.0234	10.1513	10.5148	10.4587	10.7719	10.6072	10.1095	10.6415	11.003	10.0461	11.9001	3	3	3	5.8	5.8	5.8	78.91	15.349	56946	5	1.30379	1.07291	-0.529337
PCBP4	P57723	1.07281	0.505903		0.686254	0.271949		-0.291092	0.100738		10.3944	10.2764	8.89926	12.4799	9.85587	10.4527	11.4953	9.63701	9.59737	10.4612	11.5334	9.74972	9.52708	10.5523	11.8358	11.5593	9.12752	10.4163	2	2	2	7.7	7.7	7.7	41.481	12.684	31604	6	1.15618	0.678593	-0.280533
SH3PXD2B	A1X283	1.05006	0.526012		-1.40927	0.450394		-0.194287	0.0660763		9.8597	10.0412	8.93559	9.16919	11.9475	10.87	9.97303	13.5427	12.6988	10.5739	9.9442	11.8427	11.0509	11.1426	9.21026	10.1233	13.4404	10.5523	3	3	3	4.6	4.6	4.6	101.58	19.862	163150	11	1.19572	-1.04627	-0.18959
TRIM25	Q14258	1.03889	0.370141		-1.44557	1.74649	+	0.489927	1.63797	+	14.4972	10.4861	11.984	13.5491	13.1948	13.3401	14.2159	15.4545	14.7503	13.2463	9.97737	12.8536	13.9833	13.8908	13.6796	13.6742	14.0954	15.0804	10	10	10	16.2	16.2	16.2	70.973	62.788	913100	39	0.884394	-3.87436	3.58736
DNAJC9	Q8WXX5	1.0381	1.13107		0.375203	0.389777		-0.0792958	0.0336512		10.4314	10.0223	9.38239	11.5594	10.8704	10.5206	10.0958	10.9983	10.7307	10.7742	10.9693	10.808	11.5355	11.7386	9.43849	11.9959	9.26709	11.0763	2	2	2	11.9	11.9	11.9	29.909	17.777	27393	4	2.40507	0.924415	-0.0996172
TOP3A	Q13472	1.03197	0.44709		1.57644	0.740795		1.05315	0.464913		10.7212	11.27	9.68082	13.0137	11.7617	9.99255	10.736	9.24817	10.0544	11.129	11.3959	10.5482	12.9847	13.1689	11.7738	13.1726	12.7212	13.7062	6	6	6	6.5	6.5	6.5	112.37	31.054	142070	13	1.03969	1.61489	1.07515
USP48	Q86UV5	1.03048	0.479137		-1.15584	0.734873		0.0832707	0.0305135		11.8858	9.94537	10.0853	12.6308	12.056	10.3211	13.1722	12.5	12.8032	10.9302	10.4678	12.1538	12.3118	10.5495	12.3964	12.0949	11.2354	10.0069	4	4	4	5.5	5.5	5.5	119.03	37.549	230970	21	1.10335	-1.60331	0.0906195
TRIM28	Q13263	1.02241	0.483723		1.29544	1.41736	+	-0.233523	0.173904		13.423	13.3498	10.9103	12.8318	14.215	13.7036	12.0348	12.3365	12.4927	8.96259	9.94414	11.0703	12.7318	13.6337	13.6843	13.149	13.3963	11.9457	4	4	4	7.2	7.2	7.2	88.549	27.36	373690	25	1.11242	3.04404	-0.459054
TFDP1	Q14186	1.02097	0.828		0.245568	0.102095		0.206628	0.121502		9.38294	10.2522	9.69268	11.019	11.5513	9.82044	9.26435	10.7314	11.6583	10.996	11.1808	11.4538	10.9422	11.6403	10.4282	11.6125	10.7258	10.854	2	2	2	7.6	7.6	7.6	45.07	77.467	31203	4	1.78628	0.283999	0.332855
ARG1	P05089	1.00738	0.609007		2.53601	0.763928		-2.19036	0.561373		15.0527	13.2105	15.6291	15.3996	15.8689	15.6459	12.5267	10.802	15.9777	15.9554	11.1704	10.8862	16.8679	11.3293	12.1462	10.426	10.6704	9.1557	8	8	8	26.1	26.1	26.1	34.735	82.066	1497500	93	1.35794	1.66018	-1.26498
INTS13	Q9NVM9	1.0011	0.96157		-2.16213	1.91692	+	1.02139	0.569057		9.43872	9.68857	9.6706	11.5521	10.0053	10.2437	12.5309	12.8035	12.9532	10.7357	12.0291	10.7699	12.5104	11.9677	10.3873	13.1479	12.2817	13.2636	4	4	3	6.8	6.8	5.5	80.224	20.457	173110	12	2.05352	-4.35512	1.28
TOX2	Q96NM4	0.99653	0.811924		0.035422	0.0217659		0.328061	0.241981		12.7975	13.339	12.6413	14.8386	13.9163	13.0125	13.6704	14.1204	13.8703	9.84851	12.7007	13.4898	14.1376	14.1843	14.4297	15.8258	15.1536	16.6284	4	4	4	9.4	9.4	9.4	51.604	20.166	841320	25	1.75454	0.0652346	0.613326
FOSL2	P15408	0.971025	0.600719		-0.911374	0.637707		-0.815013	0.617281		11.4267	10.8508	9.98446	12.8818	11.348	10.9453	12.9407	12.849	12.1195	10.1814	11.3334	11.3676	11.0307	10.8711	10.8283	10.7715	10.4369	11.033	4	4	4	13.2	13.2	13.2	35.193	23.074	115360	13	1.34178	-1.41385	-1.37406
CDC7	O00311	0.968678	0.587515		0.0216901	0.0116774		-0.530489	0.343764		9.28242	10.3489	11.2462	11.6616	11.7949	10.3271	11.3031	11.89	10.5254	11.3824	11.723	10.7385	11.448	10.7969	9.94723	10.8025	10.1293	10.636	2	2	2	4.4	4.4	4.4	63.887	9.0843	33877	3	1.31603	0.0353825	-0.830117
DHX9	Q08211	0.960655	0.300027		-0.267385	0.300883		0.415462	0.607874		14.0582	10.055	13.6672	14.0643	13.3946	13.2034	14.3205	13.5841	13.5599	10.2474	10.7062	13.2136	14.1918	13.6577	14.0593	14.3361	13.7331	13.4213	13	13	13	11.6	11.6	11.6	140.96	72.21	633610	40	0.738573	-0.740386	1.35573
NASP	P49321	0.957293	0.86812		0.331552	0.478912		-1.7376	0.873393		13.2348	13.8246	12.0866	13.9003	14.072	14.0456	14.1951	13.6573	13.1707	12.7491	13.5935	11.6	12.6218	13.6634	10.5199	13.3089	11.0367	11.3536	10	10	10	19	19	19	85.237	117.13	569030	55	1.86584	1.1029	-1.87634
DSC1	Q08554	0.938226	0.469048		0.885279	0.381731		-1.39425	1.24383		12.5518	13.4476	15.0351	13.9713	15.5359	14.3421	13.0019	12.76	15.4315	15.3915	9.62792	10.6595	13.3802	12.7638	13.5225	12.4873	11.1509	12.6328	5	5	5	7.6	7.6	7.6	99.986	82.937	847690	50	1.08336	0.908052	-2.64905
GPATCH1	Q9BRR8	0.931451	0.297916		-1.60186	0.647001		0.38967	0.128299		10.9509	8.79804	9.34542	9.74445	9.34294	12.8014	12.5613	12.3745	11.7586	11.5948	10.9941	10.4089	10.8838	10.7209	11.4531	10.2811	10.5567	11.1794	3	3	3	5.2	5.2	5.2	103.34	26.695	102290	8	0.7341	-1.43195	0.349671
SPATA2	Q9UM82	0.921832	1.26588		0.424105	0.288188		-0.222658	0.107211		10.1168	10.351	10.5244	11.7463	11.36	10.6513	10.5441	11.802	10.1393	10.201	11.1557	10.3131	10.5607	10.1634	12.3657	10.2849	10.0624	10.5073	2	2	2	4	4	4	58.427	9.7762	46998	4	2.69784	0.713409	-0.297003
TAGLN2	P37802	0.911445	1.13551		0.205087	0.126782		0.319456	0.92512		19.5154	20.1632	18.9705	20.1634	20.6767	20.5434	20.9374	20.7125	19.1183	21.3755	20.9238	21.0455	20.6978	20.8669	20.7772	21.5139	21.2923	20.8044	12	12	12	62.3	62.3	62.3	22.391	323.31	56473000	158	2.41452	0.345931	1.97988
TOX4	O94842	0.904691	1.12631		-0.273362	0.252202		0.0239054	0.0156473		13.277	13.8747	13.277	13.7647	14.5335	14.8445	15.2213	14.3036	14.4379	11.0986	13.896	11.0039	14.112	13.9218	15.1805	14.966	15.2313	15.561	5	5	4	13.5	13.5	9.3	66.194	121.61	1095100	37	2.39496	-0.635744	0.0472059
CDKN2AIP	Q9NXV6	0.904315	0.398695		-0.201778	0.14767		-0.524889	0.363038		14.4708	13.1496	11.4773	13.1129	14.3019	14.3958	14.0464	13.6769	14.6926	13.3927	13.3591	13.1949	13.9046	13.7974	12.534	14.3164	13.4006	14.0245	12	12	12	30.3	30.3	30.3	61.124	191.92	733580	66	0.942493	-0.39683	-0.869838
AFF1	P51825	0.878429	0.390969		-1.80652	0.966946		-0.449752	0.184569		10.9703	10.8115	9.71808	13.0151	11.0299	10.0901	12.9985	13.4809	13.0752	10.9152	10.0109	10.2748	10.2955	10.9977	11.4927	13.3271	13.3531	10.8328	3	3	2	2.9	2.9	1.9	131.42	21.785	133360	14	0.926835	-2.06444	-0.483864
NAA50	Q9GZZ1	0.875166	0.840238		1.33177	1.31797	+	0.0328776	0.0168567		9.72028	10.0677	10.5496	11.747	10.2996	10.9165	9.42219	10.0938	9.45172	10.8148	10.1596	10.3147	11.6908	10.0588	11.3121	10.9217	11.0537	10.8539	2	2	2	13	13	13	19.398	11.668	30523	4	1.81049	2.81468	0.0507879
RUVBL1	Q9Y265	0.874592	0.310016		-0.172858	0.412189		-1.17343	0.900122		13.5131	10.0352	13.4324	13.4193	13.1085	13.0767	13.6396	13.1596	13.3239	13.0868	12.5907	12.7788	12.9751	12.1877	10.9214	11.1774	12.9133	10.7662	6	6	5	17.1	17.1	14.9	50.227	53.906	327970	32	0.75967	-0.969741	-1.92971
UBP1	Q9NZI7	0.870052	0.281292		-1.06848	0.647643		-1.0006	0.581341		12.834	9.58699	9.84944	12.4142	12.1997	10.2667	12.101	12.9341	13.0509	10.6574	10.8129	9.97955	10.9751	9.9264	10.9773	10.2913	13.0007	9.4161	2	2	2	5.2	5.2	5.2	60.49	13.949	183300	13	0.698668	-1.4332	-1.30399
RUVBL2	Q9Y230	0.864031	0.563765		-0.869176	0.878344		-3.01518	3.02761	+	13.2546	11.5954	11.2114	13.0505	12.3662	13.2368	14.5018	13.4639	13.2953	11.4716	10.6962	10.3155	9.42875	10.1004	10.0788	13.2538	13.085	12.9984	5	5	5	15.1	15.1	15.1	51.156	30.529	204060	16	1.26966	-1.8862	-8.75434
H4C1	P62805	0.848584	0.398058		-0.259363	0.110467		-0.960412	0.431062		10.7572	11.7354	9.42126	11.9021	12.2584	10.2991	10.5492	12.3981	12.2904	12.0229	12.4301	9.89726	11.9829	9.5866	10.0089	11.3622	17.1723	10.6178	6	6	6	51.5	51.5	51.5	11.367	32.107	429640	16	0.941203	-0.305233	-1.00765
LGALS7	P47929	0.839901	0.439357		0.00451756	0.00354156		1.063	0.259297		9.62387	9.2334	11.7352	11.1305	11.4372	10.5444	10.4594	11.5835	11.0557	12.6459	11.5892	10.0889	15.3106	10.2533	10.7372	10.8172	11.5995	10.7771	2	2	2	18.4	18.4	18.4	15.075	19.182	158430	7	1.02425	0.010829	0.651206
JUN	P05412	0.839063	0.225704		-1.26671	0.465512		-0.388316	0.0822793		12.8829	9.62009	12.8816	10.7053	13.5618	13.6347	14.818	14.2981	12.5859	9.67822	10.4366	10.6553	13.4246	13.7822	9.5301	13.6366	11.1787	10.3543	3	2	2	10.9	8.8	8.8	35.675	94.402	304070	13	0.577261	-1.07634	-0.232709
DSG1	Q02413	0.820268	0.617095		0.901413	0.802147		-0.72523	0.900768		15.3795	16.0199	17.2233	16.643	17.5072	16.9333	15.4513	15.9402	16.9877	16.9842	16.3809	16.0917	16.5718	15.7492	16.5868	15.1306	16.7377	16.3704	11	11	11	14.5	14.5	14.5	113.75	233.98	4319900	164	1.3737	1.73527	-1.93101
MED12	Q93074	0.813166	0.972244		-3.48071	2.82278	+	-0.198424	0.17747		10.3522	9.43746	10.2931	10.3577	11.2357	10.9289	15.0407	14.106	13.8177	10.492	10.4184	11.7916	10.297	10.3123	11.3177	13.3886	12.814	14.817	8	8	7	4.9	4.9	4.4	243.08	130.67	353550	25	2.07521	-7.73587	-0.46738
CDK1	P06493	0.809588	0.293494		-0.250389	0.0822864		-0.81622	0.40988		13.3934	10.5035	10.1024	12.625	12.4894	11.3137	13.9408	12.6944	10.5441	10.1382	10.5612	11.1012	10.4278	12.7858	10.7658	10.5934	9.48308	11.3906	4	4	4	15.8	15.8	15.8	34.095	19.409	127440	10	0.72471	-0.232728	-0.965087
TGM1	P22735	0.803429	0.438041		2.51144	2.67044	+	0.645304	0.214655		11.6904	10.3055	12.9603	12.1523	12.7599	12.4542	9.83629	9.46893	10.5269	13.5297	10.7691	10.439	15.4025	11.7871	12.1127	11.7777	11.1786	13.1941	7	7	7	11.1	11.1	11.1	89.786	55.452	261080	22	1.02162	7.04878	0.552507
TRIM22	Q8IYM9	0.802502	0.734589		0.469328	0.76933		0.459978	0.490334		15.4592	15.0203	14.0534	15.9319	15.0873	15.9212	15.1302	15.1867	15.2155	14.8185	12.7279	14.6894	15.5172	16.3272	16.476	15.9865	15.4363	17.101	7	7	7	16.5	16.5	16.5	56.947	193.35	2404100	71	1.60275	1.67077	1.12548
FUS	P35637	0.793945	0.798256		4.52435	2.29089	+	-0.433334	1.15479		15.1873	14.8414	13.706	15.5781	15.3045	15.2338	12.4117	9.72256	10.4091	13.4192	14.0615	13.3478	15.0097	15.1412	14.6655	14.6352	14.5699	14.6514	2	2	2	4.9	4.9	4.9	53.425	21.973	1068900	17	1.72761	5.56156	-2.45565
TFIP11	Q9UBB9	0.7864	0.504978		-2.10087	1.28755		0.0832294	0.0378183		9.62537	9.0091	9.75346	9.42947	9.80436	11.5133	12.9368	12.5699	11.5431	9.77247	11.3677	10.9105	10.7139	9.5679	10.7151	12.5157	9.83178	11.7738	4	4	4	5.7	5.7	5.7	96.819	20.494	86226	8	1.15436	-2.74619	0.111482
CEP131	Q9UPN4	0.765876	0.942204		-0.463435	0.275832		0.148315	0.105732		9.36395	9.93795	8.75939	9.96253	9.93771	10.4587	11.7878	10.4171	9.54431	9.93382	10.8762	11.0768	9.56348	11.1759	10.0645	10.5589	9.41549	11.4163	2	2	1	2.7	2.7	1.5	122.15	8.6445	20804	2	2.01433	-0.686952	0.293254
ATXN7L1	Q9ULK2	0.760301	1.07455		-2.18744	2.28419	+	-0.399562	0.47662		9.95449	10.2162	9.88559	11.2367	10.1703	10.9301	12.664	13.4308	12.8046	10.4197	10.5246	10.59	10.2617	10.7303	10.1466	10.3888	10.9096	10.8453	3	3	3	6.6	6.6	6.6	91.513	34.134	175030	6	2.28601	-5.53789	-1.09836
DSP	P15924	0.754969	0.25083		0.677917	0.267683		-1.01531	0.508736		16.5346	14.4946	18.4803	16.932	17.8892	16.9531	14.8623	16.6876	18.1907	17.7983	16.4452	14.9561	17.781	15.0068	15.9407	15.6772	16.191	15.0645	61	61	61	22.8	22.8	22.8	331.77	323.31	5811600	380	0.632744	0.669384	-1.16176
IRF2BPL	Q9H1B7	0.752552	0.491531		-0.621168	0.399443		-1.1708	0.639417		10.453	10.1825	10.9328	10.0225	11.783	12.0205	12.1806	11.5373	11.9717	10.4316	11.2203	10.6921	11.1689	9.49086	9.65382	10.5684	11.5901	10.6988	3	3	3	5.9	5.9	5.9	82.658	15.694	80781	7	1.12785	-0.944007	-1.41718
ZXDB	P98169	0.747744	0.777107		0.748511	0.473076		1.36516	0.728171		9.42101	9.8486	9.76369	10.4783	9.66651	11.1317	10.5478	8.69053	9.79267	9.72852	10.1242	10.4109	10.534	11.7206	13.1174	10.4638	10.9959	11.1396	2	2	2	3.4	3.4	3.4	84.791	10.236	23342	3	1.68603	1.09134	1.59021
HBB	P68871	0.745744	0.158461		2.66626	1.13286		0.273522	0.309586		11.2602	10.7876	16.2127	13.1251	14.1389	13.2336	9.78392	9.7637	12.9512	13.261	14.3968	10.4012	14.0969	13.5761	13.6452	13.8014	13.0872	14.0451	3	3	1	23.8	23.8	8.8	15.998	19.009	576900	26	0.422642	2.40888	0.758765
BRCA2	P51587	0.740445	0.39524		-1.66373	1.00329		0.110682	0.0397633		10.2203	10.874	10.0053	10.1291	10.6174	12.5744	13.1037	12.3638	12.8445	10.8266	11.6755	9.74483	12.1851	10.1784	11.2893	10.2278	11.2839	10.1826	3	3	3	1.2	1.2	1.2	384.2	15.203	107900	10	0.935497	-2.13859	0.116988
CALB2	P22676	0.739057	0.405504		-0.0760349	0.0371028		0.635317	0.398363		11.2305	8.74985	10.2607	10.2724	11.1613	11.0246	11.9374	11.0104	9.73855	10.8745	10.6532	10.095	11.7393	12.3494	10.2755	12.6827	10.0804	11.0246	2	2	2	7.7	7.7	7.7	31.54	9.7468	34303	5	0.956258	-0.109452	0.94182
JUND	P17535	0.734354	1.04994		-0.25222	0.202145		-1.45462	0.404947		14.7475	14.0542	14.7835	14.9182	15.1783	15.6918	15.8205	16.0474	14.6769	12.7227	14.4058	14.452	15.0092	15.5995	10.8157	15.8234	15.2911	15.4638	5	4	4	24.8	22.8	22.8	35.173	208.96	1362600	38	2.23477	-0.524194	-0.955133
KHDC4	Q7Z7F0	0.733013	0.693668		-0.286238	0.101551		0.260754	0.506357		9.84712	11.4566	10.8423	11.2429	11.4902	11.6119	9.72073	12.7622	12.7209	10.113	9.89269	10.2748	11.6443	11.4041	12.079	12.7404	11.9768	11.7968	4	4	3	7.5	7.5	6.2	64.845	25.985	158210	14	1.52287	-0.28261	1.15708
AFF4	Q9UHB7	0.729485	0.397686		-1.92736	1.13422		0.765568	0.318749		11.3902	9.73123	11.1965	12.6456	10.8913	10.9695	13.8042	14.1523	12.332	9.84043	11.4414	10.2107	13.1897	12.9402	10.6731	13.413	9.49462	10.1093	5	5	5	5.5	5.5	5.5	127.46	40.85	278200	17	0.94045	-2.41177	0.778018
MED13	Q9UHV7	0.728153	0.412135		-1.57688	1.04125		-0.744781	0.428206		9.62156	10.7512	10.361	9.63586	11.4922	11.7902	13.0048	12.3223	12.3217	11.7303	10.9101	11.2498	9.68212	10.2333	10.7685	10.3908	10.1594	11.1761	3	3	3	2	2	2	239.29	18.62	56494	7	0.969633	-2.21675	-1.00193
HNRNPA3	P51991	0.723165	0.145395		2.11182	0.629532		-0.608511	0.110825		10.6557	9.73545	13.499	9.10667	13.6491	13.3038	9.46987	10.6818	9.57249	10.1881	9.9642	10.819	14.0487	10.5841	9.60127	10.4805	10.2959	10.3452	2	2	2	6.6	6.6	6.6	39.594	9.7665	147200	5	0.391347	1.39793	-0.306134
ORC2	Q13416	0.721389	0.592029		-0.910097	0.87265		1.63358	0.860859		9.08457	8.80701	10.2354	9.45296	10.4881	10.35	10.6426	11.7292	10.6496	13.1661	11.0939	11.669	11.1413	10.6989	13.3516	13.1569	10.8028	12.0829	5	5	5	7.6	7.6	7.6	65.971	23.671	143330	12	1.32484	-1.87486	1.8514
CHD6	Q8TD26	0.704963	0.609848		-1.6513	1.61291	+	-0.24744	0.214654		11.298	10.429	10.2079	11.4909	11.9574	10.6015	13.4812	12.87	12.6525	10.8694	11.6945	10.6539	11.4872	10.7829	11.0374	12.085	12.31	10.5084	7	5	4	3.5	2.7	2	305.41	32.082	137840	13	1.35958	-3.52302	-0.552504
TRPS1	Q9UHF7	0.702178	0.271702		-1.96638	0.956517		0.967339	0.380985		10.1599	10.9063	9.48747	12.7061	9.49653	10.4575	13.0999	12.8684	12.591	10.4487	10.1171	10.4037	12.3907	12.2832	10.8883	14.076	13.2041	12.6678	5	5	5	5.2	5.2	5.2	141.52	26.349	174540	18	0.678061	-2.04328	0.906533
ZNF503	Q96F45	0.699275	0.325028		-0.453743	0.206747		-0.484673	0.192288		9.60938	10.5273	10.798	12.3286	11.1601	9.54376	11.335	11.0904	11.9683	10.0661	10.3928	10.3066	9.53041	10.706	11.342	11.561	12.4274	11.8292	2	2	2	4.6	4.6	4.6	62.554	100.71	70520	6	0.791157	-0.534645	-0.501659
ATF1	P18846	0.689544	0.192635		-0.44423	0.077092		1.24853	0.366108		11.2385	10.222	10.561	10.1062	9.94331	14.0405	14.7907	10.8494	9.78265	10.1398	9.76645	11.3393	13.1315	13.0645	11.6396	13.7407	11.3491	13.4291	2	2	1	12.9	12.9	3.3	29.232	9.0782	151290	6	0.502455	-0.219026	0.876135
MATR3	P43243	0.68493	0.514887		-1.69607	2.68279	+	-0.094587	0.0844403		8.89101	10.6565	10.4409	11.0342	10.5206	10.4883	12.4787	12.59	12.0626	9.57888	10.3703	9.88913	11.0519	9.88892	10.8185	11.0161	10.6458	10.6969	2	2	2	3.8	3.8	3.8	94.622	17.305	82505	5	1.17386	-7.10241	-0.238377
KAT14	Q9H8E8	0.681384	0.220204		-1.15476	0.28944		-0.611795	0.191519		10.8183	9.56869	10.6877	13.2988	10.1633	9.65685	13.4282	13.2412	9.91378	10.0612	10.5952	10.4186	9.5478	10.7239	11.0118	10.343	10.3822	11.2769	5	5	5	7.9	7.9	7.9	88.843	37.095	174930	9	0.564967	-0.71608	-0.49989
CSTA	P01040	0.665081	0.448123		1.84258	1.1228		-0.61594	0.316381		11.8441	12.3792	13.9089	13.5771	13.0651	13.4852	12.8246	10.2082	11.5668	13.4462	11.2278	13.6283	12.3721	11.6433	14.2641	13.4834	12.8589	11.1075	3	3	3	52	52	52	11.006	18.866	339560	23	1.04175	2.38751	-0.773051
RPRD2	Q5VT52	0.663519	0.212532		-2.67858	1.08518		0.564369	0.1908		9.92476	11.1645	9.32161	8.8548	10.9484	12.5982	14.2504	13.3654	12.8215	9.95506	11.5066	11.5351	11.7681	11.6188	10.7077	12.7976	11.7673	10.8237	7	7	7	6.7	6.7	6.7	156.02	38.709	189210	23	0.547723	-2.30825	0.498239
S100A7	P31151	0.639767	0.317716		1.72221	0.9954		-0.935218	0.251347		13.2362	12.9933	11.0061	12.2012	13.4538	13.5	10.8719	10.4289	12.6875	13.9676	11.5988	11.7696	10.1106	14.8427	11.3959	10.4613	9.71016	11.0684	3	3	3	22.8	22.8	22.8	11.471	17.439	272180	12	0.775853	2.12243	-0.633874
CAT	P04040	0.634991	0.621342		1.97104	1.90296	+	-0.690808	0.253859		10.7957	11.558	12.0701	11.5676	12.4235	12.3376	9.99487	10.8337	9.58705	12.0555	12.6811	10.1998	13.3892	9.82689	11.0402	10.7525	11.8905	14.4156	3	3	3	6.5	6.5	6.5	59.755	18.277	157440	16	1.38197	4.31427	-0.639361
GATA4	P43694	0.619374	0.675499		-0.17838	0.158372		-0.44016	0.415401		10.6154	9.43638	9.89238	11.0707	10.3982	10.3334	11.1792	11.0773	10.0809	10.1091	11.1584	9.83554	9.96305	10.9027	9.616	10.9391	10.752	10.644	2	2	2	8.8	8.8	8.8	44.565	12.418	45209	5	1.48746	-0.422429	-0.97621
MLLT6	P55198	0.613416	0.202185		-2.19757	0.836533		2.79277	1.13571		9.69645	10.6307	10.2983	13.0926	9.81027	9.56277	13.411	12.1466	13.5008	10.6467	11.1896	11.7001	13.3336	13.4898	14.0205	15.3647	14.3479	10.8605	5	5	5	6.1	6.1	6.1	112.05	28.67	423250	21	0.524284	-1.80315	2.41494
GPATCH4	Q5T3I0	0.601185	0.285077		-0.23719	0.269453		-0.267992	0.124143		13.1536	10.4708	12.5178	12.2085	12.6236	13.1137	12.5126	13.3226	12.8222	13.0849	13.2469	14.596	13.4957	12.6789	10.9672	13.9288	13.0893	11.0427	3	3	3	8.1	8.1	8.1	50.381	23.016	332750	21	0.706767	-0.673209	-0.339406
dps	PML3MAS	0.595689	0.981072		-0.183827	0.354842		0.499976	1.02813		22.9401	23.5477	22.8131	24.0378	23.4904	23.5598	24.0719	23.6327	23.935	21.906	21.636	22.541	23.9698	24.48	24.1381	23.9553	23.7004	23.4418	73	73	1	73	73	1.9	105.33	323.31	NaN	2088	2.09318	-0.852989	2.18966
MRE11	P49959	0.591014	0.612325		0.955958	1.48503	+	0.304086	0.45958		15.2973	15.5595	14.1794	15.6658	15.7225	15.4209	15.1438	14.1618	14.6357	13.8776	10.5179	14.9122	15.7819	16.4251	15.5145	15.3897	15.1469	15.4249	15	15	15	25	25	25	80.592	142.03	1891200	85	1.3644	3.2054	1.06455
NCOA3	Q9Y6Q9	0.590993	0.299887		-0.93059	0.361057		0.315571	0.144944		10.029	9.66841	10.6829	12.2045	9.98244	9.96631	12.9663	11.7003	10.2785	10.2598	9.71651	11.1121	10.4412	11.531	11.1278	10.3104	9.56366	10.6188	3	3	3	3.2	3.2	3.2	155.29	19.286	70089	7	0.738277	-0.865772	0.390258
LYPLA2	O95372	0.590301	0.247525		-1.12497	0.284532		0.0176846	0.00365669		10.0684	10.1718	10.8022	9.59619	10.5297	12.6875	13.8488	12.8187	9.52073	13.0726	10.3603	10.9105	9.64638	13.5355	9.68453	11.7637	15.0195	10.7696	2	2	2	6.9	6.9	6.9	24.737	9.1367	133870	7	0.625507	-0.705603	0.0111796
CPSF6	Q16630	0.588373	0.40342		0.453356	0.8814		-0.368194	0.997303		15.7078	15.5864	13.8302	15.6496	15.8237	15.4163	14.9064	15.0363	15.5867	14.8471	15.4671	15.4344	15.1461	15.5147	15.1241	15.6196	16.5239	16.2586	5	5	5	10.2	10.2	10.2	59.209	65.201	2164100	47	0.952048	1.8923	-2.12633
NFIB	O00712	0.55983	0.37079		0.521071	0.390836		0.33275	0.208345		10.9364	10.2828	9.68858	10.7936	9.99941	11.7943	9.97245	10.3315	10.7202	10.759	10.5609	11.6857	10.5514	11.6805	11.3536	9.71795	12.946	12.4829	2	2	2	5	5	5	47.441	11.374	66727	7	0.885722	0.926565	0.538264
NACC1	Q96RE7	0.559202	0.298791		-0.655214	0.306712		-0.603263	0.39178		9.67878	9.77804	10.9186	9.75551	10.3675	11.93	11.6222	12.176	10.2205	11.1143	10.3235	10.0226	10.0529	10.0031	10.1873	12.373	8.36693	11.4332	2	2	2	5.7	5.7	5.7	57.258	9.2573	43296	6	0.735955	-0.752705	-0.928479
CDC37	Q16543	0.540081	0.137679		1.81332	0.931055		-2.04352	1.06066		10.1142	14.1173	14.4776	12.8064	13.3983	14.1246	10.5225	11.1201	13.2469	13.657	10.4643	10.5969	12.9616	10.1787	11.0585	10.5905	13.1967	11.5734	3	3	3	12.4	12.4	12.4	44.468	19.045	296300	12	0.372644	1.99183	-2.25706
MLLT10	P55197	0.533719	1.27598		-1.84234	2.89548	+	-0.079202	0.0665665		9.38391	9.89615	9.62383	10.0771	10.0053	10.4227	12.2178	12.1789	11.6354	10.3332	10.4865	11.0393	10.7466	10.1377	9.38314	10.6735	9.83096	11.7726	4	4	4	4.4	4.4	4.4	113.32	22.276	62624	6	2.72033	-8.08436	-0.190911
MIOS	Q9NXC5	0.531495	0.950437		-1.13261	2.06121	+	0.0792685	0.083872		12.1856	12.597	12.6204	12.599	13.0394	13.3591	13.9622	14.2315	14.2015	10.4804	9.06693	12.7912	12.8093	12.8442	13.5817	13.6708	13.7534	13.4396	8	8	8	11.4	11.4	11.4	98.583	48.219	508000	33	2.03097	-4.7941	0.236888
TLE1	Q04724	0.5257	0.434446		0.912752	0.463269		0.177274	0.075751		10.9433	9.64955	9.60998	10.2135	11.1324	10.434	8.09292	10.2404	10.7084	10.0101	11.2507	11.0082	10.1222	9.87608	12.3135	11.9184	9.96328	10.536	2	1	1	3.9	2.5	2.5	83.2	11.607	7942.1	2	1.01443	1.07189	0.21547
POLDIP3	Q9BY77	0.495546	0.201875		-0.45354	0.195497		0.769461	0.320304		10.702	10.0781	11.8076	9.8275	11.7196	12.5273	12.3241	12.0699	11.0411	11.2366	10.5146	11.1187	12.5777	12.8178	10.9872	13.3133	12.7646	10.5522	2	2	1	5.7	5.7	3.1	46.089	9.2759	102960	9	0.523579	-0.509018	0.781276
SNRNP200	O75643	0.490077	0.168709		-1.07605	0.51641		-0.220586	0.0778427		14.072	13.7915	11.6711	14.5699	14.3467	12.0882	15.6239	14.5116	14.0974	10.6042	12.0387	12.1371	13.9726	14.1323	12.2382	13.9883	14.0301	14.0158	15	15	15	9.2	9.2	9.2	244.5	132.5	806780	74	0.446873	-1.17686	-0.221013
TAGLN	Q01995	0.456589	0.489932		0.341212	0.205168		0.815303	1.89943	+	16.9511	17.7077	16.4309	17.8094	17.2613	17.3887	18.1393	17.2926	16.0039	18.6546	18.2601	18.6762	18.3214	18.1336	18.4504	19.1864	18.434	18.1741	13	13	13	61.2	61.2	61.2	22.611	275.38	9213200	117	1.12469	0.531063	4.30399
HDAC9	Q9UKV0	0.447754	0.538584		-1.77728	2.2504	+	0.763002	0.395251		9.83378	10.4476	9.41978	10.6692	9.94447	10.4308	11.9584	12.6155	11.8024	11.607	10.7786	10.1518	10.7137	9.99053	12.6292	10.912	11.7146	11.1177	7	7	6	10.3	10.3	9.3	111.3	38.497	83466	8	1.22038	-5.41967	0.935517
NSUN2	Q08J23	0.437315	0.17689		-1.31561	0.694813		0.910121	0.348766		11.4959	9.58544	10.4014	12.4378	10.3245	10.0325	13.0326	12.0712	11.6377	9.89193	11.5381	11.0542	10.2948	12.6379	12.5923	16.0342	16.2833	9.94147	7	7	6	11.6	11.6	9.6	86.47	67.871	395260	21	0.466027	-1.5251	0.840459
ZNF280D	Q6N043	0.417016	0.214136		0.220031	0.477471		2.93871	2.97944	+	10.8178	8.65673	10.8888	10.9145	10.3272	10.3727	10.2819	10.447	10.2253	11.395	10.9594	9.76961	13.3514	13.05	14.0291	10.1772	9.8141	11.5768	3	3	3	3.6	3.6	3.6	109.28	20.725	72001	7	0.551337	1.10005	8.50444
PPIL4	Q8WUA2	0.414063	0.276247		-1.94489	2.40784	+	0.00467618	0.00130981		10.4296	12.0685	10.3628	11.7667	11.3536	10.9829	12.849	13.583	13.5058	11.8314	10.9107	10.2636	13.2804	9.32982	11.507	13.156	11.3866	14.0528	5	5	4	13.2	13.2	11.2	57.224	29.746	262570	14	0.687843	-5.98855	0.00401521
RSBN1	Q5VWQ0	0.405293	0.343524		-1.14797	1.34477	+	-0.481044	0.47036		9.63225	10.234	10.7546	9.88958	10.8794	11.0677	11.4949	12.0502	11.7356	10.2915	10.9166	9.47406	10.6295	9.9255	9.83856	12.019	11.5101	9.9915	3	3	3	5.7	5.7	5.7	90.071	154.3	60983	7	0.829621	-2.87568	-1.08596
ZBTB39	O15060	0.40261	0.244825		0.42266	0.190803		1.93381	1.48046	+	10.1198	10.4394	9.27962	10.1175	9.53298	11.3961	10.6303	8.63656	10.5117	11.334	11.049	10.5835	12.7498	12.216	11.8822	10.7755	9.43248	11.2602	2	2	2	3.4	3.4	3.4	79	10.499	33230	5	0.619581	0.498246	3.19436
BLMH	Q13867	0.399319	0.106078		1.16151	0.441681		0.386107	0.839273		9.52628	13.5267	13.6349	12.6617	12.3979	12.8263	11.0757	9.7493	13.5764	13.8256	10.4965	10.6726	13.2685	13.0921	12.6836	11.1961	9.76561	14.3621	4	4	4	10.8	10.8	10.8	52.562	23.019	313130	29	0.294131	1.02889	1.80858
HSPA1B	P0DMV9	0.394506	0.298769		0.214889	0.17905		0.12828	0.112737		13.8755	13.4089	12.5918	12.9411	14.2115	13.907	13.701	13.7377	12.9763	10.5888	11.1648	10.7015	14.103	13.7623	13.5792	14.7902	13.6779	14.2343	10	7	3	16.7	13.3	5.9	70.051	54.408	590910	32	0.735909	0.471059	0.310948
JUP	P14923	0.393508	0.219515		0.469967	0.245204		-0.643319	0.221188		15.5156	15.5359	17.0496	15.9471	17.3858	15.9487	14.8172	16.2876	16.7669	16.9536	16.0459	15.4836	17.65	14.1035	15.5982	15.1254	15.7181	14.4851	17	17	17	29.4	29.4	29.4	81.744	200.53	3371100	170	0.563423	0.620412	-0.567171
dps	BLSTC	0.386751	0.657206		-0.0968723	0.127127		0.0709311	0.0857155		16.4956	16.5016	16.5586	17.2777	16.391	17.0474	17.1532	16.9996	16.8538	17.6888	17.1021	17.1567	16.7649	17.1966	16.9674	17.8552	17.7897	17.1873	5	5	5	48.9	48.9	48.9	13.722	181.2	6192900	121	1.45182	-0.346782	0.241712
PRDX2	P32119	0.383743	0.174724		0.3617	0.16849		4.16508	2.24179	+	10.4663	8.77963	10.9413	9.63784	11.3966	10.3041	9.06274	11.2267	9.964	14.1977	13.8279	15.0445	15.1302	15.2468	13.4567	16.6966	16.0722	15.6853	4	3	3	24.7	19.2	19.2	21.892	31.827	582650	25	0.460972	0.446358	5.38988
INTS12	Q96CB8	0.383718	0.285609		-0.716326	0.541677		0.702667	0.563819		10.5685	10.8927	10.1038	10.0736	11.7745	10.8681	11.0398	12.1253	11.7	10.3555	10.9596	10.5475	11.1004	11.8275	11.8963	12.0278	12.0847	11.3331	3	3	3	8.4	8.4	8.4	48.807	22.142	109970	13	0.707905	-1.22644	1.26976
THUMPD3	Q9BV44	0.37634	0.28376		-0.22123	0.307517		-0.00637372	0.00848365		9.48491	9.59041	11.0366	10.6392	10.041	10.5608	10.1912	10.7885	10.925	12.3727	12.2912	12.3398	10.2675	10.2266	10.7277	10.0549	10.1724	9.61639	2	2	2	5.1	5.1	5.1	57.002	12.713	38458	5	0.703952	-0.754404	-0.0257966
SRFBP1	Q8NEF9	0.366783	0.320772		0.147386	0.0821646		1.46892	2.20474	+	9.86355	11.1398	9.76459	10.4248	10.9263	10.5172	9.91408	11.7042	9.80789	11.2909	10.3293	11.0983	12.0425	12.5171	11.7154	11.0272	11.6639	11.3453	4	4	4	11	11	11	48.633	17.06	63460	6	0.782256	0.232407	5.26315
MAML1	Q92585	0.363741	0.403208		-1.62287	1.03455		-0.297617	0.262456		10.0118	10.3364	9.57307	10.5118	9.73189	10.7687	12.9541	10.6915	12.2355	10.7985	10.2221	10.7473	10.2931	9.38984	10.4367	10.3588	10.8008	12.3144	3	3	3	4.8	4.8	4.8	108.05	30.305	74730	5	0.95162	-2.20291	-0.658067
PLK1	P53350	0.330089	0.645115		0.797613	0.752398		1.63136	3.32235	+	11.1288	10.5034	10.4989	11.0791	10.8544	11.1878	10.7929	10.6429	9.29262	10.3142	9.42363	10.1341	12.7895	12.7972	12.4286	10.8285	12.4724	12.6784	2	2	2	4.3	4.3	4.3	68.254	9.6971	73823	6	1.42827	1.63759	10.4375
LRCH1	Q9Y2L9	0.298937	0.184771		-2.47911	1.86556	+	0.0750297	0.0345047		10.7428	9.99024	9.9704	9.4089	11.1185	11.0729	12.835	12.8375	13.3651	10.7089	11.0773	11.0845	10.3229	9.9693	11.5331	10.6293	10.4639	10.8579	3	3	3	6.5	6.5	6.5	80.874	18.857	127140	7	0.484332	-4.20616	0.102055
IPMK	Q8NFU5	0.284985	0.327149		-1.67203	2.15206	+	1.53261	2.09649	+	10.2074	9.21631	10.338	10.2813	10.234	10.1014	12.5121	11.676	11.4445	10.8967	10.8441	10.7354	12.2048	11.8523	11.1574	12.1869	11.0009	10.832	2	2	2	7.7	7.7	7.7	47.221	17.331	71224	12	0.795586	-5.08704	4.9063
ZWINT	O95229	0.284493	0.117875		-0.36191	0.143654		-0.248928	0.142618		10.32	9.90877	12.3649	10.8122	10.6104	12.0246	13.136	10.4617	10.9352	10.0737	10.9117	10.4281	11.7807	10.7597	10.16	9.98913	10.6493	10.1736	2	2	2	7.9	7.9	7.9	31.293	8.6925	53247	6	0.32382	-0.387142	-0.384636
KPRP	Q5T749	0.282537	0.0628796		1.31874	0.434485		-1.33485	0.422102		10.0637	13.0245	13.6083	13.1715	14.0244	10.3481	10.4734	10.5697	12.5447	10.3488	11.5728	11.5056	10.6037	10.2406	12.6952	11.0389	9.23385	12.2434	3	3	3	2.8	2.8	2.8	64.135	13.688	169550	8	0.180947	1.01451	-0.989681
HNRNPA2B1	P22626	0.280195	0.351849		0.164572	0.230874		0.517296	0.566481		15.7275	14.7195	15.4752	15.7713	15.3284	15.6631	15.7377	15.5925	14.9389	15.2338	16.3554	15.7619	16.294	16.6535	15.3671	14.694	15.8559	16.0471	7	7	7	28	28	28	37.429	100.8	2099000	45	0.846822	0.588767	1.27497
WDR36	Q8NI36	0.27231	0.308168		-1.06296	0.657373		1.51002	0.830926		10.4705	9.94066	10.2847	9.91383	10.5634	11.0356	10.3122	11.8648	12.5247	10.8693	10.3269	10.9145	10.469	12.6387	12.9351	11.0393	9.72036	9.63492	2	2	2	2.8	2.8	2.8	105.32	8.5187	87491	6	0.755775	-1.45215	1.79206
DOT1L	Q8TEK3	0.270941	0.255613		-3.10726	4.24561	+	-0.321482	0.388589		8.90923	9.75038	10.2977	10.1564	9.85655	9.75721	13.2477	13.0295	12.8147	10.6545	10.2625	10.6763	9.71432	8.98706	10.1043	13.1433	12.7156	11.3833	6	6	5	5.3	5.3	3.9	164.85	29.577	138910	13	0.643187	-17.9351	-0.922001
ECT2	Q9H8V3	0.26032	0.129671		-2.93252	1.97234	+	2.95675	1.87903	+	9.81471	11.0222	10.1534	9.40125	10.7577	11.6123	13.6717	13.3939	13.5032	11.0453	10.7212	10.2172	13.0356	13.6761	13.9298	11.6412	10.3106	11.0008	10	10	10	13.5	13.5	13.5	103.5	72.626	250200	23	0.353047	-4.52009	4.24488
LZTS3	O60299	0.251428	0.106497		0.724807	0.49708		-0.614056	0.368399		9.57391	11.5331	10.4606	11.3347	11.4826	9.50463	10.0249	10.0305	10.0921	9.7267	11.1492	11.2725	10.4913	9.59204	10.3964	10.9145	10.4814	10.5654	3	3	3	6.5	6.5	6.5	71.79	19.05	27950	5	0.295193	1.1388	-0.880828
KIAA0586	Q9BVV6	0.244868	0.170112		-1.52379	1.4178	+	0.213147	0.176819		9.91725	11.2107	10.9151	10.2539	11.5612	10.9625	12.6896	12.8586	11.8008	11.3219	10.293	10.0351	11.619	11.063	10.735	9.77664	9.84125	10.5527	3	3	3	1.9	1.9	1.9	169.3	20.556	67816	10	0.450168	-3.04507	0.465862
BTAF1	O14981	0.24322	0.281755		-0.461139	0.192046		0.527351	0.251683		11.2802	10.8991	10.2083	10.998	10.8027	11.3165	13.0148	11.6106	9.87526	9.95133	11.5847	11.0543	12.3042	12.461	9.93417	10.7	11.4409	11.1296	4	4	4	2.9	2.9	2.9	206.89	20.75	78654	13	0.699661	-0.501103	0.634608
PRIM2	P49643	0.224328	0.0730558		-1.00844	0.457072		-0.54258	0.195313		11.8546	10.6041	9.98906	12.8682	9.86255	10.3899	12.0602	12.4193	11.6665	10.3909	11.0892	11.6266	10.2823	9.7088	11.5019	11.8784	12.1345	11.0963	4	4	4	10	10	10	58.805	24.777	111660	11	0.208301	-1.05957	-0.508597
RBBP8	Q99708	0.221272	0.0852456		0.5497	0.148735		1.21276	0.459008		11.4907	10.4793	10.2656	10.3813	9.89719	12.621	9.3983	12.5974	9.25466	9.94327	11.0798	11.0946	12.0993	10.883	13.5554	11.3118	10.5964	10.553	6	6	6	7.8	7.8	7.8	101.94	39.919	130100	9	0.240484	0.399392	1.06342
RNF111	Q6ZNA4	0.220839	0.24529		-0.457999	0.437704		3.47726	2.42582	+	9.87784	9.49681	10.5629	9.89638	10.4893	10.2143	9.83434	11.1526	10.9871	10.7107	11.1966	9.35029	13.4323	12.8747	14.7249	11.1683	10.0028	12.0094	4	4	4	6.2	6.2	6.2	108.86	20.447	105180	8	0.620601	-1.02094	6.05652
ZC3H14	Q6PJT7	0.2092	0.489213		-0.515734	1.46469	+	0.367527	0.842488		14.2501	14.2813	13.8254	14.293	14.1501	14.5413	14.6118	14.9368	14.9829	13.2093	14.2459	13.6941	14.9414	14.769	14.3765	16.1077	16.1229	15.3102	12	12	12	21.1	21.1	21.1	82.875	167.53	1353500	62	1.12327	-3.15644	1.81495
CHAF1A	Q13111	0.171464	0.177844		-0.0282462	0.0231698		2.12632	1.71333	+	10.408	10.5182	10.3747	9.90228	10.7949	11.1182	10.3717	10.5409	10.9875	10.424	12.0713	11.3226	12.0307	13.5082	12.6554	11.8617	10.6028	11.192	2	2	2	3.6	3.6	3.6	106.91	10.612	54370	5	0.468251	-0.069339	3.78515
TMF1	P82094	0.168905	0.129491		0.641121	0.597667		0.469569	0.299507		10.0397	10.5469	10.5653	9.65892	11.0078	10.9919	9.98221	10.173	9.58009	11.1183	13.4167	13.3729	11.6255	10.1343	11.3076	11.4149	9.33772	11.1824	4	4	4	4.9	4.9	4.9	122.84	19.544	41705	5	0.352605	1.33583	0.737472
PPME1	Q9Y570	0.15777	0.171253		-0.405033	0.489981		-1.17672	0.644723		12.2349	12.6888	13.0584	12.4604	12.6847	13.3103	13.1281	13.705	12.8374	10.1102	10.6018	10.2054	13.1566	10.5332	11.2355	10.5157	10.3574	10.4188	3	3	3	9.1	9.1	9.1	42.315	19.538	220030	12	0.452845	-1.12478	-1.42751
TXN	P10599	0.144175	0.0837016		0.642421	1.24952		-2.20949	1.06479		13.4513	11.8207	13.7605	13.0682	13.045	13.3518	12.7744	12.0748	12.6886	12.79	10.03	11.2965	12.7446	9.4163	10.6757	10.4159	12.4864	11.5359	4	4	4	31.4	31.4	31.4	11.737	20.855	262070	22	0.236441	2.66161	-2.26564
NAB2	Q15742	0.143188	0.125129		-2.28264	0.878295		0.231593	0.657935		10.484	9.25852	10.3538	9.89923	10.1863	10.4403	13.8642	10.0703	13.4393	9.69407	9.74257	10.0429	10.4676	10.388	10.365	11.5857	10.016	10.2559	4	3	3	7.4	5.7	5.7	56.593	12.693	140420	4	0.341847	-1.88611	1.45324
TOPORS	Q9NS56	0.132778	0.0934864		-0.0483573	0.0249913		1.64107	0.960518		10.8144	10.4607	10.1457	9.89119	10.439	11.4889	10.9632	11.2275	9.77353	10.1115	10.9202	10.4689	12.7484	13.0326	10.9613	11.1423	8.54765	10.9239	2	2	2	1.1	1.1	1.1	119.2	9.4977	38570	4	0.261901	-0.0746469	2.05139
RFX5	P48382	0.132304	0.100098		-1.0804	0.592857		-0.996891	1.02413		11.3464	9.79693	10.8992	11.0024	10.6075	10.8295	10.4005	13.1684	12.1117	10.3106	10.5923	10.7571	9.61284	9.17205	10.6638	11.5207	13.5851	13.6052	6	6	6	14.8	14.8	14.8	65.322	30.63	128380	11	0.278897	-1.32645	-2.18141
ZNF638	Q14966	0.129781	0.0416971		-1.07941	0.611495		-0.058884	0.0184475		12.9258	13.6583	10.508	13.3076	11.6921	12.4818	14.8317	13.1483	12.7398	11.0047	11.1921	13.3855	12.776	13.8889	10.64	11.0446	10.3672	10.5696	10	10	10	6.6	6.6	6.6	220.62	80.736	322110	33	0.122442	-1.36279	-0.0554856
RACGAP1	Q9H0H5	0.125396	0.15141		0.310434	0.235896		0.602619	0.934346		12.8171	12.4893	12.1963	12.9444	12.805	12.1294	12.5433	11.4441	12.9601	10.4399	10.4974	12.0461	13.389	13.401	12.8967	12.8055	13.4794	13.5259	4	4	4	7.1	7.1	7.1	71.026	58.803	304390	23	0.405812	0.599896	1.99847
NCAPG	Q9BPX3	0.12444	0.0489989		0.18395	0.201154		0.269983	0.206366		11.8776	10.2371	9.12181	9.91154	11.0973	10.601	10.3261	10.4982	10.2337	10.8451	10.6107	10.4078	10.0952	10.9799	11.3448	12.0457	9.64061	11.3466	2	2	2	2.6	2.6	2.6	114.33	10.464	15205	3	0.14286	0.521938	0.533782
DCD	P81605	0.118389	0.106826		0.496003	0.488518		-0.432861	0.215081		17.2473	16.0167	16.7794	16.7801	17.1153	16.5032	16.2177	15.6486	17.0442	16.2491	16.1652	14.9503	15.8191	15.4091	17.8718	15.6396	15.1077	17.1132	3	3	3	22.7	22.7	22.7	11.284	101.4	4300500	82	0.296028	1.1219	-0.553465
HNRNPUL1	Q9BUJ2	0.101168	0.0208916		-1.13635	0.359658		1.18678	0.372302		13.8123	13.3582	10.8119	14.4513	10.1676	13.667	13.8846	13.9303	13.8801	11.3643	10.668	10.1666	13.9606	14.3257	13.56	10.7636	12.5904	11.4	5	5	5	7	7	7	95.737	158.14	574690	23	0.0626726	-0.862897	0.888813
WRNIP1	Q96S55	0.0933402	0.0489063		-3.01453	2.12688	+	1.29039	0.586353		9.36801	11.0577	10.3224	10.0989	9.74145	11.1877	12.6788	13.2771	14.1158	10.8189	11.1932	11.3858	12.914	12.0396	9.94569	10.7341	13.182	12.4463	5	5	5	9.2	9.2	9.2	72.132	25.962	240880	13	0.142603	-5.00451	1.31377
ANXA1	P04083	0.0927858	0.187215		-0.0245253	0.0164501		-1.24605	0.41709		14.2018	14.1744	14.1876	14.6563	14.0527	14.1331	13.3927	14.8066	14.7164	12.1425	13.3001	10.7828	14.6145	13.9402	10.5493	13.6435	15.1862	13.4594	6	6	6	24.6	24.6	24.6	38.714	216.76	738590	45	0.489978	-0.0495845	-0.979607
DCLRE1A	Q6PJP8	0.0925239	0.17072		-0.182752	0.232249		-0.825576	0.432737		10.713	10.2456	10.4573	10.2568	10.7059	10.7308	10.2237	11.1056	10.9124	9.78252	10.2604	10.7158	10.8315	8.17578	10.2095	11.7688	10.626	9.63973	3	3	3	3.7	3.7	3.7	116.4	16.195	29935	4	0.451595	-0.591818	-1.01101
FAM76B	Q5HYJ3	0.0758635	0.0548379		-1.15121	0.446599		0.240721	0.129164		10.9663	9.935	11.0942	11.2673	10.2108	10.745	13.1726	12.7274	9.77675	10.0735	10.8944	10.3533	12.1916	10.5435	10.2102	10.4876	10.4018	11.324	2	2	2	6.5	6.5	6.5	38.708	11.785	40834	4	0.158995	-1.03871	0.351801
MRPS31	Q92665	0.0756369	0.0342704		0.308245	0.463337		-0.233491	0.217752		11.5831	9.44845	9.43723	10.6672	10.0382	9.99035	9.77339	9.70146	10.2961	10.3938	12.7121	11.1006	9.96013	9.40214	10.633	9.4467	10.1284	10.7809	2	2	1	5.6	5.6	2.8	45.318	8.5819	22724	3	0.101386	1.07202	-0.559469
CLIC1	O00299	0.0725934	0.11116		0.0575587	0.0534872		-0.197892	0.109292		14.9547	15.0749	14.3448	14.8328	14.7622	14.9971	15.4288	14.8229	14.1678	14.807	14.9608	15.0761	15.1272	15.4901	13.3811	15.1079	14.2532	14.3585	5	5	5	32	32	32	26.922	59.095	1157400	40	0.30698	0.155277	-0.302267
SETDB1	Q15047	0.0679967	0.0400685		0.809579	1.01635		1.40958	1.70396	+	11.33	9.57702	10.4825	10.2898	11.0837	10.2199	10.1433	9.74673	9.27466	9.10071	10.0852	10.5438	12.42	11.8393	11.5629	12.006	10.264	11.091	2	2	2	1.8	1.8	1.8	143.16	7.5254	26085	3	0.11785	2.16539	3.7602
ATP5F1B	P06576	0.0508022	0.0332839		0.841612	0.714553		0.260793	0.139742		10.9356	11.0993	10.9592	11.265	10.0724	11.8091	10.3251	9.88447	10.4121	11.388	12.792	11.4821	11.1219	10.6193	12.1878	10.746	10.6316	10.5822	2	2	2	6.2	6.2	6.2	56.559	9.1568	23794	5	0.0985669	1.56361	0.377662
AP3S1	Q92572	0.0405792	0.0215044		0.118968	0.0800972		0.07759	0.0460469		11.4548	9.84511	10.0664	9.74456	10.9332	10.8102	10.02	11.1045	10.0066	14.1673	11.0381	13.5222	10.6587	9.78029	11.2817	10.9348	10.5377	11.6629	2	2	2	10.4	10.4	10.4	21.732	11.31	42652	4	0.0644689	0.226966	0.134639
DTX3L	Q8TDB6	0.0372289	0.0182752		-0.840634	0.408838		-0.0272703	0.0129415		10.8816	10.0377	10.4272	9.35689	10.5597	11.5416	10.1596	11.6511	12.1694	10.2349	11.5705	10.6643	10.8513	9.88555	10.6395	11.2265	10.0461	9.91386	3	3	2	5.9	5.9	4.1	83.553	12.44	40219	3	0.0549773	-0.962986	-0.0391582
EPC2	Q52LR7	0.0306966	0.011554		-0.158451	0.0522441		-0.274632	0.118774		10.8071	9.50487	10.4998	11.7043	8.99464	10.2049	9.08283	11.1012	11.1951	11.1658	11.1915	10.9344	10.5759	9.50811	9.99593	10.6764	8.80713	11.312	2	2	2	3.8	3.8	3.8	91.094	12.466	23549	3	0.0350135	-0.151848	-0.326062
MAGED2	Q9UNF1	0.0163034	0.0147692		-0.0694313	0.1567		-0.613527	1.06939		18.6342	19.1093	17.9456	18.3841	18.504	18.85	18.4994	18.809	18.638	18.4758	18.5928	18.7515	18.1492	18.2407	17.5076	18.6082	18.5637	18.7364	29	29	28	47.2	47.2	47.2	64.953	323.31	NaN	281	0.0445994	-0.418451	-2.27524
GOLGA3	Q08378	0.00755342	0.00329537		-0.490933	0.436624		0.445142	0.454779		10.0011	11.2715	8.85161	9.51087	10.2672	10.3688	11.3356	10.097	10.1871	9.82192	10.1245	9.46633	10.9838	9.88253	10.6159	10.1623	10.2469	10.7402	2	2	2	1.2	1.2	1.2	167.35	9.24	42638	4	0.0100791	-1.01879	1.055
NUP214	P35658	-0.0106033	0.00965669		-2.49175	3.49482	+	0.259411	0.509292		16.688	16.5641	15.6514	16.5987	16.1604	16.1127	18.957	18.9066	18.4834	16.3164	16.4345	16.5126	16.5661	16.82	16.2638	17.6966	17.3601	18.1934	36	36	35	22.9	22.9	22.8	213.62	323.31	7312700	300	-0.0293252	-11.5585	1.16285
PARG	Q86W56	-0.0229184	0.0259351		-0.654838	0.800306		-1.20568	0.98038		12.0171	11.6135	11.8466	12.3332	11.643	11.4323	12.9333	12.0268	12.4128	10.4673	11.7595	10.508	11.0361	11.1714	9.58384	11.6435	11.7484	11.0425	2	2	2	2.9	2.9	2.9	111.11	15.144	180890	16	-0.0773892	-1.73164	-2.09177
H2BC13	Q99880	-0.0315959	0.0326668		2.94437	1.93971	+	-3.02775	3.93318	+	12.9874	13.9924	13.722	13.7405	13.3004	13.5661	10.1629	9.73637	11.8746	12.289	11.1895	10.9986	10.4238	10.8119	10.288	11.0539	17.0192	10.8407	2	2	2	20.6	20.6	20.6	13.952	29.123	534960	16	-0.0968002	4.42243	-14.9493
ACTG1	P63261	-0.0336603	0.03059		-0.389246	0.438269		0.199062	0.244265		16.3891	16.8284	17.5043	16.8111	17.2105	16.5992	17.7636	17.4007	16.6243	16.6254	17.0955	15.7279	17.6048	16.7597	16.8536	15.7279	18.8023	14.9843	13	13	1	43.5	43.5	4.5	41.792	252.35	5936700	170	-0.0908395	-1.02208	0.618351
SVIL	O95425	-0.0413011	0.0384751		-0.162527	0.131886		-0.091548	0.0622572		10.9128	10.9797	10.4517	10.1102	11.1896	10.9205	10.3138	10.9949	11.3992	9.37683	11.4188	10.8227	10.8315	9.89252	11.2216	10.7859	12.0423	10.9365	2	2	2	1.3	1.3	1.3	247.74	9.5818	78373	3	-0.113344	-0.358488	-0.179259
ELOA	Q14241	-0.0702477	0.0770317		0.113906	0.134772		0.532621	0.524178		10.0567	10.6935	10.1215	10.492	9.72268	10.4463	10.4397	9.79241	10.0871	10.5854	10.0634	10.7968	10.0113	11.1341	11.1134	10.8065	10.982	10.5101	2	2	2	4.3	4.3	4.3	89.908	18.596	28565	3	-0.218866	0.365552	1.19212
RBM25	P49756	-0.070494	0.0510244		-1.1105	1.07145		-0.0765142	0.073665		10.8875	10.6626	9.69181	9.77084	10.7927	10.4668	11.5814	12.044	10.7366	10.373	10.9631	10.7257	10.4269	10.5139	9.86007	11.5172	10.6041	10.7001	2	2	2	3.4	3.4	3.4	100.18	9.4787	39263	3	-0.148476	-2.27954	-0.209924
DOCK7	Q96N67	-0.0730155	0.0656784		-2.82001	1.98328	+	0.599405	1.00146		10.4364	10.1016	9.50779	10.3631	9.42194	10.0417	13.5036	11.6776	13.1055	10.0405	10.0873	11.46	10.4569	10.5366	10.6314	11.6032	11.0432	11.5398	7	7	6	4.2	4.2	3.3	242.56	33.575	103830	10	-0.188516	-4.55318	2.13483
EXOSC10	Q01780	-0.105488	0.131773		-0.0287615	0.0306007		1.94539	2.2734	+	16.1772	15.9569	15.8693	16.2571	15.3447	16.085	16.21	15.8475	15.7156	13.7077	11.9486	13.866	17.4091	18.0357	18.0782	15.6424	16.2442	15.7064	20	20	20	26	26	26	100.83	197.99	3967100	128	-0.35821	-0.0908703	5.49991
SF3B3	Q15393	-0.113249	0.0484171		-0.514043	0.258925		0.958383	0.526904		12.9655	13.0255	12.4888	13.6797	13.2988	11.1617	13.2072	13.4151	13.06	13.8279	12.0277	13.1634	13.4455	13.5821	13.9876	13.9338	13.5	13.9989	5	5	5	5.8	5.8	5.8	135.58	32.351	497880	36	-0.141244	-0.650398	1.19747
PIP	P12273	-0.12264	0.0388807		1.26906	0.699876		0.325026	0.082094		12.4751	10.4477	13.3945	10.7453	12.7431	12.4609	9.66631	11.4795	10.9963	12.0816	10.074	12.081	10.6508	11.5095	14.764	10.3066	15.0174	12.5913	4	4	4	26	26	26	16.572	33.806	251020	23	-0.114492	1.53497	0.232222
SDCBP	O00560	-0.127557	0.155371		0.880831	0.318757		-0.805154	0.299575		12.8121	13.0869	12.4929	12.3105	12.5365	13.1622	9.63723	13.2869	12.4426	10.1403	13.2585	13.0556	12.7244	13.1156	9.75378	13.0161	12.4148	13.1326	2	2	2	12.4	12.4	12.4	32.444	22.022	249000	16	-0.415283	0.778035	-0.737617
SPDL1	Q96EA4	-0.14307	0.0310874		-1.81353	0.720602		-0.478382	0.126833		13.8422	13.428	10.3988	13.4305	13.6084	10.2009	13.5982	14.557	14.5251	11.561	11.6577	12.2547	12.6678	12.8534	10.2834	13.5992	13.0494	13.8184	11	11	11	22.5	22.5	22.5	70.171	137.69	571020	43	-0.0922693	-1.57542	-0.346055
POLR2A	P24928	-0.143119	0.11764		-0.539735	0.565543		-0.0495335	0.0359366		9.67492	10.26	10.5485	9.76026	9.56367	10.7302	10.8935	10.6441	10.1357	11.0762	11.2199	10.4554	10.5099	9.90652	9.48909	10.6472	10.5951	11.4361	2	2	2	1.1	1.1	1.1	217.17	9.4544	14389	3	-0.323234	-1.27313	-0.106136
NUP98	P52948	-0.146848	0.10016		0.540834	1.30706	+	0.0202462	0.0218576		11.5102	10.8254	9.71504	10.6424	10.4436	10.5241	10.2674	10.0779	9.6423	11.4931	11.3658	10.0545	9.95896	10.7641	10.9477	11.3293	9.91995	11.0459	2	2	1	1.4	1.4	0.8	197.58	8.0528	13490	2	-0.279056	2.79003	0.0655031
SF3B2	Q13435	-0.158949	0.0727079		-1.08643	0.759888		-1.33117	0.474422		14.0021	13.2206	12.6349	11.8464	13.5177	14.0166	14.2902	14.201	14.1489	13.3514	13.0377	14.9981	12.6795	9.75264	12.9551	12.8704	12.828	12.756	6	6	6	6.7	6.7	6.7	100.23	44.691	616390	36	-0.207374	-1.65226	-1.09401
PPM1G	O15355	-0.167485	0.163017		0.977196	1.11374		-0.353509	0.37357		14.4726	14.5702	13.7095	13.5601	14.2016	14.4882	13.0288	13.6743	12.6152	10.6776	9.83922	13.0092	13.8923	14.1241	13.1729	13.6593	13.9615	13.649	6	6	6	13	13	13	59.271	34.055	646690	34	-0.433447	2.36834	-0.891405
CDCA2	Q69YH5	-0.187846	0.0570604		-0.538044	0.227402		0.234095	0.0878252		12.9153	10.7417	12.5333	12.6257	12.9549	10.0461	12.5005	12.1985	12.542	10.9419	9.94409	12.0633	11.6584	12.3394	12.3312	10.6936	11.8909	10.4237	4	4	4	5.4	5.4	5.4	112.68	26.03	198950	16	-0.165092	-0.581043	0.247216
KIF2C	Q99661	-0.188134	0.0624006		0.434296	0.181803		1.5865	0.891716		12.213	10.5651	10.1019	10.4278	9.54029	12.3476	10.8552	10.5502	9.60739	10.7759	9.62288	9.98703	12.316	12.3229	12.4363	11.2512	11.173	11.733	3	3	3	5.7	5.7	5.7	81.312	16.553	83056	7	-0.179648	0.477456	1.9129
SQSTM1	Q13501	-0.198816	0.0618655		-0.678517	0.314726		-1.03884	1.07561		12.7233	9.37565	9.87718	11.2551	10.0818	10.0427	9.62543	11.52	12.2698	11.1117	10.0604	11.4375	9.70535	8.99078	9.56702	10.0244	9.75206	11.4804	2	2	2	8	8	8	47.687	10.496	81041	5	-0.178195	-0.769576	-2.28822
PDCD4	Q53EL6	-0.204403	0.0855719		-0.176365	0.0446359		0.998288	0.743758		11.4808	10.1704	12.5289	12.037	11.2299	10.3	10.312	9.92342	13.8606	11.1653	11.8485	10.8495	12.8441	12.102	11.6157	10.0261	14.172	14.3767	2	2	2	5.5	5.5	5.5	51.735	10.338	205290	9	-0.241337	-0.130693	1.62068
SON	P18583	-0.217516	0.114606		-0.281699	1.34595	+	-0.787274	2.5306	+	16.0833	16.0098	13.9874	15.0451	15.2437	15.1392	15.2832	15.4324	15.5575	14.4943	14.3799	14.6595	14.4953	14.4266	14.1443	15.5467	16.235	16.0544	14	14	12	9.3	9.3	7.5	263.83	184.84	2150100	102	-0.31564	-2.87837	-6.46577
ADNP	Q9H2P0	-0.231849	0.23691		2.387	1.28094		1.4074	1.59789	+	13.692	14.0179	13.8905	12.8886	14.0082	14.0081	11.9797	9.6689	12.0952	14.4917	15.0765	15.4039	15.1014	15.2753	14.7503	13.6151	14.0899	11.1477	7	7	7	8.4	8.4	8.4	123.56	149.76	826250	61	-0.602139	2.73141	3.48482
CABIN1	Q9Y6J0	-0.245581	0.401663		-4.81891	4.14582	+	0.673001	0.642618		10.3252	10.703	9.99991	10.0716	9.83277	10.387	15.0465	15.2422	14.4594	10.3992	10.7303	10.6638	11.6409	10.1778	10.4917	11.2423	11.7399	12.4049	10	10	10	6	6	6	246.35	59.849	241920	17	-0.948497	-16.9232	1.42341
AGFG1	P52594	-0.249187	0.50278		-0.217785	1.29041		-0.523373	0.999709		17.2517	16.6234	16.6535	16.4546	16.6907	16.6358	16.8787	16.7895	16.7663	17.2084	16.8364	17.3572	16.0885	16.468	15.6546	16.4541	17.2982	16.8317	9	9	9	24.9	24.9	24.9	58.259	323.31	5221000	133	-1.15003	-2.75259	-2.13125
EEF2	P13639	-0.252168	0.162858		-0.47974	0.367024		1.64643	1.42	+	10.7511	9.02153	9.12645	9.60423	9.07073	9.46765	10.8924	9.48755	9.20188	10.3264	10.5482	10.2144	10.5116	10.512	12.0583	10.6862	11.1241	11.3309	2	2	2	4	4	4	95.337	11.293	17017	4	-0.43307	-0.878012	3.05025
AZGP1	P25311	-0.256986	0.252566		2.00526	0.639235		0.178666	0.11096		13.9168	12.8229	13.7438	13.3049	13.5778	12.8299	9.71189	9.95962	14.0253	12.1521	11.1122	10.0923	13.8888	12.338	14.0218	10.3977	14.7723	14.1346	3	3	3	12.8	12.8	12.8	34.258	24.81	414900	23	-0.636539	1.41682	0.306475
CNDP2	Q96KP4	-0.258648	0.0958655		0.412765	0.438487		0.983439	0.909958		12.7311	9.99129	9.83981	10.3305	10.4234	11.0323	9.60443	10.7764	10.1672	15.8403	13.4976	13.2386	12.4432	11.3873	10.9061	11.5547	10.5257	10.8366	5	5	5	12.8	12.8	12.8	52.878	26.652	147320	12	-0.268036	1.02251	1.94942
IFT74	Q96LB3	-0.267119	0.297632		0.627391	0.819194		0.588362	1.69374	+	10.9935	10.7413	9.82178	10.3898	10.1259	10.2395	9.54874	10.2584	9.06583	9.85863	11.292	12.0081	11.106	10.6443	10.77	11.3881	9.89165	11.1846	3	3	3	5.5	5.5	5.5	69.239	13.685	24274	5	-0.733496	1.76888	3.73309
NF2	P35240	-0.273335	0.211319		-0.285006	0.221956		0.926388	0.825665		10.738	10.286	10.0378	9.71007	9.54083	10.9908	10.7645	10.237	10.0952	11.5093	10.6865	10.5522	10.793	10.7291	11.4988	9.55758	10.8301	11.602	2	2	1	3.7	3.7	1.7	69.689	7.8038	8310.3	2	-0.544987	-0.568889	1.78166
CPSF7	Q8N684	-0.285082	0.0743815		-1.28337	0.367686		2.09283	0.598419		12.6215	9.72016	9.48832	8.91538	11.9759	10.0835	13.6196	9.6176	11.5876	11.4664	9.50318	14.7475	9.85237	13.5389	13.862	10.7922	14.0703	12.9684	3	3	3	8.3	8.3	8.3	52.049	15.705	214190	12	-0.211832	-0.879368	1.3373
ATXN1L	P0C7T5	-0.28768	0.223677		0.674013	0.886082		1.15679	0.626503		10.036	11.4583	11.0762	10.1245	10.5331	11.0499	9.88911	10.3003	9.49597	10.5082	11.689	10.0739	10.1891	12.2024	12.7864	9.43367	11.0696	10.877	2	2	2	3.2	3.2	3.2	73.305	8.0449	37715	4	-0.572737	1.90164	1.39202
TLE3	Q04726	-0.291157	0.101025		-2.90748	1.47998	+	2.04826	1.05333		11.519	11.7675	10.1401	10.2517	12.6261	9.67531	13.9778	13.5781	13.7196	10.3128	11.6322	12.4949	12.6274	13.0887	12.9817	14.2591	14.1058	14.9703	3	3	2	5.3	5.3	3.9	83.416	18.013	453110	17	-0.281266	-3.19321	2.2418
G3BP1	Q13283	-0.307286	0.0735443		-0.37783	0.151894		-1.07157	0.472243		13.869	12.0554	9.94133	11.5939	13.2817	10.0683	11.977	12.031	12.0693	10.4171	10.5629	10.0841	10.3569	10.1557	11.2165	10.4517	13.9309	10.9395	4	4	4	12.4	12.4	12.4	52.164	29.968	212180	14	-0.209603	-0.406971	-1.08969
ENO1	P06733	-0.317723	0.870292		0.401688	0.418611		-0.787696	0.951864		15.1872	15.455	15.2747	14.7918	15.2837	14.8882	13.8386	15.0791	14.8409	13.449	10.1545	13.2928	14.5055	13.4888	14.6062	10.2447	15.5102	13.349	9	9	8	30.9	30.9	26.7	47.168	98.74	1137500	75	-1.87016	0.982666	-2.03386
RANGAP1	P46060	-0.338119	0.33702		0.300639	0.781807		0.147038	0.669842		16.3892	15.9529	15.0016	15.5169	15.4921	15.3204	14.8348	15.4053	15.1874	16.2161	16.5774	14.3451	15.4454	15.7135	15.6116	15.0294	15.4182	15.8436	11	11	11	24.5	24.5	24.5	63.541	142.8	2345600	96	-0.816135	1.69526	1.47644
LRRC42	Q9Y546	-0.341388	0.0672341		-0.204973	0.0361665		-1.58462	0.392857		13.8508	10.8902	13.815	9.64243	13.3461	14.5433	10.3077	14.3387	13.5003	10.7175	10.5233	10.6439	12.2765	9.3556	11.1458	10.9078	9.53433	10.8023	4	4	3	10.7	10.7	6.5	48.571	23.092	251050	9	-0.192709	-0.106791	-0.930664
DFFA	O00273	-0.34349	0.245842		-0.69695	0.390737		-0.326982	0.302301		11.3303	9.9551	11.2333	9.92021	10.5054	11.0626	10.221	12.4934	10.8647	10.4062	12.3846	9.9233	10.7378	9.77736	9.9922	10.9892	9.65848	10.4902	2	2	2	8.2	8.2	8.2	36.521	10.743	26058	5	-0.621813	-0.926362	-0.743386
TENT4B	Q8NDF8	-0.355624	0.406011		0.316451	0.231577		3.50348	3.10628	+	10.1741	10.1755	9.99062	9.02962	10.0508	10.193	9.19952	8.91763	10.2068	10.8156	10.6495	10.3161	13.3892	13.3464	13.0482	10.1903	11.0185	10.1141	3	3	3	6.5	6.5	6.5	63.266	21.361	65521	5	-0.957281	0.590326	9.17706
BUD13	Q9BRD0	-0.374678	0.372883		-1.05513	0.358894		0.814172	0.472048		10.6503	11.4693	10.0379	10.4432	10.2021	10.3882	9.70255	13.7732	10.7231	10.843	11.6601	10.8471	9.70409	11.6156	12.1563	11.4437	10.6947	10.759	3	3	3	4.8	4.8	4.8	70.52	15.474	94043	5	-0.890001	-0.861327	1.0893
CNN3	Q15417	-0.375562	0.243473		-0.511154	0.275053		-1.54491	0.51378		14.5697	14.7614	13.4143	13.1917	13.73	14.697	15.5567	14.0345	13.561	13.4384	13.7369	14.2013	14.7896	10.7985	11.3959	15.4467	15.1562	15.222	4	3	3	17.3	14	14	36.413	53.005	860550	26	-0.616608	-0.685276	-1.17169
RPS6KA1	Q15418	-0.377506	0.287045		0.527187	0.391907		-2.17144	2.74662	+	14.4216	15.0242	13.3439	13.9886	13.4979	14.1707	12.3286	13.6499	14.097	10.1258	9.72205	13.4124	11.8205	12.0214	11.3009	11.4013	14.0901	10.6803	9	9	9	15.1	15.1	15.1	82.722	91.435	615740	45	-0.710971	0.928738	-7.3853
SNX9	Q9Y5X1	-0.379124	0.169326		-0.750145	0.638837		-0.340397	0.166186		12.7475	10.3331	10.3838	11.1298	10.9836	10.2136	10.6982	12.2326	11.6466	10.1225	9.61927	9.06197	11.0126	9.00834	11.2848	11.6661	10.7804	10.6776	5	5	5	10.1	10.1	10.1	66.591	27.666	83689	8	-0.448322	-1.41605	-0.440932
BCL9	O00512	-0.382188	0.634947		-3.5213	4.53879	+	0.425941	0.509272		10.8292	10.2818	11.1378	10.1742	10.5345	10.3936	13.9918	14.0405	13.6339	10.7539	11.4207	10.8482	11.4815	10.5694	10.3292	13.9496	13.1951	13.8111	4	4	3	4.4	4.4	3.6	149.29	19.314	172090	10	-1.40847	-21.2638	1.16282
USP5	P45974	-0.384648	0.229911		-1.41139	1.1873		1.25382	0.705353		10.8726	11.6703	10.4403	10.5481	9.69321	11.588	11.8648	11.9647	12.234	9.95117	10.5382	12.2345	10.6691	12.5199	12.4018	12.995	10.8645	12.5118	4	4	4	6.6	6.6	6.6	95.785	28.716	158560	15	-0.586626	-2.52559	1.54566
TANC1	Q9C0D5	-0.401687	0.17105		-2.13134	0.77727		-0.136778	0.0944258		9.48637	12.0137	9.99537	9.97034	10.9129	9.40716	11.4982	14.546	10.6402	9.61277	11.2707	10.8042	9.43155	10.1015	10.347	11.046	9.99002	11.8181	10	10	10	5.9	5.9	5.9	202.22	48.542	89292	14	-0.452371	-1.68636	-0.264326
FIP1L1	Q6UN15	-0.402667	0.744886		-0.754689	1.27896		-0.182021	0.176217		14.8482	14.5578	14.4441	14.3271	14.5204	13.7946	14.6898	14.9345	15.2818	14.5078	15.2158	15.2611	13.3814	14.3121	14.4025	15.3879	15.5392	15.7484	6	6	6	16	16	16	66.526	111.18	1471700	59	-1.62289	-2.72698	-0.464459
MDC1	Q14676	-0.422453	0.267888		1.16233	0.850285		0.244171	0.289712		11.8027	11.4214	10.0024	10.375	11.2772	10.307	10.5937	9.00266	8.87578	10.8796	11.6074	10.4045	11.1559	10.6991	10.8366	10.5332	10.4582	11.6922	2	2	2	1.2	1.2	1.2	226.66	9.3772	22061	3	-0.669828	1.83041	0.71666
POF1B	Q8WVV4	-0.424128	0.197105		-0.947075	0.417101		0.384412	0.0966282		11.8594	10.8417	10.3349	10.3465	11.8946	9.52258	10.4046	11.4714	12.7289	12.4667	10.6785	10.6994	13.2811	9.0222	10.6136	10.8377	10.5321	11.2525	2	2	2	3.9	3.9	3.9	68.064	10.188	92924	9	-0.512696	-0.979629	0.269998
AKAP13	Q12802	-0.433957	0.310397		0.0311235	0.0171044		0.23737	0.176776		11.4907	11.2859	9.96068	11.0814	10.2972	10.0568	10.6814	11.2059	9.45472	9.59418	10.5701	11.2251	11.289	10.9249	9.93354	9.66455	10.141	10.0104	3	3	3	1.7	1.7	1.7	307.55	21.431	19144	4	-0.760472	0.0515202	0.465762
S100A8	P05109	-0.451706	0.190535		1.20777	0.424405		0.968561	0.371295		14.1686	13.0126	13.789	14.8869	12.4198	12.3083	10.505	13.5382	11.9485	15.0397	11.2168	10.7245	12.7935	14.7024	15.0248	13.8527	17.9516	12.7659	3	3	3	31.2	31.2	31.2	10.834	15.857	1138300	30	-0.497628	0.994306	0.886754
OCRL	Q01968	-0.45329	0.280919		-1.40491	0.706559		0.86427	0.845437		10.6082	9.53262	11.2074	9.14353	10.4033	10.4416	12.1627	9.79939	12.2409	10.8022	10.7854	10.354	11.2758	10.6838	10.6215	11.1851	10.1001	12.1843	3	3	2	4.6	4.6	2.7	104.2	12.106	67136	3	-0.697869	-1.54801	1.82079
UBA1	P22314	-0.549964	0.355084		0.55898	0.351605		1.11083	0.764828		12.3866	12.2403	11.5173	12.3376	11.7857	10.3709	11.504	10.8577	10.4557	11.5408	10.7949	10.362	12.3855	12.1974	13.2439	12.4035	13.0406	11.8994	5	5	5	6.8	6.8	6.8	117.85	31.706	168960	19	-0.853488	0.846318	1.66195
CFL1	P23528	-0.558778	0.189005		0.720094	0.442811		0.1358	0.0443235		12.672	9.79252	12.5168	12.3628	10.3264	10.6157	9.85381	10.8461	10.4448	9.6147	11.6927	9.20453	10.2719	10.5499	12.8906	13.3648	12.5058	10.3953	2	2	2	15.1	15.1	15.1	18.502	30.223	86436	7	-0.494106	1.03115	0.129818
SYNJ2	O15056	-0.567383	0.198908		-1.1838	2.35015	+	-0.524692	0.699204		12.716	12.2549	9.21843	10.7496	10.8596	10.8779	12.3632	12.0085	11.6668	12.0541	12.8561	12.5646	9.9252	10.0056	10.9823	12.4508	10.6692	11.5807	5	5	5	3.9	3.9	3.9	165.54	32.106	124880	15	-0.516817	-5.77467	-1.53366
PCBP2	Q15366	-0.568744	1.2636		0.555471	0.151291		-0.855085	0.259388		14.6993	14.6936	14.4493	13.7475	13.9776	14.4108	14.9195	14.7706	10.7794	14.0986	14.7126	12.4831	15.023	10.6812	13.8665	14.9644	14.6636	14.3467	4	3	3	15.9	10.4	10.4	38.58	29.523	859860	25	-2.69278	0.405526	-0.651404
KPNA3	O00505	-0.57457	0.882141		-0.228351	0.961686		-0.278625	1.05146		15.9396	15.0365	15.1512	14.8806	14.9339	14.5892	14.9748	15.0368	15.0771	16.1547	15.7962	15.6275	14.5013	14.6415	14.4249	14.8942	15.3647	15.4479	6	6	6	17.5	17.5	17.5	57.81	131.21	1879300	66	-1.89378	-2.05376	-2.23793
NFAT5	O94916	-0.577636	0.383199		-0.284796	0.265693		0.698386	0.650248		11.2633	10.8843	9.55071	9.2784	10.4803	10.2067	9.97828	10.7174	10.1241	12.1057	10.7008	9.80901	10.1953	10.5731	11.2922	10.8795	9.46898	11.3815	2	2	2	2.2	2.2	2.2	165.76	11.118	31738	4	-0.911041	-0.665081	1.43827
EIF3D	O15371	-0.595551	0.361495		-1.11449	0.836147		0.878451	0.514867		10.056	9.37364	11.6239	9.69974	9.49555	10.0716	11.283	11.6301	9.69731	10.3403	9.88624	10.0072	12.0204	9.54911	10.3328	11.8195	10.5208	11.7015	3	3	3	6.6	6.6	6.6	63.972	17.091	67257	8	-0.866672	-1.80239	1.17382
FAM102B	Q5T8I3	-0.634482	0.404443		-0.0361067	0.0252942		0.756972	0.592634		10.1231	11.2288	11.7127	9.93587	9.89842	11.3269	10.4575	10.2578	10.5542	10.4584	9.88547	11.7215	10.7726	11.7895	10.8699	9.72004	11.0961	10.8538	2	2	2	8.9	8.9	8.9	39.308	10.831	39175	3	-0.954115	-0.0755275	1.32602
RBM14	Q96PK6	-0.640689	0.350412		0.469615	0.266534		-0.0132214	0.00661925		15.4119	15.4398	14.1355	15.346	14.5213	13.198	13.2856	13.9766	14.3942	15.7754	15.2664	15.1145	14.4184	14.6361	13.9711	14.0363	14.2552	12.2676	12	12	12	17.3	17.3	17.3	69.491	58.443	1150100	56	-0.843856	0.6669	-0.0201695
NUP153	P49790	-0.645982	0.278481		-0.00254949	0.00276044		-0.31191	0.150433		10.4534	12.6508	9.6116	9.82775	10.5615	10.3886	10.0735	10.6714	10.0405	10.6142	12.9969	13.158	11.0868	8.55784	10.1975	11.4924	9.75854	11.9005	6	6	6	6.4	6.4	6.4	153.94	43.699	54804	9	-0.692641	-0.00844812	-0.40347
PSMC5	P62195	-0.652873	0.207701		0.359125	0.310474		-1.03741	0.450249		14.9759	14.1347	11.2515	11.9709	12.892	13.5406	12.6726	12.4085	12.2451	12.6508	12.2694	12.9538	13.3263	11.6879	10.2771	10.7495	9.36376	10.7671	5	5	5	16	16	16	45.626	52.914	305420	27	-0.536806	0.760635	-1.04598
LRRFIP1	Q32MZ4	-0.657046	0.49706		0.312932	0.611594		-0.30128	0.430704		11.6474	11.9477	10.1395	10.4624	10.4315	10.8695	10.1386	10.0524	10.6336	11.8935	9.4601	10.6741	10.6592	9.77673	10.4237	10.8218	9.22168	10.6523	5	5	5	7.7	7.7	7.7	89.252	30.764	44042	8	-1.13876	1.36298	-1.00694
CDCA5	Q96FF9	-0.662782	0.245821		1.43496	0.679397		0.765966	0.230224		11.2363	13.2768	12.7153	12.8891	10.027	12.324	10.6603	10.7496	9.52528	9.56508	10.1216	10.4974	13.3174	13.6331	10.5874	11.1075	9.7131	11.9578	2	2	2	6	6	6	27.6	13.414	132910	7	-0.621768	1.49505	0.587322
ADAR	P55265	-0.677216	0.249014		0.527351	0.185742		1.51647	0.700482		14.3521	12.6643	12.9085	13.68	13.4567	10.7565	11.9121	11.2785	13.1206	11.3707	11.0046	10.8041	13.6334	14.1265	14.6827	15.3325	13.0766	12.1839	6	6	6	6.8	6.8	6.8	136.06	51.115	425680	28	-0.628769	0.486576	1.53616
SF3A1	Q15459	-0.687639	0.249358		0.447566	0.157671		-1.14191	1.0889		13.9851	13.469	10.7361	11.2029	12.4147	12.5097	12.924	12.1707	9.68989	9.99709	13.526	13.4167	10.4617	10.8876	11.3523	10.3759	10.45	11.1977	3	3	3	5.4	5.4	5.4	88.885	67.829	217450	17	-0.629524	0.420764	-2.31606
GATAD2B	Q8WXI9	-0.689422	1.27704		1.40195	1.96035	+	-0.200109	0.349485		15.6374	15.501	15.3243	14.3276	15.0739	14.9929	13.2574	13.7989	13.1323	15.1866	15.0632	16.2355	14.6184	14.5499	14.6257	14.3834	14.7655	14.1981	6	6	5	14.5	14.5	12.6	65.26	80.693	1450600	70	-2.72268	4.48404	-0.841943
ATP6V1A	P38606	-0.691018	1.17609		-0.284838	0.527747		-0.66715	1.17071		15.4677	15.2293	14.8718	14.2155	14.3593	14.921	14.6136	14.7753	14.9614	15.6344	15.2945	8.95281	14.0876	13.5384	13.8682	14.6014	14.6913	15.3295	9	9	9	18.8	18.8	18.8	68.303	130.38	1382900	46	-2.5014	-1.19912	-2.48981
IGF2R	P11717	-0.702487	0.332844		0.276328	0.173845		0.424029	0.361917		12.1832	11.6107	9.6616	10.9861	9.6268	10.7352	10.7326	10.4674	9.31907	11.445	10.8796	9.74908	11.3809	10.6369	10.6023	10.5814	10.4853	10.2184	2	2	2	0.9	0.9	0.9	274.37	9.0545	26152	3	-0.807455	0.458916	0.867537
TP53BP1	Q12888	-0.716636	0.556428		0.662194	0.618115		1.4663	0.616463		10.4704	11.8968	10.2243	9.85543	9.97935	10.6067	9.6503	10.1181	8.68652	10.6306	11.9308	10.3643	10.1021	13.6137	11.1246	10.8328	10.7217	10.9629	4	4	4	2.8	2.8	2.8	213.57	20.916	64018	7	-1.25531	1.37568	1.37247
NUP62	P37198	-0.716742	1.28238		-1.57624	1.79358	+	0.497722	0.721053		10.7993	11.1079	10.945	10.6226	10.3023	9.77701	12.0291	11.2039	12.1976	10.7892	10.7206	10.0484	11.0484	10.3693	10.7773	10.718	11.8034	11.62	3	3	3	7.3	7.3	7.3	53.254	18.748	83355	10	-2.73463	-4.00338	1.5763
NUDT5	Q9UKK9	-0.722238	1.26598		-0.161167	0.169381		0.0232166	0.0131699		16.2474	16.2977	15.4732	15.2466	15.2854	15.3196	16.1307	15.2853	14.9191	15.594	16.1001	16.5587	15.4433	16.2408	14.2372	15.9819	14.7922	15.5697	6	6	6	30.6	30.6	30.6	24.327	124.27	2142000	73	-2.69806	-0.448452	0.0398392
WNK1	Q9H4A3	-0.736571	0.472264		0.850576	0.604075		0.792273	0.990827		11.2947	11.9091	9.88331	10.3226	9.73785	10.8168	10.4832	8.62315	9.21924	10.9642	11.8261	12.4733	11.2154	11.3617	10.6771	10.475	10.7843	10.0561	2	2	2	1.1	1.1	1.1	250.79	9.8727	41834	6	-1.08973	1.34833	2.11309
SIX4	Q9UIU6	-0.736717	0.306823		-0.276144	0.100598		1.14209	0.35197		10.1405	12.4513	10.2419	11.2116	9.06466	10.3472	12.0012	9.86983	9.58088	11.3514	10.9565	9.92578	9.18784	11.5473	13.3146	13.24	11.4477	12.7826	3	3	3	6.5	6.5	6.5	82.932	18.069	86251	9	-0.752939	-0.280177	0.84707
RPSA	P08865	-0.74162	0.300032		-1.41065	0.661006		0.076231	0.0369362		10.6916	9.93684	12.4537	11.6064	9.84567	9.40527	12.6394	12.1082	10.3417	13.5398	11.9643	12.4608	10.084	10.7322	10.2699	10.8856	11.0989	11.2528	2	2	2	9.5	9.5	9.5	32.854	12.122	75706	8	-0.738584	-1.45922	0.108979
ARFIP2	P53365	-0.745148	0.242556		0.124153	0.0654312		-0.0330251	0.0223213		13.3534	9.45461	10.9501	10.8903	9.65953	10.9729	11.3557	9.65168	10.1428	10.5617	11.1325	12.6519	10.1288	10.3293	10.9656	11.6133	10.1949	10.7697	4	4	4	14.4	14.4	14.4	37.855	23.868	59357	7	-0.614592	0.187849	-0.0668597
PLIN3	O60664	-0.768336	0.742526		-0.781133	0.623913		-0.577419	0.350013		16.9108	16.8515	16.6507	15.4626	15.6815	16.9639	17.345	16.8445	16.2619	16.7387	17.3771	17.2758	16.0613	14.4664	15.848	16.8759	17.203	16.9069	8	8	8	25.6	25.6	25.6	47.074	183.06	3593700	116	-1.61827	-1.38698	-0.843034
LMO7	Q8WWI1	-0.768471	0.473482		-0.529258	0.292587		0.228653	0.118851		10.7958	11.1328	10.4302	11.3613	9.25591	9.4362	11.0532	10.5278	10.0602	11.5732	10.8399	11.3623	10.5109	9.87073	10.3577	11.4621	9.74689	10.448	2	2	2	1.6	1.6	1.6	192.69	10.88	29756	6	-1.09215	-0.72278	0.326255
PPP1CC	P36873	-0.772491	0.746892		0.599355	0.264644		-0.466981	0.264455		11.7015	13.1878	12.2645	11.348	11.9912	11.4972	12.0571	11.7242	9.25702	11.3369	11.7024	11.0609	12.4538	10.1854	10.7963	11.6928	11.2819	11.3319	3	3	2	12.7	12.7	7.4	36.983	20.842	112230	13	-1.62681	0.662809	-0.6624
DDX5	P17844	-0.773704	0.776994		0.899628	1.05815		0.651361	0.849423		15.0415	14.503	13.8513	14.185	13.7515	13.1381	12.2728	13.0427	13.0602	14.3707	14.4238	13.812	14.3771	14.6468	14.0047	13.3295	14.2014	14.193	5	4	3	9.1	7.3	5.4	69.147	22.413	748820	33	-1.68581	2.25182	1.8287
SNX1	Q13596	-0.783584	0.548063		3.41257	1.65737	+	-1.41202	0.964234		16.5581	16.1567	15.3888	14.5079	14.9646	16.2804	10.3247	12.3218	12.8687	16.2752	16.3572	16.2242	13.1003	14.6018	13.8147	13.9127	15.37	14.5436	7	7	6	15.9	15.9	13.8	59.069	104.11	1678600	47	-1.23894	3.63763	-2.05893
DNM1L	O00429	-0.784605	0.334788		-0.489698	1.76209	+	0.226062	0.494432		12.4603	9.21192	10.2084	9.62605	9.94349	9.95723	10.3532	10.2143	10.4284	9.28042	10.7263	9.63859	9.79281	10.3712	10.0409	11.0228	9.98407	11.1728	5	5	4	13	13	9.5	81.876	43.414	21482	5	-0.811497	-3.91679	1.13357
RXRA	P19793	-0.803886	0.563016		-0.395837	0.174091		0.859784	0.46509		10.601	9.7848	11.5061	10.6045	9.53961	9.33615	10.1197	11.5986	8.94952	11.0258	10.1099	9.74504	10.6685	11.9009	9.49015	12.9395	12.3227	11.2439	6	6	6	15.6	15.6	15.6	50.811	35.175	142410	12	-1.26819	-0.459492	1.0755
S100A9	P06702	-0.804126	0.266051		1.57498	0.616055		1.6206	1.44556	+	16.9203	13.2461	13.5971	14.3764	13.5146	13.4602	12.927	13.6673	10.0319	15.9328	11.2554	11.0062	16.2175	15.2304	14.7651	11.1875	18.4909	11.5329	7	7	7	64	64	64	13.242	151.73	1977700	58	-0.665856	1.37167	3.11074
CEP85	Q6P2H3	-0.820805	0.618352		-2.24233	2.22791	+	-0.369119	0.122408		12.6746	14.1025	12.9214	11.6095	12.772	12.8546	14.5141	14.5541	14.8949	10.822	10.821	13.2145	12.7926	13.3215	10.0147	14.1955	13.5494	13.7168	12	12	11	18.4	18.4	16.5	85.638	101.47	NaN	39	-1.37615	-5.34211	-0.335104
ZNF217	O75362	-0.822794	0.716337		-0.0402323	0.0201692		0.727926	0.739065		11.0538	11.5265	10.568	9.56944	11.0781	10.0324	9.36702	11.0629	10.3708	9.99656	11.0443	11.0452	10.8209	10.9841	11.0587	12.2806	10.085	10.904	2	2	2	3.2	3.2	3.2	115.27	15.892	30061	4	-1.56709	-0.0605521	1.6115
RNF214	Q8ND24	-0.829624	0.281064		-0.353739	0.429626		0.0531848	0.0456319		12.7112	11.7365	8.82724	9.81195	10.5172	10.4569	10.8368	10.0782	10.9323	11.1819	10.9578	11.9451	10.3319	9.73829	10.8754	10.9521	11.3062	11.9696	3	3	3	5.7	5.7	5.7	77.667	30.732	40176	5	-0.698179	-1.00478	0.133479
SNX2	O60749	-0.843309	0.269862		-0.120948	0.097587		2.04953	3.12495	+	10.4661	9.34037	13.4992	10.0959	10.1205	10.5594	11.1246	10.3339	9.68014	14.4787	14.7033	14.7579	11.9866	12.4407	12.497	12.2748	9.18924	11.4805	4	3	3	9.8	7.7	7.7	58.47	37.357	190160	10	-0.674092	-0.272461	9.28009
PDLIM5	Q96HC4	-0.854591	0.483443		-0.533721	0.449844		0.293484	0.239423		11.9502	11.7667	10.0353	10.6857	11.0214	9.48135	10.9281	10.5752	11.2864	10.6841	10.2927	12.9479	10.6464	10.5051	10.9174	12.0236	11.1765	10.9992	3	3	3	7.6	7.6	7.6	63.944	22.279	77700	10	-1.11186	-1.04518	0.607687
SPATS2	Q86XZ4	-0.856068	0.364491		-0.21853	0.104773		0.488532	0.374655		9.43443	12.5186	11.7868	9.79037	10.828	10.5533	9.24059	11.3114	11.2753	10.78	9.7619	11.0211	11.3087	11.3492	9.97934	10.3846	11.505	11.2191	4	4	4	10.5	10.5	10.5	59.544	27.777	84618	11	-0.87282	-0.290818	0.893621
ZNF384	Q8TF68	-0.863816	0.437326		0.997896	0.258609		-2.1129	1.10439		13.4327	12.7393	13.3347	13.3674	10.6952	12.8526	9.63375	13.8663	10.4215	11.6802	9.74323	10.0197	10.5992	9.44663	10.5307	11.049	11.7377	12.0548	4	4	4	8.1	8.1	8.1	63.218	103.77	208460	12	-1.02019	0.649712	-2.34862
HSP90AB1	P08238	-0.864393	0.913054		0.486557	0.779959		0.549183	0.715811		16.2235	16.1005	14.9858	15.3063	14.7323	14.6781	14.2973	14.8203	14.1394	14.4312	16.1233	14.1757	16.0193	15.2658	15.0792	14.2816	14.2417	14.563	12	12	11	15.9	15.9	14.4	83.263	131.43	1574600	69	-1.95563	1.69164	1.56607
CKAP4	Q07065	-0.890318	0.316698		1.86261	2.65078	+	-0.518136	0.358706		14.0118	12.6419	10.1078	11.6146	11.2782	11.1978	9.23322	9.96935	9.30016	10.3538	12.3405	10.9259	9.84872	10.8027	11.8847	10.835	10.806	11.5991	6	6	6	14.1	14.1	14.1	66.022	37.777	66072	8	-0.773717	6.96415	-0.860941
ZFR	Q96KR1	-0.895075	0.565321		-1.13992	0.649098		0.110636	0.128025		11.9986	10.8439	9.78774	10.3993	10.1337	9.41194	12.2726	11.3433	9.74882	9.81987	11.0403	10.9886	10.2785	10.1192	9.87918	10.2602	9.83799	10.5852	6	6	5	8.3	8.3	7.1	117.01	63.059	72525	11	-1.2727	-1.43603	0.348995
PTPN23	Q9H3S7	-0.928463	0.634657		-0.816545	0.882003		0.468761	0.405154		11.8107	11.5487	9.91652	10.7402	9.83248	9.91795	11.6195	10.6674	10.6533	9.76034	11.4542	10.4345	10.0688	10.4318	11.3963	10.248	10.5061	11.607	2	2	2	1.3	1.3	1.3	178.97	12.119	35386	6	-1.40791	-1.8935	0.955552
RBM10	P98175	-0.930437	0.222641		0.426709	0.0615146		2.24863	0.623329		14.1501	14.02	13.2645	15.0875	9.75255	13.8032	14.2365	14.2564	8.87023	14.9505	14.6068	14.6171	14.7845	15.0666	15.5381	16.0436	13.9455	16.1718	8	8	8	12.2	12.2	12.2	103.53	84.861	1034400	37	-0.57042	0.177242	1.38584
GAPDH	P04406	-0.937922	0.693803		0.172999	0.420696		0.910127	0.413246		17.4867	15.4586	16.7713	15.5924	15.9349	15.3755	15.4536	15.3527	15.5775	15.7248	15.4185	14.3116	18.3052	15.1886	16.1394	15.0105	16.131	16.1242	9	9	9	29.3	29.3	29.3	36.053	60.759	3175800	82	-1.52313	0.986857	0.97187
CHD4	Q14839	-0.949532	0.940109		0.983665	0.806963		-0.948085	0.27175		16.2383	16.1589	15.0891	15.444	14.7319	14.4617	14.8423	13.2679	13.5765	16.7487	16.7433	16.0361	11.1989	15.3815	15.213	15.9388	16.3524	12.681	9	9	9	4.7	4.7	4.7	218	60.156	1835400	65	-2.0101	1.74476	-0.678164
RAB3IL1	Q8TBN0	-0.95941	0.28311		0.696194	0.390807		-0.689301	0.311607		13.0466	9.35823	12.8516	10.1288	10.1468	12.1026	9.63893	10.8252	9.8254	12.3026	10.0967	9.23664	10.303	8.93991	11.0674	10.6977	10.7008	10.1474	2	2	2	6.3	6.3	6.3	42.636	10.123	52499	4	-0.702562	0.926506	-0.76302
PCBP1	Q15365	-0.977947	0.316454		-1.38867	0.456072		1.21625	0.40847		17.9958	17.3318	18.179	14.4274	17.6589	18.4864	18.9669	18.3132	17.4587	18.0215	18.4722	18.5872	17.7409	18.571	17.9096	18.7168	18.723	18.5138	6	6	5	27	27	21.3	37.497	323.31	10588000	114	-0.773205	-1.05758	0.962243
H2AC14	Q99878	-0.980579	0.330575		2.37762	0.866809		-1.57484	0.544448		12.9452	13.6579	13.7703	14.7057	12.1058	10.6201	9.77577	10.9895	9.53343	10.8096	10.0537	10.6869	10.4696	10.4214	11.816	10.0786	10.2573	11.6726	3	3	3	30.5	30.5	30.5	13.936	50.759	272000	8	-0.802729	1.86323	-1.23187
AHCTF1	Q8WYP5	-0.987194	0.524833		0.479177	0.234496		-0.0119823	0.00578053		12.0847	11.9004	10.23	9.48959	10.2798	11.4841	10.8629	10.0099	8.94318	10.6607	10.3994	9.9019	11.1082	10.138	9.97143	10.4596	10.7476	10.6071	2	2	2	1.1	1.1	1.1	252.5	11.255	30513	4	-1.19341	0.596798	-0.0176304
APBB1	O00213	-1.00042	0.745666		-0.849753	0.746101		-1.18339	0.988642		11.4556	12.6997	12.0678	11.6733	10.0804	11.4682	11.7676	12.2275	11.7761	11.4748	10.2915	10.0602	10.399	9.62338	9.64933	11.9586	11.4585	10.5565	6	6	6	14.5	14.5	14.5	77.243	53.725	129310	15	-1.62441	-1.62527	-2.10862
SWAP70	Q9UH65	-1.00314	0.648276		-0.491222	0.277669		0.132787	0.0888327		10.5796	12.0348	10.6758	10.4072	9.08176	10.7918	11.5165	10.3653	9.87263	13.1865	13.0316	13.4667	10.3538	10.3371	9.98819	11.1566	10.0633	11.0208	2	2	2	3.4	3.4	3.4	68.997	10.348	57220	5	-1.43443	-0.690898	0.249839
VARS1	P26640	-1.00914	0.626296		0.854258	0.407506		0.4191	0.221545		10.984	11.6495	11.2153	9.11982	10.1691	11.5325	8.37579	10.2473	9.63555	12.5863	13.3418	13.7996	11.0972	10.7086	10.2729	10.4331	10.2302	10.1516	4	4	4	3.6	3.6	3.6	140.47	19.506	76892	6	-1.39162	0.960299	0.56797
HNRNPA0	Q13151	-1.01099	0.470926		-1.93878	1.41209	+	0.183681	0.254531		10.4381	13.3558	10.9638	10.9774	10.6076	10.1396	13.4175	11.3999	12.7236	10.5898	11.3568	10.3731	11.0347	10.5064	10.7346	15.0006	14.7047	10.2415	3	3	3	16.1	16.1	16.1	30.84	22.119	165830	9	-1.08708	-3.03166	0.640829
TOM1	O60784	-1.0198	0.330756		0.686607	0.681101		-0.621271	0.53219		13.5837	12.8395	9.50476	10.7973	11.3514	10.7199	10.6474	10.7164	9.44487	11.4101	13.8424	13.8448	10.1024	9.65458	11.2477	11.3904	10.7098	11.2435	3	3	3	6.9	6.9	6.9	53.818	15.259	115390	6	-0.803107	1.49837	-1.20784
CAMSAP1	Q5T5Y3	-1.04731	0.461886		0.375858	0.634495		0.147952	0.189756		12.6481	12.605	9.76237	10.1974	10.7548	10.9213	10.5097	10.2562	9.98009	9.92635	10.9598	9.45483	10.7243	10.4478	11.1453	10.004	10.4147	11.3186	2	2	2	1.4	1.4	1.4	177.97	13.211	47788	4	-1.06914	1.40759	0.495837
CAST	P20810	-1.04767	0.824846		-0.441476	0.391636		-0.488046	0.326926		12.4437	11.8342	11.0013	10.6519	11.4579	10.0265	11.01	10.8403	11.6104	10.1633	10.7227	10.6413	10.7786	9.32656	10.5669	11.0797	10.015	11.2766	3	3	3	7.5	7.5	7.5	76.572	28.345	58186	8	-1.78004	-0.928188	-0.79512
TUBA1A	Q71U36	-1.0571	0.496107		0.938773	1.86353	+	-0.506506	0.895095		11.7221	9.5918	12.6478	10.4218	10.5296	9.83895	9.20583	9.34939	9.41883	10.2418	11.3028	12.3087	9.98967	9.81431	9.46687	11.3511	12.3151	11.4992	11	1	0	35	3.1	0	50.135	6.0297	46012	5	-1.13688	4.20034	-1.91965
YAP1	P46937	-1.05929	1.25293		0.402296	0.411367		-2.22235	0.963766		16.4884	16.0668	16.0559	14.8631	14.6915	15.8786	14.8591	14.9936	14.3736	15.5985	16.1685	16.2953	14.2074	13.6387	10.9201	10.7114	13.738	9.57063	11	11	11	29	29	29	54.461	323.31	1699800	67	-2.66914	0.968085	-2.05798
CHMP4B	Q9H444	-1.0708	0.836691		-0.863564	0.644153		-0.298778	0.103015		15.5857	16.1045	16.2133	13.9021	14.9443	15.8447	16.1852	15.6869	15.4097	14.0226	13.7105	14.5622	15.6669	15.2741	12.8538	13.4931	11.08	11.5249	6	6	6	30.8	30.8	30.8	24.95	106.12	1531300	48	-1.80347	-1.4264	-0.286344
EME1	Q96AY2	-1.09215	1.06492		-1.47033	1.33815	+	4.2419	3.42649	+	10.9303	9.98234	10.884	9.83909	8.76743	9.91367	11.5361	11.0808	10.3143	11.8341	11.1622	9.95917	13.7393	13.9165	13.5901	11.8273	10.828	11.1441	3	3	3	6	6	6	63.251	17.105	90071	8	-2.26593	-2.86055	11.1014
WASHC2A	Q641Q2	-1.10373	0.439499		0.487025	0.531035		-0.389599	0.348212		12.819	12.3743	9.57555	9.93393	11.1637	10.3601	9.85361	10.361	9.78194	10.821	11.2475	11.2788	10.4729	9.52054	10.2955	11.0674	9.7401	10.9216	11	1	1	12.9	1.2	1.2	147.18	25.94	44603	3	-1.02453	1.20558	-0.839314
IGLC3	P0DOY3	-1.1602	0.263118		0.315463	0.318962		3.81568	1.256		14.3242	8.37673	10.6422	9.66211	9.64179	10.5586	10.1466	9.22641	9.54304	13.8435	10.3176	10.9221	16.4956	11.9035	12.9104	11.3661	16.5299	10.9426	4	4	2	55.7	55.7	27.4	11.265	120.97	550970	11	-0.659502	0.778464	2.67594
SYAP1	Q96A49	-1.18006	0.308332		1.12885	0.981934		0.282931	0.205155		13.6034	8.72148	12.7033	10.4949	9.74987	11.2432	8.72289	9.64141	9.73709	13.5116	13.5239	13.9129	10.1655	10.9764	11.1948	10.2325	11.594	11.7878	4	4	4	12.5	12.5	12.5	39.933	87.576	125920	14	-0.756121	2.09494	0.531034
HSPB1	P04792	-1.18445	0.498429		1.02665	0.332595		-0.869313	0.197073		13.9932	13.7644	12.5863	12.5296	13.7451	10.5158	12.9329	10.5848	10.1929	15.2406	14.9367	14.5659	14.2149	9.98096	9.98682	14.1203	11.3279	13.1768	4	4	4	25.9	25.9	25.9	22.782	34.749	436410	22	-1.14146	0.806935	-0.512623
SEPTIN7	Q16181	-1.1931	0.37454		-2.90166	2.97063	+	-0.373083	0.334923		12.269	9.33965	13.7788	11.1614	10.1751	10.4716	13.6872	13.6809	13.145	14.5649	13.0369	11.1745	10.7628	10.3685	9.55761	10.176	11.3692	11.0633	4	4	3	10.5	10.5	7.1	50.679	17.837	186490	13	-0.893386	-8.45946	-0.811777
EFHD2	Q96C19	-1.22627	1.20229		-0.838492	0.978548		0.53427	0.705156		17.5648	17.3535	16.3135	15.7284	15.4333	16.3913	17.1684	16.7167	16.1835	17.2788	17.75	16.933	16.4189	16.7106	16.0263	17.2061	16.6661	16.6188	10	10	10	37.5	37.5	37.5	26.697	238.83	4204100	90	-2.55811	-2.08804	1.54527
DNAAF2	Q9NVR5	-1.2395	0.65907		-0.242392	0.147848		0.557911	0.375043		12.3572	10.0068	12.2427	10.4886	10.8258	9.57373	10.6071	9.67126	11.3369	11.1755	11.0237	10.9891	10.8587	9.987	11.7162	11.2596	8.77534	10.0626	2	2	2	3.7	3.7	3.7	91.113	24.037	28447	3	-1.45545	-0.397259	0.894414
SCYL1	Q96KG9	-1.28668	0.395186		0.960537	0.629884		-0.213019	0.0818457		12.6868	9.04825	12.878	11.0509	9.1165	10.5855	10.0011	8.80568	9.06455	11.3722	10.8543	13.5469	11.4526	9.46589	9.19543	10.8578	9.86517	10.5766	3	3	3	4	4	4	89.63	15.134	70099	7	-0.935386	1.39861	-0.231569
TNRC6A	Q8NDV7	-1.30582	0.684886		-0.38585	0.149462		-0.22482	0.301604		12.4062	12.8162	10.1175	10.1715	10.3561	10.8948	12.6188	9.41997	10.5412	10.829	10.5369	10.4553	10.4836	10.4373	9.8271	11.4544	10.2302	11.765	6	6	6	3.9	3.9	3.9	210.29	28.051	70233	8	-1.50575	-0.401139	-0.741911
ZFP91	Q96JP5	-1.31241	0.631184		0.0567144	0.0238265		1.80958	1.10745		16.1536	16.6128	14.7239	15.2633	13.0293	15.2605	14.8396	14.6342	13.9091	17.1077	17.3433	16.9766	15.9763	16.3716	16.634	16.7807	15.8976	16.4534	4	4	3	9.5	9.5	8.1	63.444	79.51	3053700	59	-1.40114	0.071255	2.35508
SMARCE1	Q969G3	-1.34553	0.505963		-0.0830647	0.0487384		0.187707	0.195418		13.1355	9.25691	11.7866	10.488	9.6282	10.0263	9.26145	11.0875	10.0427	12.9936	10.6125	12.8939	10.295	9.73584	10.6748	10.6189	10.1985	10.467	2	2	1	5.8	5.8	3.2	46.649	8.0349	62787	5	-1.1563	-0.142137	0.508836
AFDN	P55196	-1.35572	0.622654		0.684515	0.643541		-0.0759268	0.0377448		13.0474	12.8355	10.3051	11.0125	9.8624	11.2458	10.444	9.71057	9.91261	10.7908	10.6416	10.9019	9.75463	10.5474	11.5909	11.7445	9.67797	11.3218	3	3	3	2.3	2.3	2.3	206.8	115.43	55631	4	-1.38453	1.42521	-0.111274
LIMCH1	Q9UPQ0	-1.36331	0.458341		-0.235337	0.118487		0.0494258	0.0235904		13.8681	11.1617	10.2344	9.10134	11.3972	10.6757	11.063	10.6291	10.1882	12.8794	9.46395	14.787	10.5185	10.1039	10.7001	10.8545	10.3347	10.814	5	5	5	6	6	6	121.87	86.531	116760	9	-1.06209	-0.325349	0.0705665
PTPN11	Q06124	-1.36904	0.685423		-0.071406	0.0328377		1.0448	0.638755		10.7707	10.7693	12.9693	9.09234	10.8792	10.4307	9.92732	9.51158	11.1775	10.8195	10.1931	10.2285	12.1147	11.0465	10.3754	10.604	10.5115	10.647	2	2	2	3.4	3.4	3.4	68.01	10.041	52491	4	-1.50679	-0.0972896	1.41589
NACA	Q13765	-1.36979	0.628956		0.362701	0.178035		-0.166884	0.208383		10.6661	13.5891	13.4002	11.5364	11.3441	10.6655	12.254	10.3104	9.89354	11.6396	11.4717	9.9605	11.1712	10.6907	11.1835	11.6775	11.4068	11.2021	2	2	2	13.5	13.5	13.5	23.384	10.939	80713	6	-1.3968	0.468696	-0.53835
BEGAIN	Q9BUH8	-1.38591	0.585123		0.570069	0.354909		-0.640208	0.70138		13.4562	12.6959	10.2237	11.4431	10.037	10.7381	11.2271	9.56267	9.71818	11.1478	12.1753	12.4143	10.1014	9.93814	10.258	10.6257	10.0397	10.3135	5	5	5	9.9	9.9	9.9	64.802	22.211	71803	7	-1.31137	0.853127	-1.53791
DYNC1LI2	O43237	-1.41399	0.603272		0.274239	0.524617		-0.263228	0.143525		13.4023	12.6609	10.011	10.27	10.5782	10.9841	10.4845	10.145	10.3801	14.7104	14.2196	14.5018	9.16049	11.3927	10.4894	10.8723	10.1827	11.7896	3	3	3	9.1	9.1	9.1	54.099	18.642	124510	10	-1.34676	1.19298	-0.386831
RPAP3	Q9H6T3	-1.416	0.95552		-0.355546	0.746549		-1.91099	1.46448	+	15.8393	15.1477	13.5527	13.2851	13.7326	13.274	13.5277	14.0731	13.7575	12.9593	13.7577	13.8427	11.341	12.6126	10.605	13.2447	13.8851	13.4299	10	10	9	20.2	20.2	18.5	75.718	99.337	719950	39	-2.04126	-1.62614	-3.15593
MEPCE	Q7L2J0	-1.42443	0.660424		0.988575	0.492742		1.6166	1.34881	+	10.9899	13.6581	10.698	9.86656	10.4575	10.7486	10.6635	9.63629	7.80724	11.6101	11.5144	10.0387	12.4196	12.5203	10.9826	12.7448	9.23946	10.8758	3	3	3	5.8	5.8	5.8	74.354	12.837	86115	7	-1.45809	1.13024	2.88492
PRDX1	Q06830	-1.44077	0.414063		-1.61569	0.44962		6.58356	1.93608	+	14.7075	14.6495	14.6212	10.2592	14.7097	14.687	15.6895	14.6466	14.1668	19.8224	19.3004	19.6213	19.4493	20.1149	19.8424	21.1358	20.2032	20.4431	13	13	10	51.8	51.8	36.7	22.11	167.92	15757000	115	-0.973516	-1.04473	4.41166
PFN1	P07737	-1.45387	0.649979		0.264592	0.097138		-0.825857	0.334937		11.8688	12.8655	12.6432	12.9233	9.85986	10.2326	10.7088	10.5145	10.9987	10.5041	10.1818	10.8853	9.62307	10.1771	10.7381	10.8736	15.5234	10.8948	4	4	4	39.3	39.3	39.3	15.054	26.891	171840	10	-1.43775	0.271308	-0.811806
PDXDC1	Q6P996	-1.48974	0.670584		-0.107034	0.0575292		0.203344	0.461837		11.9814	13.1872	9.74957	10.0838	10.2371	10.1281	11.1204	9.00271	10.647	12.3332	10.1665	10.8429	10.6909	10.3132	10.0549	11.8018	10.3925	11.8085	5	5	4	7.9	7.9	6.2	86.706	64.387	40359	6	-1.47788	-0.166375	1.06904
EIF2A	Q9BY44	-1.49017	0.646298		0.704501	1.24954		-0.33549	0.378102		14.0046	12.6392	10.4794	11.1273	10.5356	10.9897	10.4653	9.80643	10.2675	13.7895	13.1098	10.121	11.1533	10.0314	10.4616	10.6028	12.3276	11.058	4	4	4	9.2	9.2	9.2	64.989	21.445	112050	9	-1.43058	2.66164	-0.900656
HSPH1	Q92598	-1.49276	0.598409		-0.307217	0.10676		0.804886	0.31291		14.1102	13.6463	12.09	13.143	12.2281	9.99718	12.8835	12.093	11.3134	12.3402	11.2377	12.0963	12.0268	12.204	13.5522	10.9863	9.85949	11.4263	5	5	5	7.7	7.7	7.7	96.864	27.761	248600	22	-1.33728	-0.29586	0.765759
CCNB1	P14635	-1.51445	0.9273		-0.220391	0.286853		0.480968	0.678972		12.6475	11.4279	10.2085	9.58501	10.5013	9.65417	10.0411	10.3279	10.0327	12.3788	12.8934	12.8154	10.1627	10.4094	10.6113	10.3826	11.4854	11.1205	2	2	2	5.8	5.8	5.8	48.337	17.996	67455	7	-1.98427	-0.71056	1.49422
KIAA1671	Q9BY89	-1.54047	0.988479		-0.45878	0.19161		0.351806	0.179162		11.5984	11.812	10.7779	9.87269	8.70544	10.9888	11.5121	9.33439	10.0967	12.0889	10.5153	11.7715	10.7783	9.57063	10.2734	10.6928	9.13443	10.5927	3	3	2	2.3	2.3	1.5	196.71	14.399	50145	6	-2.10829	-0.5001	0.471318
XRCC5	P13010	-1.54225	1.14297		-0.390351	0.72351		0.987731	0.694259		11.0179	10.0352	12.0696	9.14042	9.95459	9.40099	9.89677	9.98485	9.78543	9.90396	10.5812	10.4736	10.818	9.31821	11.323	10.5593	10.5078	11.3667	4	4	3	5.9	5.9	4.8	82.704	18.046	38952	5	-2.4304	-1.5811	1.52402
IGHG1	P01857	-1.56458	0.395966		0.448129	1.05607		4.10546	0.990174		15.512	10.2878	10.763	10.4623	10.6803	10.7265	10.0938	9.90811	10.5227	13.7563	9.82819	9.77146	17.3527	15.8971	10.9357	10.414	18.6485	10.337	6	6	4	23.6	23.6	19.4	36.105	45.547	1703700	14	-0.936966	2.24751	2.11175
PPP6R3	Q5H9R7	-1.56845	0.649128		0.53771	0.597277		-0.589291	0.436514		13.4504	13.0323	10.0772	10.9373	10.1106	10.8067	10.6462	9.57605	10.0192	9.48807	10.9983	13.6422	10.6687	9.00217	10.4159	10.0638	10.6874	10.4725	2	2	2	3	3	3	97.668	13.966	87009	5	-1.43609	1.33507	-1.01857
CRTC3	Q6UUV7	-1.59813	1.19746		0.788493	0.736433		0.065635	0.0254929		12.7564	12.7262	11.3889	10.9033	9.85395	11.3199	9.5247	10.3042	9.88276	11.288	11.4988	11.3381	10.4152	9.67537	12.1834	11.6744	9.89739	10.8404	2	2	2	4	4	4	66.958	11.879	36053	3	-2.54761	1.60635	0.076105
SMG9	Q9H0W8	-1.60248	0.817722		-1.50626	0.754764		-1.9054	0.686504		14.9262	14.3529	14.0819	13.7616	13.6855	11.1065	14.6631	14.6161	13.7931	14.4256	14.2987	15.0469	12.7709	10.0668	9.9997	13.5359	14.5396	13.8714	6	6	5	18.3	18.3	15.4	57.65	140.72	842730	38	-1.76598	-1.64223	-1.5089
WAPL	Q7Z5K2	-1.61061	0.648235		-1.384	0.496572		3.14469	1.27306		12.6602	12.7734	12.6108	13.2907	10.2432	9.67859	12.9483	11.5149	12.9012	10.2139	11.0682	9.92665	14.3865	14.6102	13.6498	13.5498	14.2405	14.3789	4	4	4	4.6	4.6	4.6	132.94	32.946	383310	18	-1.43435	-1.13779	2.71383
HSPA6	P17066	-1.64353	0.34094		-0.479493	0.0805735		2.5185	0.57525		14.5583	15.2492	13.7867	8.99063	14.8125	14.8605	11.8149	13.9362	14.351	14.4448	14.6807	14.2991	15.4609	15.4378	15.3204	15.6234	15.5825	10.5659	6	1	1	9	1.7	1.7	71.027	18.344	1159500	20	-0.824268	-0.228222	1.2921
CTSD	P07339	-1.64944	0.423236		0.387169	0.130365		2.85824	0.733541		14.7419	10.3905	12.1317	9.05821	12.767	10.4906	10.1573	10.6891	10.3079	13.6102	10.3802	9.96102	16.2962	13.1553	11.439	10.7719	12.3687	10.8899	4	4	4	14.3	14.3	14.3	44.552	28.44	397300	14	-0.991959	0.354754	1.6007
G6PD	P11413	-1.69138	0.812076		2.05532	0.752838		-2.98718	1.72491	+	15.8135	14.2677	13.9816	13.5874	13.947	11.4542	10.0312	9.88427	12.9071	14.3841	14.3335	14.5595	10.0506	10.1338	9.84266	11.5447	10.9916	10.5464	13	13	13	24.3	24.3	24.3	59.256	62.188	519400	41	-1.75484	1.63845	-3.81614
IPO7	O95373	-1.69209	0.864785		0.484482	0.195482		-0.719038	0.394049		13.8947	12.3636	12.5245	12.7479	10.2314	10.7272	10.7558	11.7188	9.77852	12.6404	10.8178	11.5742	10.4749	10.5944	10.4801	10.4805	10.9566	11.0103	3	3	3	3.4	3.4	3.4	119.52	28.484	126460	10	-1.85921	0.508984	-0.933081
LAS1L	Q9Y4W2	-1.72797	0.605315		0.586209	0.623997		-0.201768	0.197112		13.983	12.785	9.75674	10.5373	10.0029	10.8006	9.36794	10.5412	9.673	10.9461	11.0523	10.6826	10.8584	9.80681	10.0703	10.6315	11.3709	11.7332	2	2	2	4.2	4.2	4.2	83.064	12.534	74512	6	-1.35074	1.38714	-0.512713
ZNF687	Q8N1G0	-1.7314	0.999878		0.0677363	0.0470911		0.0658429	0.0278365		12.3883	13.3645	11.079	10.154	10.0009	11.4828	10.2003	10.6908	10.5435	12.6441	12.6957	12.755	11.2612	11.2421	9.33201	12.0571	11.0451	11.4902	3	3	3	3.3	3.3	3.3	129.53	15.277	116010	11	-2.1316	0.137552	0.0828985
HSPA4	P34932	-1.74461	1.0678		-1.31722	0.659734		1.80004	1.96191	+	12.11	12.6153	10.15	9.61943	9.86227	10.1598	10.1107	10.5192	12.9633	10.7386	11.0126	10.9638	11.4789	11.166	12.3967	10.7049	10.962	12.0009	4	4	4	7	7	7	94.33	21.426	85098	8	-2.27191	-1.45675	4.48872
MAP7D1	Q3KQU3	-1.7516	0.617697		-0.280086	0.219939		-0.0256618	0.0200623		13.0411	9.25687	12.7965	9.86526	10.6032	9.37113	9.90497	9.86136	10.9136	9.88973	9.59334	13.5299	9.49693	9.97425	10.2915	10.3716	10.2881	9.51425	2	2	2	2.7	2.7	2.7	92.819	10.86	69308	5	-1.37487	-0.564373	-0.0602381
CHAMP1	Q96JM3	-1.77753	0.741135		0.840831	0.302315		0.912812	0.234807		13.3519	13.1407	13.0199	10.1483	10.4534	13.5781	10.5466	11.0394	10.0714	13.1604	11.0184	13.8391	10.18	13.2767	13.4615	13.2726	12.4076	10.1757	6	6	6	7.6	7.6	7.6	89.098	26.684	231100	17	-1.61555	0.743415	0.597487
GPRIN1	Q7Z2K8	-1.78495	1.25625		0.63928	0.362493		0.160176	0.13832		13.0366	11.3507	12.8509	9.85905	11.2033	10.8209	8.90555	11.045	10.0149	9.54436	10.6482	13.5179	11.0687	10.5437	10.7514	10.7644	9.2721	11.2306	3	3	3	4.5	4.5	4.5	102.4	14.513	71637	6	-2.67648	0.868719	0.374206
SERPINB3	P29508	-1.80638	0.394974		0.527733	0.329131		3.18644	0.966337		16.0298	10.2739	10.9216	9.31018	11.3264	11.1696	10.2699	10.1175	9.83561	11.0965	10.3539	10.0499	16.5793	12.6305	12.1557	10.8445	9.90705	11.664	12	12	6	36.4	36.4	18.7	44.564	175.34	491510	24	-0.934956	0.799721	2.0632
DPYSL3	Q14195	-1.82824	1.24409		-0.282305	0.160385		0.647006	0.486971		12.4569	12.7182	10.5612	9.95757	9.97223	10.3217	11.6588	9.8391	9.60051	10.7222	11.2701	10.9963	11.8178	9.91412	10.4606	9.96587	9.94137	11.4874	4	3	3	9.1	6.3	6.3	61.963	15.076	37431	4	-2.64961	-0.427212	1.11884
SNAP29	O95721	-1.85657	0.711587		0.662045	0.184323		-1.22532	0.464138		12.8373	14.0378	13.5263	10.052	13.8307	10.949	11.1643	9.53809	12.1431	10.8577	10.0004	10.3743	10.3276	10.4989	10.3292	10.6967	10.8653	10.4041	3	3	3	13.6	13.6	13.6	28.97	14.323	160700	7	-1.55782	0.483295	-1.07361
TCOF1	Q13428	-1.87924	0.763755		0.649426	0.383638		0.0980139	0.0686666		13.7946	13.3062	10.4839	10.0612	10.3166	11.5692	11.0202	9.78745	9.19111	11.0626	10.3322	10.0386	10.4923	11.0887	10.66	10.5161	9.52506	10.2882	5	5	5	3.8	3.8	3.8	152.1	28.276	86990	8	-1.65984	0.911936	0.196559
MEX3A	A1L020	-1.88536	0.692905		-1.13294	1.02616		1.25394	0.906982		9.40054	13.2252	11.9802	9.5742	8.79484	10.5808	10.7273	10.7651	10.8562	12.4876	12.6986	10.4289	11.1549	10.146	11.4108	11.4212	10.9425	11.1391	3	3	3	9	9	9	54.173	15.631	73497	6	-1.52138	-2.18559	1.94345
PLEC	Q15149	-1.88601	1.00901		-2.21123	1.29625		1.49316	1.40505	+	13.5777	11.6181	11.0607	9.88158	11.0545	9.66242	13.4062	12.6967	11.1293	11.2506	9.91267	9.49219	11.2186	11.8466	12.0128	11.9972	10.051	11.1284	12	12	10	3	3	2.4	531.78	54.605	158960	20	-2.15032	-2.7657	3.01514
DST	Q03001	-1.89586	0.687023		0.341379	0.316934		0.43447	0.43134		13.4998	13.2764	9.69895	10.1224	10.7398	9.92546	10.5396	9.27144	9.95248	12.5108	10.087	12.9717	11.3615	10.1515	10.5781	10.4057	10.8451	11.5221	4	4	4	0.7	0.7	0.7	860.65	25.714	119160	10	-1.50991	0.774211	1.00821
NECTIN2	Q92692	-1.89941	0.729907		0.827013	0.70116		0.512553	0.281863		12.2644	13.8299	9.77421	9.76713	10.077	10.3261	8.7239	10.2558	8.70958	14.6596	14.1196	14.5465	9.86245	11.9978	9.84768	10.4308	10.7447	12.1567	3	3	3	6.1	6.1	6.1	57.741	15.789	131490	9	-1.5936	1.53748	0.699892
ACIN1	Q9UKV3	-1.92401	0.893401		-0.919629	0.814603		0.26217	0.182888		12.6034	12.5968	9.9977	10.4699	8.81559	10.1404	10.7229	10.96	10.5019	10.2417	11.9026	10.8464	10.271	10.2842	9.65725	10.1697	10.1419	10.9582	3	3	3	3	3	3	151.86	13.632	43507	4	-1.91626	-1.75982	0.47997
ALMS1	Q8TCU4	-1.92752	0.527811		0.483498	0.345093		0.647102	0.534514		14.0414	14.8149	9.72167	11.3097	10.4117	11.074	11.4598	10.1065	9.77857	10.9376	12.5283	9.80711	11.8798	10.6735	12.1834	10.7952	10.7129	10.9438	12	12	12	3.2	3.2	3.2	461.06	50.422	187700	18	-1.19925	0.832867	1.2124
TBL3	Q12788	-1.9868	1.29114		-0.904568	0.411483		1.57768	1.04061		12.8949	12.653	12.2175	11.0225	9.24652	11.536	12.0459	10.2585	12.2143	9.73407	10.2373	11.6681	12.1353	12.4783	11.9244	12.4587	12.6058	9.51752	3	3	3	4.7	4.7	4.7	89.034	16.601	163990	18	-2.75423	-0.968319	2.21544
NUMA1	Q14980	-1.99107	1.07375		-0.598675	0.164702		0.708962	0.36145		13.1419	13.726	11.358	9.77186	11.4367	11.0442	13.8957	10.0855	10.0676	12.6101	13.1185	12.8765	11.2259	12.6766	10.4771	12.8817	10.6407	13.1408	10	10	10	5.7	5.7	5.7	238.26	67.588	217680	25	-2.28433	-0.437429	0.866579
ANKRD17	O75179	-2.02227	0.900526		-2.42111	1.63698	+	0.30636	0.172285		12.9009	12.8732	9.92248	10.4432	9.24496	9.94163	12.9993	12.7451	11.1487	9.26684	11.3441	11.542	9.84826	9.39515	11.3055	11.6626	10.3281	11.4604	6	6	6	3	3	3	274.25	33.062	98138	12	-1.93052	-3.58481	0.455265
CALML5	Q9NZT1	-2.04784	0.734764		0.223923	0.0659758		1.95387	0.823136		17.0035	12.9408	14.1797	12.0643	12.4163	13.4998	10.3613	14.1126	12.8348	14.4832	10.2843	9.33025	16.6337	13.5082	13.7002	10.6406	12.8658	10.7815	6	6	6	52.1	52.1	52.1	15.892	213.58	996510	27	-1.60309	0.189319	1.77666
VCP	P55072	-2.05226	0.780778		-0.843859	1.49883	+	1.64917	1.69888	+	12.5064	14.3122	10.1876	9.87648	10.3968	10.5762	10.8251	11.2212	11.3347	10.3848	11.8328	10.0264	11.2217	12.0223	12.553	11.3167	11.4812	10.6272	5	5	5	7.8	7.8	7.8	89.321	26.759	117500	12	-1.69324	-3.23887	3.74672
MAP2	P11137	-2.11755	0.623515		-0.350174	0.198202		1.19789	0.56537		12.7448	14.4274	9.73314	9.03208	10.1699	11.3508	10.7363	10.5388	10.3282	10.6101	10.4289	10.2979	10.0741	11.8633	12.209	10.8489	9.79698	10.1999	9	9	9	5.9	5.9	5.9	199.52	42.306	120230	10	-1.3862	-0.515204	1.2728
MB21D2	Q8IYB1	-2.15884	1.24556		0.446994	0.149606		-0.610777	0.302745		14.594	13.3813	13.9883	13.1494	11.7269	10.6108	9.71702	12.3576	12.0716	11.4624	11.5653	12.5896	11.7578	10.521	11.3759	10.8138	11.8897	10.1775	6	6	6	15.9	15.9	15.9	55.8	76.02	254640	23	-2.65286	0.401483	-0.744325
DPYSL2	Q16555	-2.162	1.14482		-0.284267	0.110718		-0.214112	0.103665		15.2407	15.547	13.3726	11.4224	13.2429	13.009	13.3617	13.7693	11.3961	14.6527	15.4439	14.3632	12.8699	12.7663	11.3957	9.85447	14.4297	13.983	4	4	3	10.1	10.1	7.3	62.293	76.039	608980	30	-2.43435	-0.305866	-0.288
COPRS	Q9NQ92	-2.24629	0.736029		-0.651514	0.13019		0.0104373	0.00232247		13.4769	13.5962	13.5067	8.87215	11.2519	13.7168	13.5274	12.672	9.59605	13.736	13.4956	13.6612	10.7719	10.9238	12.1765	10.9588	13.2003	12.7487	2	2	2	16.3	16.3	16.3	20.066	52.035	253940	15	-1.60556	-0.354324	0.00711129
CIAPIN1	Q6FI81	-2.26343	0.857964		0.304488	0.0483102		-0.506543	0.0935856		14.5075	14.7247	14.3509	9.82702	13.3364	13.6295	8.43628	14.1829	13.2603	10.7631	10.8795	10.6601	13.2271	13.2824	8.76378	11.2497	10.5509	11.1217	4	4	4	11.2	11.2	11.2	33.582	19.604	368940	12	-1.84565	0.140946	-0.262157
SAV1	Q9H4B6	-2.28635	1.06286		0.0911353	0.0928746		0.518681	1.02531		13.8573	10.5715	13.1854	10.3766	9.98733	10.3912	10.7272	10.1501	9.6045	11.4974	12.7847	13.7768	10.7028	11.1408	10.4676	10.7617	10.4685	10.2205	3	3	3	6	6	6	44.633	18.247	105480	7	-2.26163	0.26032	2.18383
PPP3CA	Q08209	-2.30748	1.01368		0.567648	0.591686		0.172766	0.0804078		14.2447	13.4286	10.8652	10.6283	9.93859	11.0492	9.41492	10.3196	10.1786	14.3925	10.2274	14.0298	10.2924	9.78974	12.0522	10.0131	11.1822	12.38	7	7	7	15.4	15.4	15.4	58.687	29.504	142090	11	-2.15991	1.32417	0.227785
RRBP1	Q9P2E9	-2.35118	0.802528		-0.149768	0.0955768		-0.0839729	0.0464815		13.3833	13.5981	9.68188	10.389	10.2838	8.93692	9.97814	10.5743	9.5066	11.7301	11.2998	12.7017	10.2954	10.0752	8.98717	11.1213	10.8223	11.4045	10	10	10	9.5	9.5	9.5	152.45	70.487	124540	17	-1.73602	-0.267293	-0.135852
PXN	P49023	-2.36933	0.814307		-0.77403	0.337255		-0.596458	0.435944		14.4377	13.4756	10.1691	9.67177	10.3221	10.9805	9.36053	11.9959	11.94	10.1547	10.308	10.3572	10.2446	8.83542	10.105	11.2943	10.2646	11.4146	2	2	2	5.9	5.9	5.9	64.505	19.445	141360	7	-1.75924	-0.816623	-1.01743
SAFB2	Q14151	-2.37035	0.720349		0.0255734	0.042254		-0.109612	0.127908		13.8788	15.0744	10.1214	10.3469	11.0195	10.597	10.5039	10.6749	10.708	11.1316	11.4079	12.7848	10.2193	10.3893	11.026	10.9948	11.1418	11.219	5	3	3	7.9	5.7	5.7	107.47	37.918	145380	5	-1.57493	0.124009	-0.348707
NAP1L4	Q99733	-2.38066	0.718638		0.463273	0.291093		-0.188752	0.132693		14.7612	13.7409	10.0564	11.4728	9.88304	10.0607	10.8071	9.69214	9.52753	15.1348	14.594	12.8586	10.353	10.0035	10.4939	10.6565	10.9514	11.251	6	6	5	19.2	19.2	16.5	42.823	34.37	261620	20	-1.57159	0.719602	-0.360465
GSDME	O60443	-2.38402	0.896452		-0.425112	0.105104		-1.51867	0.610117		15.1395	13.6409	13.2681	12.1022	13.2591	9.5351	12.9619	10.1465	13.0633	14.8477	14.4398	14.8069	10.4623	9.81143	10.0667	12.5264	13.5458	11.9075	5	5	5	11.9	11.9	11.9	54.554	30.489	369310	25	-1.92237	-0.291659	-1.3601
NCAM1	P13591	-2.40106	1.15483		-0.184514	0.275397		0.752585	0.92739		13.6711	13.8054	10.9127	10.396	10.8447	9.9454	10.6991	10.4555	10.585	10.1595	14.284	10.5113	11.6936	10.7977	10.9525	10.6669	9.92573	10.6542	3	3	3	4.2	4.2	4.2	94.573	13.931	133300	6	-2.45574	-0.686016	1.98445
SH3BP4	Q9P0V3	-2.40133	0.859938		-0.737882	0.769061		0.515892	0.567486		13.8979	9.73048	12.6489	9.86627	10.2816	8.92554	10.064	10.5579	10.6652	11.5533	11.0028	13.4277	10.1637	10.3032	10.1542	11.1175	10.5167	11.1751	6	6	6	7.7	7.7	7.7	107.49	33.55	88770	8	-1.84957	-1.67025	1.27693
GIGYF2	Q6Y7W6	-2.40173	0.950738		-0.231894	0.129813		0.789673	0.658008		13.204	12.9534	9.91821	8.57953	9.97171	10.3192	9.12236	10.4249	10.0189	9.80668	10.8693	14.398	10.6004	10.2109	10.4281	13.8485	13.931	13.9594	5	5	5	4.8	4.8	4.8	150.07	96.176	188130	13	-2.03158	-0.353398	1.45338
SERBP1	Q8NC51	-2.41801	1.1446		1.32888	0.552767		0.231353	0.0830638		13.8943	13.2059	13.2781	9.49804	10.7977	12.8287	10.4377	9.78404	8.916	14.32	12.951	11.0507	11.2705	11.583	10.965	9.994	10.5843	11.1948	3	3	3	11	11	11	44.965	84.213	134900	14	-2.43387	1.24815	0.234769
SF3B1	O75533	-2.47108	0.607274		0.950383	0.354974		0.600799	0.162889		15.3374	14.0803	10.433	12.9691	9.81343	9.65492	10.4125	9.59608	9.57768	10.4168	14.5942	15.9901	10.4896	10.5955	13.1548	10.8067	11.7606	11.1752	8	8	8	6.4	6.4	6.4	145.83	46.096	363040	18	-1.35456	0.853262	0.433144
LMNA	P02545	-2.4862	1.16634		0.176324	0.0559777		1.25879	0.401587		15.0058	13.4891	12.5051	10.6465	10.3461	12.5489	11.4242	9.38375	12.2045	12.5746	13.9017	10.237	14.7074	11.3299	11.2806	11.6596	11.535	11.7287	9	9	9	17.2	17.2	17.2	74.139	48.166	302800	27	-2.48043	0.162125	0.948342
CHMP2B	Q9UQN3	-2.55449	1.10123		-1.3	0.327552		0.0807956	0.0188895		14.6284	14.4952	12.905	10.3815	10.6556	13.328	14.9617	10.3512	12.9522	13.1957	10.4991	11.0724	10.7024	13.6561	10.249	14.3105	12.568	10.6059	3	3	3	14.6	14.6	14.6	23.906	15.262	333360	13	-2.34196	-0.796427	0.056788
UBAP2	Q5T6F2	-2.57437	0.843328		-2.01206	0.530259		0.875051	0.165104		15.0135	14.5002	12.8155	9.91695	13.9993	10.6899	14.4426	11.3466	14.8531	14.1594	14.8671	15.4297	9.65252	12.5459	15.0329	14.179	13.5343	15.179	8	8	8	10	10	10	117.11	46.877	756350	43	-1.81661	-1.20405	0.43838
AP3B1	O00203	-2.59213	1.12472		0.43108	0.416333		0.712212	0.835692		14.6371	13.2271	10.9873	10.6236	9.93644	10.5152	10.3362	10.2894	9.15641	9.91386	12.3969	13.2289	10.5017	11.0557	11.6545	10.5439	11.0037	11.0583	7	7	7	8	8	8	121.32	43.377	122830	11	-2.3916	0.978085	1.80149
CRYBG3	Q68DQ2	-2.64018	0.800614		0.28373	0.219229		1.09256	0.752466		14.2591	13.9119	9.775	9.30209	9.7524	10.9709	9.77207	9.82525	9.57689	10.4373	10.2989	11.8967	11.8138	10.2878	11.2015	11.159	10.8758	10.9849	10	10	10	5	5	5	330.63	80.242	142140	15	-1.73225	0.562781	1.63772
CROCC	Q5TZA2	-2.70221	1.06034		-2.09971	0.836015		1.80591	0.70394		13.8482	13.3916	10.2758	9.29822	10.6314	9.4795	13.9582	10.2577	11.4924	10.7898	11.1298	15.6338	10.4459	13.7944	10.5865	11.6059	10.5803	10.781	2	2	2	1	1	1	228.52	7.7798	222690	7	-2.25638	-1.80213	1.5429
MKI67	P46013	-2.90946	0.701164		0.718714	0.389409		-0.139455	0.0678994		16.0138	15.7592	10.2143	11.0322	11.1063	11.1204	9.02733	11.721	10.3544	8.90256	11.0597	9.46153	10.2655	12.3792	10.1958	11.7948	7.78584	10.7205	18	18	18	9.7	9.7	9.7	358.69	104.98	459640	37	-1.53749	0.923666	-0.194498
GSPT1	P15170	-2.93417	1.2693		-1.41072	0.384764		0.358832	0.119756		13.7365	13.8432	13.8491	10.5821	9.16195	12.8822	10.0897	13.3939	13.3749	10.4187	10.7402	10.4018	10.993	11.2499	11.46	10.8794	11.6515	10.1711	4	4	4	8	8	8	55.755	26.555	236800	12	-2.70545	-0.914225	0.32851
NFKBIE	O00221	-2.99825	0.875698		-0.51358	0.168568		-0.758821	0.643133		10.4744	15.1217	15.0428	10.0034	10.2535	11.3873	9.6487	13.1564	10.3798	10.4595	14.3757	14.6404	9.16408	9.98164	10.222	9.91196	11.6488	11.6645	4	4	4	10.4	10.4	10.4	52.863	19.557	274890	10	-1.88093	-0.446539	-1.42441
RNF121	Q9H920	-3.08563	0.774257		-1.18723	1.22112		0.61654	0.604151		14.4299	14.6802	9.11019	9.331	9.44375	10.1886	10.5991	11.5668	10.3591	10.1679	11.2773	10.363	10.2978	10.8975	9.61773	11.509	10.247	11.2399	2	2	2	7.6	7.6	7.6	37.882	13.11	128300	3	-1.68044	-2.59917	1.34847
ZFYVE16	Q7Z3T8	-3.2465	1.20109		-0.429689	0.342755		-0.152158	0.188151		14.3176	15.3358	11.1802	9.98071	10.3579	10.7556	10.4077	11.7264	10.2492	13.9515	13.2501	12.7191	9.91745	10.0931	10.6271	10.9388	9.71264	11.4326	11	11	11	10.4	10.4	10.4	168.9	95.713	333720	26	-2.55549	-0.828029	-0.492138
IST1	P53990	-3.58282	1.23129		-2.86911	1.00146		0.243511	0.0516119		14.0348	14.4778	15.2399	9.78763	13.6398	9.57654	14.0427	14.1894	13.3792	15.7926	15.23	14.903	13.0997	10.6055	10.0293	10.8571	9.63002	13.8115	4	4	4	10.2	10.2	10.2	39.75	20.675	546520	21	-2.62146	-2.13483	0.150102
KIAA1217	Q5T5P2	-4.04659	1.06358		-3.44481	3.26089	+	1.20922	1.24464		15.6885	15.8024	10.4291	9.45544	10.1809	10.1439	13.5949	13.6435	12.8762	13.8264	13.7828	14.8882	10.9053	11.8974	10.6052	14.2586	9.04094	13.6339	20	20	17	12.4	12.4	10.6	214.11	109.39	657890	47	-2.26312	-10.0634	2.65083
