# Supplementary material for: Identification of proximal SUMO-dependent interactors using SUMO-ID
Source: Nat Commun. 2021 Nov 18;12:6671. doi: 10.1038/s41467-021-26807-6 (PMC8602451; doi:10.1038/s41467-021-26807-6)
Supplement: Supplementary file 7 — Dataset 4 [file 41467_2021_26807_MOESM7_ESM.xlsx]

## Sheet: gProfiler_PML_TurboID
source	term_name	term_id	adjusted_p_value	negative_log10_of_adjusted_p_value	term_size	query_size	intersection_size	effective_domain_size	intersections
GO:MF	nucleic acid binding	GO:0003676	1.95e-38	37.7107	4361	258	163	18126	PML,NCOR2,ZNF609,BLM,SUMO1,PIAS2,SETX,PIAS1,UBN1,SUMO2,ZBTB33,RAD54L2,ZNF280B,EP400,DHX38,CCNT1,SBNO1,MED1,NOSIP,RBM12,GPKOW,LIN54,PRPF3,TRIM33,KDM3B,ZNF608,ERCC3,SLU7,GTF3C4,PAPOLG,RTF2,PPP1R10,NBN,POLK,ZZZ3,RBM22,TRIM24,BCOR,SP100,GMEB2,PIAS4,SMCHD1,ZNF280A,FOXM1,CHD8,PARP1,MMTAG2,SFPQ,CMTR1,ARNT,TAF9,MCM10,CBX4,TBX3,ZC3H11A,CDC5L,DNAJC17,FUBP1,GTF2B,GTF2F2,PRPF4,NCOA2,RNF20,WBP11,GTF2E2,ZNF281…
GO:MF	DNA binding	GO:0003677	1.08e-30	29.9666	2524	258	115	18126	PML,NCOR2,BLM,PIAS2,SETX,PIAS1,UBN1,ZBTB33,RAD54L2,ZNF280B,EP400,CCNT1,SBNO1,MED1,LIN54,TRIM33,KDM3B,ERCC3,GTF3C4,RTF2,PPP1R10,NBN,POLK,ZZZ3,TRIM24,BCOR,SP100,GMEB2,PIAS4,SMCHD1,ZNF280A,FOXM1,CHD8,PARP1,SFPQ,ARNT,TAF9,MCM10,CBX4,TBX3,CDC5L,FUBP1,GTF2B,GTF2F2,NCOA2,WBP11,GTF2E2,ZNF281,ZNF207,CREBBP,SP2,NCOR1,RECQL,HSF1,HMCES,NR2C2,NR2C1,ZHX2,HDX,HCFC1,PHF21A,LIG3,STAT3,KDM3A,NFRKB,BHLHE40,TAF6,KLF…
GO:MF	transcription regulator activity	GO:0140110	1.02e-25	24.99	1736	258	89	18126	YEATS2,PML,NCOR2,PIAS2,DAXX,PIAS1,ZMYM1,UBN1,ZBTB33,PIAS3,ZNF280B,MED1,ZZZ3,TRIM24,BCOR,SP100,GMEB2,PIAS4,ZNF280A,FOXM1,PARP1,MED15,ZMYM5,ARNT,IRF2BP2,TAF9,CBX4,TBX3,CDC5L,QRICH1,FUBP1,GTF2B,MED26,NCOA2,RNF20,GTF2E2,CDK7,ZNF281,ZNF207,CREBBP,SP2,NCOR1,HSF1,NR2C2,NR2C1,ZHX2,HDX,HCFC1,NAB1,STAT3,KDM3A,BHLHE40,SUPT20H,TAF6,KLF10,FOXK1,MED8,ELF2,TAF4,HIRA,IFI16,TCERG1,TCF12,MEF2D,GTF2E1,L3MBTL3,ZBTB5…
GO:MF	heterocyclic compound binding	GO:1901363	3e-23	22.523	6290	258	172	18126	PML,NCOR2,ZNF609,RMI1,BLM,SUMO1,PIAS2,SETX,PIAS1,UBN1,SUMO2,ZBTB33,RAD54L2,ZNF280B,EP400,DHX38,TLK2,CCNT1,SBNO1,MED1,NOSIP,RBM12,GPKOW,LIN54,KIF18A,PRPF3,TRIM33,KDM3B,ZNF608,ERCC3,SLU7,GTF3C4,PAPOLG,RTF2,PPP1R10,NBN,POLK,ZZZ3,RBM22,TRIM24,BCOR,SP100,GMEB2,PIAS4,SMCHD1,ZNF280A,FOXM1,CHD8,PARP1,MMTAG2,SFPQ,CMTR1,ARNT,TAF9,MCM10,CBX4,TBX3,ZC3H11A,CDC5L,DNAJC17,FUBP1,GTF2B,GTF2F2,PRPF4,NCOA2,RNF20,WB…
GO:MF	organic cyclic compound binding	GO:0097159	1.75e-22	21.7561	6377	258	172	18126	PML,NCOR2,ZNF609,RMI1,BLM,SUMO1,PIAS2,SETX,PIAS1,UBN1,SUMO2,ZBTB33,RAD54L2,ZNF280B,EP400,DHX38,TLK2,CCNT1,SBNO1,MED1,NOSIP,RBM12,GPKOW,LIN54,KIF18A,PRPF3,TRIM33,KDM3B,ZNF608,ERCC3,SLU7,GTF3C4,PAPOLG,RTF2,PPP1R10,NBN,POLK,ZZZ3,RBM22,TRIM24,BCOR,SP100,GMEB2,PIAS4,SMCHD1,ZNF280A,FOXM1,CHD8,PARP1,MMTAG2,SFPQ,CMTR1,ARNT,TAF9,MCM10,CBX4,TBX3,ZC3H11A,CDC5L,DNAJC17,FUBP1,GTF2B,GTF2F2,PRPF4,NCOA2,RNF20,WB…
GO:MF	transcription coregulator activity	GO:0003712	2.73e-19	18.5643	598	258	47	18126	PML,NCOR2,PIAS2,DAXX,PIAS1,PIAS3,MED1,TRIM24,BCOR,GMEB2,PIAS4,MED15,ARNT,IRF2BP2,TAF9,CBX4,MED26,NCOA2,RNF20,CDK7,ZNF281,CREBBP,NCOR1,NR2C2,ZHX2,HCFC1,NAB1,BHLHE40,SUPT20H,MED8,TAF4,HIRA,TCERG1,SF1,TDP2,MED23,SNW1,NCOA1,ATF7IP,NFIL3,BRCA1,NPAT,TCF3,JUNB,GTF2A1,TRIM28,TFDP1
GO:MF	transcription factor binding	GO:0008134	2.89e-18	17.5385	692	258	49	18126	YEATS2,NCOR2,SUMO1,PIAS2,DAXX,PIAS1,SUMO2,PIAS3,CCNT1,MED1,USP7,ERCC3,NBN,TRIM24,BCOR,PIAS4,PARP1,ARNT,TAF9,TBX3,CDC5L,GTF2B,NCOA2,GTF2E2,CDK7,CREBBP,NCOR1,HCFC1,NAB1,STAT3,KDM3A,BHLHE40,ZNHIT6,TAF6,TAF4,JMJD1C,IFI16,TCERG1,TCF12,MEF2D,EXOSC9,SNW1,MGA,NCOA1,BRCA1,TCF3,JUNB,GTF2A1,TFDP1
GO:MF	DNA-binding transcription factor binding	GO:0140297	9.89e-15	14.0047	365	258	33	18126	NCOR2,SUMO1,PIAS2,DAXX,PIAS1,MED1,TRIM24,PARP1,ARNT,TAF9,TBX3,GTF2B,NCOA2,CDK7,CREBBP,NCOR1,HCFC1,STAT3,KDM3A,BHLHE40,TAF6,TAF4,JMJD1C,TCERG1,TCF12,MEF2D,EXOSC9,SNW1,MGA,NCOA1,BRCA1,TCF3,GTF2A1
GO:MF	transcription regulatory region DNA binding	GO:0044212	1.48e-13	12.8298	972	258	51	18126	NCOR2,SETX,CCNT1,MED1,LIN54,KDM3B,TRIM24,BCOR,GMEB2,FOXM1,PARP1,SFPQ,ARNT,TAF9,CBX4,TBX3,CDC5L,GTF2B,NCOA2,ZNF281,CREBBP,SP2,NCOR1,HSF1,NR2C2,NR2C1,HCFC1,STAT3,KDM3A,BHLHE40,KLF10,FOXK1,MED8,JMJD1C,IFI16,TCF12,MEF2D,NONO,ZBTB5,HNRNPK,ZNF148,MGA,NCOA1,NFIL3,BRCA1,MYBL2,TCF3,TCF7L1,JUNB,XRCC6,TFDP1
GO:MF	regulatory region nucleic acid binding	GO:0001067	1.54e-13	12.8116	973	258	51	18126	NCOR2,SETX,CCNT1,MED1,LIN54,KDM3B,TRIM24,BCOR,GMEB2,FOXM1,PARP1,SFPQ,ARNT,TAF9,CBX4,TBX3,CDC5L,GTF2B,NCOA2,ZNF281,CREBBP,SP2,NCOR1,HSF1,NR2C2,NR2C1,HCFC1,STAT3,KDM3A,BHLHE40,KLF10,FOXK1,MED8,JMJD1C,IFI16,TCF12,MEF2D,NONO,ZBTB5,HNRNPK,ZNF148,MGA,NCOA1,NFIL3,BRCA1,MYBL2,TCF3,TCF7L1,JUNB,XRCC6,TFDP1
GO:MF	RNA polymerase II-specific DNA-binding transcription factor binding	GO:0061629	3.31e-13	12.4805	284	258	28	18126	NCOR2,SUMO1,PIAS2,DAXX,PIAS1,MED1,TRIM24,PARP1,ARNT,TBX3,GTF2B,NCOA2,CDK7,CREBBP,NCOR1,STAT3,KDM3A,BHLHE40,TAF6,TAF4,JMJD1C,TCERG1,EXOSC9,SNW1,MGA,NCOA1,BRCA1,GTF2A1
GO:MF	sequence-specific DNA binding	GO:0043565	3.65e-12	11.4377	1208	258	55	18126	NCOR2,BLM,SETX,ZBTB33,MED1,LIN54,KDM3B,TRIM24,BCOR,GMEB2,FOXM1,PARP1,SFPQ,ARNT,MCM10,TBX3,CDC5L,GTF2B,NCOA2,ZNF281,CREBBP,SP2,NCOR1,HSF1,NR2C2,NR2C1,HCFC1,STAT3,KDM3A,BHLHE40,KLF10,FOXK1,MED8,ELF2,JMJD1C,IFI16,TCF12,MEF2D,GTF2E1,NONO,ZBTB5,HNRNPK,ZNF148,MGA,RPA1,NFIL3,MYBL2,HNRNPA1,NCL,TCF3,TCF7L1,JUNB,XRCC6,TRIM28,TFDP1
GO:MF	transcription coactivator activity	GO:0003713	3.45e-11	10.4624	341	258	28	18126	PML,PIAS2,DAXX,PIAS1,MED1,TRIM24,GMEB2,ARNT,TAF9,MED26,NCOA2,RNF20,CDK7,CREBBP,NR2C2,HCFC1,TAF4,TCERG1,MED23,SNW1,NCOA1,BRCA1,NPAT,TCF3,JUNB,GTF2A1,TRIM28,TFDP1
GO:MF	chromatin binding	GO:0003682	7.9e-11	10.1026	560	258	35	18126	NCOR2,EP400,CCNT1,SBNO1,MED1,KDM3B,ERCC3,TRIM24,RNF169,CHD8,NELFA,SFPQ,CBX4,GTF2B,NCOA2,RNF20,CREBBP,NCOR1,HSF1,HCFC1,PHF21A,STAT3,KDM3A,NELFE,HIRA,JMJD1C,NONO,HELLS,BRIP1,NCOA1,GTF2H1,TCF7L1,WAC,MLH1,TRIM28
GO:MF	double-stranded DNA binding	GO:0003690	1.4e-10	9.85312	998	258	47	18126	SETX,MED1,LIN54,KDM3B,TRIM24,BCOR,GMEB2,FOXM1,PARP1,SFPQ,ARNT,MCM10,TBX3,CDC5L,GTF2B,NCOA2,ZNF281,CREBBP,SP2,HSF1,NR2C2,NR2C1,HCFC1,STAT3,KDM3A,BHLHE40,KLF10,FOXK1,MED8,JMJD1C,IFI16,PMS1,TCF12,MEF2D,NONO,ZBTB5,HNRNPK,ZNF148,MGA,NFIL3,MYBL2,MSH3,TCF3,JUNB,XRCC6,MLH1,TFDP1
GO:MF	transcription corepressor activity	GO:0003714	4.38e-10	9.35883	246	258	23	18126	NCOR2,DAXX,PIAS1,MED1,BCOR,PIAS4,IRF2BP2,CBX4,ZNF281,CREBBP,NCOR1,ZHX2,BHLHE40,HIRA,TCERG1,SF1,TDP2,SNW1,ATF7IP,NFIL3,NPAT,JUNB,TRIM28
GO:MF	RNA polymerase II regulatory region DNA binding	GO:0001012	7.63e-10	9.11742	817	258	41	18126	NCOR2,MED1,LIN54,TRIM24,BCOR,GMEB2,FOXM1,PARP1,SFPQ,ARNT,TBX3,CDC5L,GTF2B,NCOA2,ZNF281,SP2,NCOR1,HSF1,NR2C2,NR2C1,HCFC1,STAT3,KDM3A,BHLHE40,KLF10,FOXK1,MED8,IFI16,TCF12,MEF2D,NONO,ZBTB5,HNRNPK,ZNF148,MGA,NCOA1,NFIL3,MYBL2,TCF3,JUNB,TFDP1
GO:MF	transcription regulatory region sequence-specific DNA binding	GO:0000976	9.94e-10	9.00266	861	258	42	18126	SETX,MED1,LIN54,KDM3B,TRIM24,BCOR,GMEB2,FOXM1,PARP1,SFPQ,ARNT,TBX3,CDC5L,GTF2B,NCOA2,ZNF281,CREBBP,SP2,HSF1,NR2C2,NR2C1,HCFC1,STAT3,KDM3A,BHLHE40,KLF10,FOXK1,MED8,JMJD1C,IFI16,TCF12,MEF2D,NONO,ZBTB5,HNRNPK,ZNF148,MGA,NFIL3,MYBL2,TCF3,JUNB,TFDP1
GO:MF	sequence-specific double-stranded DNA binding	GO:1990837	1.3e-09	8.8868	906	258	43	18126	SETX,MED1,LIN54,KDM3B,TRIM24,BCOR,GMEB2,FOXM1,PARP1,SFPQ,ARNT,MCM10,TBX3,CDC5L,GTF2B,NCOA2,ZNF281,CREBBP,SP2,HSF1,NR2C2,NR2C1,HCFC1,STAT3,KDM3A,BHLHE40,KLF10,FOXK1,MED8,JMJD1C,IFI16,TCF12,MEF2D,NONO,ZBTB5,HNRNPK,ZNF148,MGA,NFIL3,MYBL2,TCF3,JUNB,TFDP1
GO:MF	DNA-binding transcription factor activity	GO:0003700	1.72e-09	8.76533	1319	258	53	18126	YEATS2,ZMYM1,UBN1,ZBTB33,ZNF280B,ZZZ3,SP100,GMEB2,ZNF280A,FOXM1,PARP1,ZMYM5,ARNT,TBX3,CDC5L,QRICH1,FUBP1,NCOA2,ZNF281,ZNF207,SP2,HSF1,NR2C2,NR2C1,ZHX2,HDX,STAT3,KDM3A,BHLHE40,TAF6,KLF10,FOXK1,ELF2,TAF4,HIRA,IFI16,TCF12,MEF2D,L3MBTL3,ZBTB5,HNRNPK,ZNF148,MGA,NCOA1,NFIL3,BBX,MYBL2,ZMYM2,TCF3,TCF7L1,JUNB,ZBED5,TFDP1
GO:MF	nuclear hormone receptor binding	GO:0035257	3.69e-09	8.43304	155	258	18	18126	NCOR2,SUMO1,PIAS2,DAXX,PIAS1,MED1,TRIM24,PARP1,GTF2B,NCOA2,CDK7,NCOR1,STAT3,KDM3A,JMJD1C,SNW1,NCOA1,BRCA1
GO:MF	RNA binding	GO:0003723	6.77e-09	8.16943	1914	258	65	18126	SUMO1,SETX,SUMO2,DHX38,CCNT1,NOSIP,RBM12,GPKOW,PRPF3,SLU7,PAPOLG,PPP1R10,RBM22,PARP1,MMTAG2,SFPQ,CBX4,ZC3H11A,CDC5L,DNAJC17,FUBP1,PRPF4,RNF20,WBP11,GTF2E2,ZNF207,SART1,DDX42,ZNF106,SUGP1,NELFE,DHX15,POP4,SLC4A1AP,IFI16,HNRNPM,TCERG1,NUFIP2,EXOSC9,NONO,SART3,HSPA8,HNRNPK,FAM50A,DIS3,SF1,SNW1,API5,RNMT,NXF1,BRCA1,PUS7,RANBP2,RTRAF,RTF1,NSRP1,SAMHD1,DHX16,SUGP2,HNRNPA1,NCL,XRCC6,PCBP4,TRIM25,TRIM28
GO:MF	helicase activity	GO:0004386	8.69e-09	8.0609	163	258	18	18126	BLM,SETX,RAD54L2,EP400,DHX38,ERCC3,NBN,CHD8,GTF2F2,DDX42,RECQL,DHX15,HELLS,BRIP1,SMARCAL1,RFC4,DHX16,XRCC6
GO:MF	ATPase activity	GO:0016887	1.32e-08	7.87974	436	258	28	18126	BLM,SETX,RAD54L2,EP400,DHX38,KIF18A,ERCC3,NBN,SMCHD1,CHD8,GTF2F2,CDK7,DDX42,RECQL,DHX15,PMS1,HSPA8,HELLS,BRIP1,ATF7IP,SMARCAL1,GTF2H1,KIF23,RFC4,MSH3,DHX16,XRCC6,MLH1
GO:MF	ATPase activity, coupled	GO:0042623	1.84e-08	7.73407	295	258	23	18126	BLM,SETX,RAD54L2,EP400,DHX38,KIF18A,ERCC3,NBN,CHD8,GTF2F2,CDK7,DDX42,RECQL,DHX15,HSPA8,HELLS,BRIP1,SMARCAL1,GTF2H1,RFC4,MSH3,DHX16,XRCC6
GO:MF	nuclear receptor binding	GO:0016922	2.7e-08	7.56941	112	258	15	18126	NCOR2,SUMO1,PIAS2,DAXX,PIAS1,MED1,TRIM24,PARP1,NCOA2,CDK7,STAT3,KDM3A,SNW1,NCOA1,BRCA1
GO:MF	single-stranded DNA binding	GO:0003697	3.49e-08	7.45728	114	258	15	18126	BLM,MCM10,FUBP1,WBP11,HSF1,HMCES,HNRNPK,TDP2,RPA1,RTF1,SAMHD1,MSH3,HNRNPA1,MLH1,TOP3A
GO:MF	RNA polymerase II regulatory region sequence-specific DNA binding	GO:0000977	3.96e-08	7.40269	810	258	38	18126	MED1,LIN54,TRIM24,BCOR,GMEB2,FOXM1,PARP1,SFPQ,ARNT,TBX3,CDC5L,GTF2B,NCOA2,ZNF281,SP2,HSF1,NR2C2,NR2C1,HCFC1,STAT3,KDM3A,BHLHE40,KLF10,FOXK1,MED8,IFI16,TCF12,MEF2D,NONO,ZBTB5,HNRNPK,ZNF148,MGA,NFIL3,MYBL2,TCF3,JUNB,TFDP1
GO:MF	DNA-dependent ATPase activity	GO:0008094	4.49e-08	7.34744	116	258	15	18126	BLM,SETX,RAD54L2,ERCC3,NBN,CHD8,GTF2F2,CDK7,RECQL,BRIP1,SMARCAL1,GTF2H1,RFC4,MSH3,XRCC6
GO:MF	hormone receptor binding	GO:0051427	9.45e-08	7.02478	188	258	18	18126	NCOR2,SUMO1,PIAS2,DAXX,PIAS1,MED1,TRIM24,PARP1,GTF2B,NCOA2,CDK7,NCOR1,STAT3,KDM3A,JMJD1C,SNW1,NCOA1,BRCA1
GO:MF	DNA-binding transcription factor activity, RNA polymerase II-specific	GO:0000981	9.64e-08	7.01605	1036	258	43	18126	YEATS2,ZMYM1,ZBTB33,ZZZ3,SP100,GMEB2,FOXM1,PARP1,ZMYM5,ARNT,TBX3,CDC5L,QRICH1,NCOA2,ZNF281,SP2,HSF1,NR2C2,NR2C1,ZHX2,HDX,STAT3,BHLHE40,KLF10,FOXK1,ELF2,IFI16,TCF12,MEF2D,ZBTB5,HNRNPK,ZNF148,MGA,NCOA1,NFIL3,BBX,MYBL2,ZMYM2,TCF3,TCF7L1,JUNB,ZBED5,TFDP1
GO:MF	steroid hormone receptor binding	GO:0035258	3.04e-07	6.51719	93	258	13	18126	NCOR2,SUMO1,PIAS2,DAXX,PIAS1,MED1,PARP1,CDK7,STAT3,KDM3A,SNW1,NCOA1,BRCA1
GO:MF	DNA helicase activity	GO:0003678	5.21e-07	6.28289	79	258	12	18126	BLM,SETX,RAD54L2,ERCC3,NBN,CHD8,GTF2F2,RECQL,BRIP1,SMARCAL1,RFC4,XRCC6
GO:MF	catalytic activity, acting on DNA	GO:0140097	7.77e-07	6.10956	214	258	18	18126	BLM,SETX,SLX4,RAD54L2,ERCC3,NBN,POLK,CHD8,GTF2F2,POLD3,RECQL,LIG3,TDP2,BRIP1,SMARCAL1,RFC4,XRCC6,TOP3A
GO:MF	enzyme binding	GO:0019899	5.23e-06	5.28146	2246	258	65	18126	PML,NCOR2,SUMO1,PIAS2,DAXX,PIAS1,SMTN,SUMO2,PIAS3,SUMO3,CCNT1,USP7,BCOR,SP100,PIAS4,SLF2,FOXM1,PARP1,SFPQ,TAF9,MCM10,ANLN,CBX4,CDC5L,GTF2B,RNF20,CCZ1,SP2,NCOR1,MASTL,HSF1,NR2C1,STAT3,NFRKB,ZNHIT6,RGPD3,TPI1,WDR70,PMS1,TCERG1,MEF2D,UBA52,GTF2E1,CACUL1,SART3,HSPA8,DIS3,SNW1,TPX2,NCOA1,BRCA1,PUS7,RANBP2,ZMYM2,RTRAF,SERPINB12,RTF1,RFC4,MSH3,NCL,TCF3,STK38,WAC,MLH1,TRIM28
GO:MF	SUMO transferase activity	GO:0019789	6.86e-06	5.16356	22	258	7	18126	PIAS2,PIAS1,PIAS3,PIAS4,CBX4,RANBP2,TRIM28
GO:MF	cis-regulatory region sequence-specific DNA binding	GO:0000987	1.37e-05	4.86186	633	258	29	18126	MED1,TRIM24,GMEB2,SFPQ,ARNT,TBX3,NCOA2,ZNF281,CREBBP,SP2,HSF1,NR2C2,NR2C1,HCFC1,STAT3,BHLHE40,KLF10,MED8,IFI16,TCF12,MEF2D,NONO,HNRNPK,ZNF148,NFIL3,MYBL2,TCF3,JUNB,TFDP1
GO:MF	cis-regulatory region binding	GO:0035326	1.69e-05	4.77311	639	258	29	18126	MED1,TRIM24,GMEB2,SFPQ,ARNT,TBX3,NCOA2,ZNF281,CREBBP,SP2,HSF1,NR2C2,NR2C1,HCFC1,STAT3,BHLHE40,KLF10,MED8,IFI16,TCF12,MEF2D,NONO,HNRNPK,ZNF148,NFIL3,MYBL2,TCF3,JUNB,TFDP1
GO:MF	aryl hydrocarbon receptor binding	GO:0017162	2.99e-05	4.52416	9	258	5	18126	ARNT,NCOA2,TAF6,TAF4,NCOA1
GO:MF	androgen receptor binding	GO:0050681	7.61e-05	4.11852	44	258	8	18126	PIAS2,DAXX,PIAS1,CDK7,KDM3A,SNW1,NCOA1,BRCA1
GO:MF	RNA polymerase II cis-regulatory region sequence-specific DNA binding	GO:0000978	7.68e-05	4.11458	607	258	27	18126	MED1,TRIM24,GMEB2,SFPQ,ARNT,TBX3,NCOA2,ZNF281,SP2,HSF1,NR2C2,NR2C1,HCFC1,STAT3,BHLHE40,KLF10,MED8,IFI16,TCF12,MEF2D,NONO,HNRNPK,ZNF148,NFIL3,MYBL2,TCF3,JUNB
GO:MF	damaged DNA binding	GO:0003684	0.000168382	3.7737	66	258	9	18126	BLM,ERCC3,NBN,POLK,CREBBP,SDE2,RPA1,BRCA1,XRCC6
GO:MF	p53 binding	GO:0002039	0.000168382	3.7737	66	258	9	18126	BLM,DAXX,USP7,TRIM24,CHD8,TAF9,RNF20,CREBBP,PSME3
GO:MF	ubiquitin protein ligase binding	GO:0031625	0.00209961	2.67786	292	258	16	18126	PML,SUMO1,PIAS2,DAXX,PIAS1,SUMO2,USP7,PIAS4,SLF2,RNF20,TPI1,UBA52,CACUL1,HSPA8,BRCA1,TRIM28
GO:MF	SUMO ligase activity	GO:0061665	0.00211381	2.67493	9	258	4	18126	PIAS2,PIAS1,PIAS3,PIAS4
GO:MF	activating transcription factor binding	GO:0033613	0.00238739	2.62208	90	258	9	18126	TAF9,TBX3,CREBBP,NCOR1,HCFC1,BHLHE40,MEF2D,EXOSC9,MGA
GO:MF	zinc ion binding	GO:0008270	0.00362898	2.44021	832	258	29	18126	PML,BLM,PIAS2,PIAS1,ZMYM1,PIAS3,TRIM33,SLU7,ZZZ3,TRIM24,PIAS4,PARP1,ZMYM5,GTF2B,ZNF207,CREBBP,ZNF318,GLO1,NR2C2,NR2C1,LIG3,L3MBTL3,SF1,BRCA1,ZMYM2,SAMHD1,TET2,TOP3A,TRIM28
GO:MF	ubiquitin-like protein ligase binding	GO:0044389	0.00411678	2.38544	308	258	16	18126	PML,SUMO1,PIAS2,DAXX,PIAS1,SUMO2,USP7,PIAS4,SLF2,RNF20,TPI1,UBA52,CACUL1,HSPA8,BRCA1,TRIM28
GO:MF	RNA polymerase binding	GO:0070063	0.0049534	2.3051	75	258	8	18126	CCNT1,GTF2B,TCERG1,GTF2E1,BRCA1,RTRAF,RTF1,WAC
GO:MF	nucleoside-triphosphatase activity	GO:0017111	0.0071456	2.14596	817	258	28	18126	BLM,SETX,RAD54L2,EP400,DHX38,KIF18A,ERCC3,NBN,SMCHD1,CHD8,GTF2F2,CDK7,DDX42,RECQL,DHX15,PMS1,HSPA8,HELLS,BRIP1,ATF7IP,SMARCAL1,GTF2H1,KIF23,RFC4,MSH3,DHX16,XRCC6,MLH1
GO:MF	RNA polymerase II general transcription initiation factor activity	GO:0016251	0.0114675	1.94053	13	258	4	18126	GTF2B,GTF2E2,GTF2E1,GTF2A1
GO:MF	histone acetyltransferase activity	GO:0004402	0.0135387	1.86842	63	258	7	18126	GTF3C4,TAF9,GTF2B,CREBBP,HCFC1,KANSL3,NCOA1
GO:MF	general transcription initiation factor activity	GO:0140223	0.0158751	1.79928	14	258	4	18126	GTF2B,GTF2E2,GTF2E1,GTF2A1
GO:MF	peptide-lysine-N-acetyltransferase activity	GO:0061733	0.0166291	1.77913	65	258	7	18126	GTF3C4,TAF9,GTF2B,CREBBP,HCFC1,KANSL3,NCOA1
GO:MF	ubiquitin-like protein transferase activity	GO:0019787	0.0179475	1.746	425	258	18	18126	PIAS2,PIAS1,PPIL2,PIAS3,MED1,NOSIP,TRIM33,TRIM24,BCOR,PIAS4,IRF2BP2,CBX4,RNF20,BRCA1,RANBP2,C18ORF25,TRIM25,TRIM28
GO:MF	SUMO binding	GO:0032183	0.0214062	1.66946	15	258	4	18126	PML,SIMC1,DAXX,CBX4
GO:MF	pyrophosphatase activity	GO:0016462	0.0214148	1.66929	869	258	28	18126	BLM,SETX,RAD54L2,EP400,DHX38,KIF18A,ERCC3,NBN,SMCHD1,CHD8,GTF2F2,CDK7,DDX42,RECQL,DHX15,PMS1,HSPA8,HELLS,BRIP1,ATF7IP,SMARCAL1,GTF2H1,KIF23,RFC4,MSH3,DHX16,XRCC6,MLH1
GO:MF	hydrolase activity, acting on acid anhydrides	GO:0016817	0.0231972	1.63456	873	258	28	18126	BLM,SETX,RAD54L2,EP400,DHX38,KIF18A,ERCC3,NBN,SMCHD1,CHD8,GTF2F2,CDK7,DDX42,RECQL,DHX15,PMS1,HSPA8,HELLS,BRIP1,ATF7IP,SMARCAL1,GTF2H1,KIF23,RFC4,MSH3,DHX16,XRCC6,MLH1
GO:MF	hydrolase activity, acting on acid anhydrides, in phosphorus-containing anhydrides	GO:0016818	0.0231972	1.63456	873	258	28	18126	BLM,SETX,RAD54L2,EP400,DHX38,KIF18A,ERCC3,NBN,SMCHD1,CHD8,GTF2F2,CDK7,DDX42,RECQL,DHX15,PMS1,HSPA8,HELLS,BRIP1,ATF7IP,SMARCAL1,GTF2H1,KIF23,RFC4,MSH3,DHX16,XRCC6,MLH1
GO:MF	basal transcription machinery binding	GO:0001098	0.0269558	1.56935	70	258	7	18126	GTF2B,GTF2E2,ZNHIT6,GTF2E1,RTRAF,RTF1,WAC
GO:MF	basal RNA polymerase II transcription machinery binding	GO:0001099	0.0269558	1.56935	70	258	7	18126	GTF2B,GTF2E2,ZNHIT6,GTF2E1,RTRAF,RTF1,WAC
GO:MF	DNA-binding transcription repressor activity	GO:0001217	0.0294346	1.53114	251	258	13	18126	FOXM1,TBX3,ZNF281,SP2,HSF1,NR2C1,BHLHE40,FOXK1,IFI16,ZBTB5,ZNF148,NFIL3,TCF3
GO:MF	DNA-binding transcription repressor activity, RNA polymerase II-specific	GO:0001227	0.0294346	1.53114	251	258	13	18126	FOXM1,TBX3,ZNF281,SP2,HSF1,NR2C1,BHLHE40,FOXK1,IFI16,ZBTB5,ZNF148,NFIL3,TCF3
GO:MF	peptide N-acetyltransferase activity	GO:0034212	0.035335	1.4518	73	258	7	18126	GTF3C4,TAF9,GTF2B,CREBBP,HCFC1,KANSL3,NCOA1
GO:MF	annealing helicase activity	GO:0036310	0.0423163	1.37349	7	258	3	18126	BLM,RECQL,SMARCAL1
GO:MF	transition metal ion binding	GO:0046914	0.0471559	1.32646	1106	258	32	18126	PML,BLM,PIAS2,PIAS1,ZMYM1,PIAS3,TRIM33,SLU7,ZZZ3,TRIM24,PIAS4,PARP1,ZMYM5,GTF2B,ZNF207,CREBBP,ZNF318,GLO1,NR2C2,NR2C1,LIG3,KDM3A,L3MBTL3,SF1,TDP2,BRCA1,ZMYM2,SAMHD1,TET2,TOP3A,TRIM28,ARG1
GO:BP	nucleic acid metabolic process	GO:0090304	7.16e-58	57.1453	5207	252	199	17906	YEATS2,PML,NCOR2,EMSY,ZNF609,RMI1,BLM,SUMO1,PIAS2,SETX,SLX4,DAXX,PIAS1,ZMYM1,UBN1,ZBTB33,PIAS3,ZNF280B,DHX38,CCNT1,SBNO1,MED1,ESS2,GPKOW,LIN54,USP7,PRPF3,TRIM33,KDM3B,ZNF608,ERCC3,SLU7,GTF3C4,PAPOLG,UIMC1,RTF2,PPP1R10,NBN,POLK,ZZZ3,RBM22,TRIM24,BCOR,SP100,GMEB2,RNF169,PHF3,PIAS4,SMCHD1,ZNF280A,SLF2,FOXM1,CHD8,NELFA,PARP1,CWF19L2,MED15,SFPQ,ZMYM5,CMTR1,ARNT,IRF2BP2,TAF9,PRPF18,MCM10,CBX4,TBX3,ZC3H…
GO:BP	nucleobase-containing compound metabolic process	GO:0006139	4.59e-54	53.3384	5736	252	203	17906	YEATS2,PML,NCOR2,EMSY,ZNF609,RMI1,BLM,SUMO1,PIAS2,SETX,SLX4,DAXX,PIAS1,ZMYM1,UBN1,ZBTB33,NNMT,PIAS3,ZNF280B,DHX38,CCNT1,SBNO1,MED1,ESS2,GPKOW,LIN54,USP7,PRPF3,TRIM33,KDM3B,ZNF608,ERCC3,SLU7,GTF3C4,PAPOLG,UIMC1,RTF2,PPP1R10,NBN,POLK,ZZZ3,RBM22,TRIM24,BCOR,SP100,GMEB2,RNF169,PHF3,PIAS4,SMCHD1,ZNF280A,SLF2,FOXM1,CHD8,NELFA,PARP1,CWF19L2,MED15,SFPQ,ZMYM5,CMTR1,ARNT,IRF2BP2,TAF9,PRPF18,MCM10,CBX4,TBX3…
GO:BP	heterocycle metabolic process	GO:0046483	1.09e-51	50.9616	5910	252	203	17906	YEATS2,PML,NCOR2,EMSY,ZNF609,RMI1,BLM,SUMO1,PIAS2,SETX,SLX4,DAXX,PIAS1,ZMYM1,UBN1,ZBTB33,NNMT,PIAS3,ZNF280B,DHX38,CCNT1,SBNO1,MED1,ESS2,GPKOW,LIN54,USP7,PRPF3,TRIM33,KDM3B,ZNF608,ERCC3,SLU7,GTF3C4,PAPOLG,UIMC1,RTF2,PPP1R10,NBN,POLK,ZZZ3,RBM22,TRIM24,BCOR,SP100,GMEB2,RNF169,PHF3,PIAS4,SMCHD1,ZNF280A,SLF2,FOXM1,CHD8,NELFA,PARP1,CWF19L2,MED15,SFPQ,ZMYM5,CMTR1,ARNT,IRF2BP2,TAF9,PRPF18,MCM10,CBX4,TBX3…
GO:BP	cellular aromatic compound metabolic process	GO:0006725	4.49e-51	50.3474	5956	252	203	17906	YEATS2,PML,NCOR2,EMSY,ZNF609,RMI1,BLM,SUMO1,PIAS2,SETX,SLX4,DAXX,PIAS1,ZMYM1,UBN1,ZBTB33,NNMT,PIAS3,ZNF280B,DHX38,CCNT1,SBNO1,MED1,ESS2,GPKOW,LIN54,USP7,PRPF3,TRIM33,KDM3B,ZNF608,ERCC3,SLU7,GTF3C4,PAPOLG,UIMC1,RTF2,PPP1R10,NBN,POLK,ZZZ3,RBM22,TRIM24,BCOR,SP100,GMEB2,RNF169,PHF3,PIAS4,SMCHD1,ZNF280A,SLF2,FOXM1,CHD8,NELFA,PARP1,CWF19L2,MED15,SFPQ,ZMYM5,CMTR1,ARNT,IRF2BP2,TAF9,PRPF18,MCM10,CBX4,TBX3…
GO:BP	organic cyclic compound metabolic process	GO:1901360	4.23e-48	47.3738	6185	252	203	17906	YEATS2,PML,NCOR2,EMSY,ZNF609,RMI1,BLM,SUMO1,PIAS2,SETX,SLX4,DAXX,PIAS1,ZMYM1,UBN1,ZBTB33,NNMT,PIAS3,ZNF280B,DHX38,CCNT1,SBNO1,MED1,ESS2,GPKOW,LIN54,USP7,PRPF3,TRIM33,KDM3B,ZNF608,ERCC3,SLU7,GTF3C4,PAPOLG,UIMC1,RTF2,PPP1R10,NBN,POLK,ZZZ3,RBM22,TRIM24,BCOR,SP100,GMEB2,RNF169,PHF3,PIAS4,SMCHD1,ZNF280A,SLF2,FOXM1,CHD8,NELFA,PARP1,CWF19L2,MED15,SFPQ,ZMYM5,CMTR1,ARNT,IRF2BP2,TAF9,PRPF18,MCM10,CBX4,TBX3…
GO:BP	RNA metabolic process	GO:0016070	2.77e-45	44.5579	4714	252	177	17906	YEATS2,PML,NCOR2,EMSY,ZNF609,BLM,SUMO1,PIAS2,SETX,DAXX,PIAS1,ZMYM1,UBN1,ZBTB33,PIAS3,ZNF280B,DHX38,CCNT1,SBNO1,MED1,ESS2,GPKOW,LIN54,USP7,PRPF3,TRIM33,KDM3B,ZNF608,ERCC3,SLU7,GTF3C4,PAPOLG,UIMC1,ZZZ3,RBM22,TRIM24,BCOR,SP100,GMEB2,PHF3,PIAS4,SMCHD1,ZNF280A,FOXM1,CHD8,NELFA,PARP1,CWF19L2,MED15,SFPQ,ZMYM5,CMTR1,ARNT,IRF2BP2,TAF9,PRPF18,CBX4,TBX3,ZC3H11A,CDC5L,DNAJC17,QRICH1,FUBP1,GTF2B,MED26,GTF2F2,…
GO:BP	cellular nitrogen compound metabolic process	GO:0034641	5.25e-45	44.2801	6508	252	204	17906	YEATS2,PML,NCOR2,EMSY,ZNF609,RMI1,BLM,SUMO1,PIAS2,SETX,SLX4,DAXX,PIAS1,ZMYM1,UBN1,ZBTB33,NNMT,PIAS3,ZNF280B,DHX38,CCNT1,SBNO1,MED1,ESS2,GPKOW,LIN54,USP7,PRPF3,TRIM33,KDM3B,ZNF608,ERCC3,SLU7,GTF3C4,PAPOLG,UIMC1,RTF2,PPP1R10,NBN,POLK,ZZZ3,RBM22,TRIM24,BCOR,SP100,GMEB2,RNF169,PHF3,PIAS4,SMCHD1,ZNF280A,SLF2,FOXM1,CHD8,NELFA,PARP1,CWF19L2,MED15,SFPQ,ZMYM5,CMTR1,ARNT,IRF2BP2,TAF9,PRPF18,MCM10,CBX4,TBX3…
GO:BP	regulation of nucleobase-containing compound metabolic process	GO:0019219	2.67e-36	35.5741	4116	252	155	17906	YEATS2,PML,NCOR2,EMSY,ZNF609,BLM,SUMO1,PIAS2,SETX,SLX4,DAXX,PIAS1,ZMYM1,UBN1,ZBTB33,PIAS3,ZNF280B,CCNT1,SBNO1,MED1,LIN54,USP7,TRIM33,KDM3B,ZNF608,ERCC3,UIMC1,PPP1R10,NBN,ZZZ3,RBM22,TRIM24,BCOR,SP100,GMEB2,RNF169,PIAS4,SMCHD1,ZNF280A,SLF2,FOXM1,CHD8,NELFA,PARP1,MED15,SFPQ,ZMYM5,ARNT,IRF2BP2,TAF9,CBX4,TBX3,CDC5L,DNAJC17,QRICH1,FUBP1,GTF2B,MED26,GTF2F2,NCOA2,RNF20,CDK7,ZNF281,ZNF207,CREBBP,ICE2,ZNF3…
GO:BP	gene expression	GO:0010467	3.41e-36	35.4676	5672	252	181	17906	YEATS2,PML,NCOR2,EMSY,ZNF609,BLM,SUMO1,PIAS2,SETX,DAXX,PIAS1,ZMYM1,UBN1,ZBTB33,PIAS3,ZNF280B,DHX38,CCNT1,SBNO1,MED1,ESS2,GPKOW,LIN54,USP7,PRPF3,TRIM33,KDM3B,ZNF608,ERCC3,SLU7,GTF3C4,PAPOLG,UIMC1,ZZZ3,RBM22,TRIM24,BCOR,SP100,GMEB2,PHF3,PIAS4,SMCHD1,ZNF280A,FOXM1,CHD8,NELFA,PARP1,CWF19L2,MED15,SFPQ,ZMYM5,CMTR1,ARNT,IRF2BP2,TAF9,PRPF18,CBX4,TBX3,ZC3H11A,CDC5L,DNAJC17,QRICH1,FUBP1,GTF2B,MED26,GTF2F2,…
GO:BP	macromolecule metabolic process	GO:0043170	4.11e-36	35.3861	9592	252	230	17906	YEATS2,PML,NCOR2,EMSY,ZNF609,RMI1,BLM,SUMO1,PIAS2,SETX,SENP6,SLX4,DAXX,PIAS1,ZMYM1,UBN1,SUMO2,ZBTB33,PPIL2,PIAS3,SUMO3,ZNF280B,EP400,DHX38,TLK2,CCNT1,SBNO1,MED1,ESS2,NOSIP,GPKOW,LIN54,USP7,PRPF3,TRIM33,KDM3B,ZNF608,ERCC3,SLU7,GTF3C4,PAPOLG,UIMC1,RTF2,PPP1R10,NBN,POLK,ZZZ3,RBM22,TRIM24,BCOR,SP100,GMEB2,RNF169,PHF3,PIAS4,SMCHD1,ZNF280A,SLF2,FOXM1,CHD8,NELFA,PARP1,CWF19L2,MED15,SFPQ,ZMYM5,CMTR1,ARNT…
GO:BP	nucleic acid-templated transcription	GO:0097659	3.05e-31	30.5154	3744	252	141	17906	YEATS2,PML,NCOR2,EMSY,ZNF609,BLM,SUMO1,PIAS2,SETX,DAXX,PIAS1,ZMYM1,UBN1,ZBTB33,PIAS3,ZNF280B,CCNT1,SBNO1,MED1,LIN54,USP7,TRIM33,KDM3B,ZNF608,ERCC3,GTF3C4,UIMC1,ZZZ3,TRIM24,BCOR,SP100,GMEB2,PHF3,PIAS4,SMCHD1,ZNF280A,FOXM1,CHD8,NELFA,PARP1,MED15,SFPQ,ZMYM5,ARNT,IRF2BP2,TAF9,CBX4,TBX3,CDC5L,DNAJC17,QRICH1,FUBP1,GTF2B,MED26,GTF2F2,NCOA2,RNF20,GTF2E2,CDK7,ZNF281,ZNF207,CREBBP,ICE2,ZNF318,SP2,NCOR1,HSF…
GO:BP	RNA biosynthetic process	GO:0032774	4.68e-31	30.3298	3758	252	141	17906	YEATS2,PML,NCOR2,EMSY,ZNF609,BLM,SUMO1,PIAS2,SETX,DAXX,PIAS1,ZMYM1,UBN1,ZBTB33,PIAS3,ZNF280B,CCNT1,SBNO1,MED1,LIN54,USP7,TRIM33,KDM3B,ZNF608,ERCC3,GTF3C4,UIMC1,ZZZ3,TRIM24,BCOR,SP100,GMEB2,PHF3,PIAS4,SMCHD1,ZNF280A,FOXM1,CHD8,NELFA,PARP1,MED15,SFPQ,ZMYM5,ARNT,IRF2BP2,TAF9,CBX4,TBX3,CDC5L,DNAJC17,QRICH1,FUBP1,GTF2B,MED26,GTF2F2,NCOA2,RNF20,GTF2E2,CDK7,ZNF281,ZNF207,CREBBP,ICE2,ZNF318,SP2,NCOR1,HSF…
GO:BP	nucleobase-containing compound biosynthetic process	GO:0034654	1.36e-30	29.8658	4226	252	149	17906	YEATS2,PML,NCOR2,EMSY,ZNF609,BLM,SUMO1,PIAS2,SETX,DAXX,PIAS1,ZMYM1,UBN1,ZBTB33,NNMT,PIAS3,ZNF280B,CCNT1,SBNO1,MED1,LIN54,USP7,TRIM33,KDM3B,ZNF608,ERCC3,GTF3C4,UIMC1,POLK,ZZZ3,TRIM24,BCOR,SP100,GMEB2,PHF3,PIAS4,SMCHD1,ZNF280A,FOXM1,CHD8,NELFA,PARP1,MED15,SFPQ,ZMYM5,ARNT,IRF2BP2,TAF9,CBX4,TBX3,CDC5L,DNAJC17,QRICH1,FUBP1,GTF2B,MED26,GTF2F2,NCOA2,RNF20,GTF2E2,CDK7,ZNF281,POLD3,ZNF207,CREBBP,ICE2,ZNF3…
GO:BP	transcription, DNA-templated	GO:0006351	1.82e-30	29.7396	3698	252	139	17906	YEATS2,PML,NCOR2,EMSY,ZNF609,BLM,SUMO1,PIAS2,SETX,DAXX,PIAS1,ZMYM1,UBN1,ZBTB33,PIAS3,ZNF280B,CCNT1,SBNO1,MED1,LIN54,USP7,TRIM33,KDM3B,ZNF608,ERCC3,GTF3C4,UIMC1,ZZZ3,TRIM24,BCOR,SP100,GMEB2,PHF3,PIAS4,SMCHD1,ZNF280A,FOXM1,CHD8,NELFA,PARP1,MED15,SFPQ,ZMYM5,ARNT,IRF2BP2,TAF9,CBX4,TBX3,CDC5L,DNAJC17,QRICH1,FUBP1,GTF2B,MED26,GTF2F2,NCOA2,RNF20,GTF2E2,CDK7,ZNF281,ZNF207,CREBBP,ICE2,ZNF318,SP2,NCOR1,HSF…
GO:BP	regulation of RNA metabolic process	GO:0051252	1.82e-30	29.7395	3856	252	142	17906	YEATS2,PML,NCOR2,EMSY,ZNF609,BLM,SUMO1,PIAS2,SETX,DAXX,PIAS1,ZMYM1,UBN1,ZBTB33,PIAS3,ZNF280B,CCNT1,SBNO1,MED1,LIN54,USP7,TRIM33,KDM3B,ZNF608,ERCC3,UIMC1,ZZZ3,RBM22,TRIM24,BCOR,SP100,GMEB2,PIAS4,SMCHD1,ZNF280A,FOXM1,CHD8,NELFA,PARP1,MED15,SFPQ,ZMYM5,ARNT,IRF2BP2,TAF9,CBX4,TBX3,CDC5L,DNAJC17,QRICH1,FUBP1,GTF2B,MED26,GTF2F2,NCOA2,RNF20,CDK7,ZNF281,ZNF207,CREBBP,ICE2,ZNF318,SP2,NCOR1,HSF1,GLO1,NR2C2,…
GO:BP	heterocycle biosynthetic process	GO:0018130	8.71e-30	29.0599	4292	252	149	17906	YEATS2,PML,NCOR2,EMSY,ZNF609,BLM,SUMO1,PIAS2,SETX,DAXX,PIAS1,ZMYM1,UBN1,ZBTB33,NNMT,PIAS3,ZNF280B,CCNT1,SBNO1,MED1,LIN54,USP7,TRIM33,KDM3B,ZNF608,ERCC3,GTF3C4,UIMC1,POLK,ZZZ3,TRIM24,BCOR,SP100,GMEB2,PHF3,PIAS4,SMCHD1,ZNF280A,FOXM1,CHD8,NELFA,PARP1,MED15,SFPQ,ZMYM5,ARNT,IRF2BP2,TAF9,CBX4,TBX3,CDC5L,DNAJC17,QRICH1,FUBP1,GTF2B,MED26,GTF2F2,NCOA2,RNF20,GTF2E2,CDK7,ZNF281,POLD3,ZNF207,CREBBP,ICE2,ZNF3…
GO:BP	aromatic compound biosynthetic process	GO:0019438	1.15e-29	28.9393	4302	252	149	17906	YEATS2,PML,NCOR2,EMSY,ZNF609,BLM,SUMO1,PIAS2,SETX,DAXX,PIAS1,ZMYM1,UBN1,ZBTB33,NNMT,PIAS3,ZNF280B,CCNT1,SBNO1,MED1,LIN54,USP7,TRIM33,KDM3B,ZNF608,ERCC3,GTF3C4,UIMC1,POLK,ZZZ3,TRIM24,BCOR,SP100,GMEB2,PHF3,PIAS4,SMCHD1,ZNF280A,FOXM1,CHD8,NELFA,PARP1,MED15,SFPQ,ZMYM5,ARNT,IRF2BP2,TAF9,CBX4,TBX3,CDC5L,DNAJC17,QRICH1,FUBP1,GTF2B,MED26,GTF2F2,NCOA2,RNF20,GTF2E2,CDK7,ZNF281,POLD3,ZNF207,CREBBP,ICE2,ZNF3…
GO:BP	transcription by RNA polymerase II	GO:0006366	3.02e-29	28.5196	2393	252	110	17906	YEATS2,NCOR2,ZNF609,SUMO1,PIAS2,SETX,PIAS1,ZMYM1,UBN1,ZBTB33,PIAS3,CCNT1,MED1,TRIM33,ZNF608,ERCC3,ZZZ3,TRIM24,BCOR,SP100,GMEB2,PIAS4,FOXM1,CHD8,NELFA,PARP1,MED15,SFPQ,ZMYM5,ARNT,IRF2BP2,TAF9,CBX4,TBX3,CDC5L,DNAJC17,QRICH1,FUBP1,GTF2B,MED26,GTF2F2,NCOA2,GTF2E2,CDK7,ZNF281,CREBBP,ICE2,SP2,NCOR1,HSF1,GLO1,NR2C2,NR2C1,ZHX2,HDX,HCFC1,PHF21A,STAT3,KDM3A,NFRKB,BHLHE40,SUPT20H,NELFE,TAF6,KLF10,FOXK1,MED8…
GO:BP	organic cyclic compound biosynthetic process	GO:1901362	7.04e-28	27.1524	4454	252	149	17906	YEATS2,PML,NCOR2,EMSY,ZNF609,BLM,SUMO1,PIAS2,SETX,DAXX,PIAS1,ZMYM1,UBN1,ZBTB33,NNMT,PIAS3,ZNF280B,CCNT1,SBNO1,MED1,LIN54,USP7,TRIM33,KDM3B,ZNF608,ERCC3,GTF3C4,UIMC1,POLK,ZZZ3,TRIM24,BCOR,SP100,GMEB2,PHF3,PIAS4,SMCHD1,ZNF280A,FOXM1,CHD8,NELFA,PARP1,MED15,SFPQ,ZMYM5,ARNT,IRF2BP2,TAF9,CBX4,TBX3,CDC5L,DNAJC17,QRICH1,FUBP1,GTF2B,MED26,GTF2F2,NCOA2,RNF20,GTF2E2,CDK7,ZNF281,POLD3,ZNF207,CREBBP,ICE2,ZNF3…
GO:BP	regulation of nucleic acid-templated transcription	GO:1903506	7.71e-28	27.1129	3588	252	133	17906	YEATS2,PML,NCOR2,EMSY,ZNF609,BLM,SUMO1,PIAS2,SETX,DAXX,PIAS1,ZMYM1,UBN1,ZBTB33,PIAS3,ZNF280B,CCNT1,SBNO1,MED1,LIN54,USP7,TRIM33,KDM3B,ZNF608,ERCC3,UIMC1,ZZZ3,TRIM24,BCOR,SP100,GMEB2,PIAS4,SMCHD1,ZNF280A,FOXM1,CHD8,NELFA,PARP1,MED15,SFPQ,ZMYM5,ARNT,IRF2BP2,TAF9,CBX4,TBX3,CDC5L,DNAJC17,QRICH1,FUBP1,GTF2B,MED26,GTF2F2,NCOA2,RNF20,CDK7,ZNF281,ZNF207,CREBBP,ICE2,ZNF318,SP2,NCOR1,HSF1,GLO1,NR2C2,NR2C1,…
GO:BP	regulation of RNA biosynthetic process	GO:2001141	8.94e-28	27.0489	3593	252	133	17906	YEATS2,PML,NCOR2,EMSY,ZNF609,BLM,SUMO1,PIAS2,SETX,DAXX,PIAS1,ZMYM1,UBN1,ZBTB33,PIAS3,ZNF280B,CCNT1,SBNO1,MED1,LIN54,USP7,TRIM33,KDM3B,ZNF608,ERCC3,UIMC1,ZZZ3,TRIM24,BCOR,SP100,GMEB2,PIAS4,SMCHD1,ZNF280A,FOXM1,CHD8,NELFA,PARP1,MED15,SFPQ,ZMYM5,ARNT,IRF2BP2,TAF9,CBX4,TBX3,CDC5L,DNAJC17,QRICH1,FUBP1,GTF2B,MED26,GTF2F2,NCOA2,RNF20,CDK7,ZNF281,ZNF207,CREBBP,ICE2,ZNF318,SP2,NCOR1,HSF1,GLO1,NR2C2,NR2C1,…
GO:BP	chromosome organization	GO:0051276	4.01e-27	26.3972	1254	252	78	17906	YEATS2,PML,EMSY,BLM,SETX,SENP6,SLX4,DAXX,UBN1,RAD54L2,EP400,TLK2,KIF18A,USP7,KDM3B,ERCC3,GTF3C4,UIMC1,PPP1R10,NBN,BCOR,SP100,SMCHD1,SLF2,CHD8,NELFA,PARP1,SFPQ,TAF9,CBX4,GTF2B,GTF2F2,RNF20,POLD3,ZNF207,CREBBP,NCOR1,RECQL,PDS5A,HCFC1,IK,PHF21A,KANSL3,KDM3A,NELFE,TAF6,HIRA,WDR70,JMJD1C,UBA52,EYA3,L3MBTL3,SART3,FAM50A,HELLS,SNW1,BRIP1,NCOA1,RPA1,ATF7IP,MIS18A,SMARCAL1,BRCA1,KNL1,GTF2H1,ZBTB1,KIF23,RT…
GO:BP	cellular macromolecule biosynthetic process	GO:0034645	6.25e-27	26.2043	5008	252	157	17906	YEATS2,PML,NCOR2,EMSY,ZNF609,RMI1,BLM,SUMO1,PIAS2,SETX,SLX4,DAXX,PIAS1,ZMYM1,UBN1,ZBTB33,PIAS3,ZNF280B,CCNT1,SBNO1,MED1,LIN54,USP7,TRIM33,KDM3B,ZNF608,ERCC3,GTF3C4,UIMC1,RTF2,NBN,POLK,ZZZ3,TRIM24,BCOR,SP100,GMEB2,PHF3,PIAS4,SMCHD1,ZNF280A,FOXM1,CHD8,NELFA,PARP1,MED15,SFPQ,ZMYM5,ARNT,IRF2BP2,TAF9,MCM10,CBX4,TBX3,CDC5L,DNAJC17,QRICH1,FUBP1,GTF2B,MED26,GTF2F2,NCOA2,RNF20,GTF2E2,CDK7,ZNF281,POLD3,ZNF…
GO:BP	regulation of transcription, DNA-templated	GO:0006355	9.07e-27	26.0425	3517	252	130	17906	YEATS2,PML,NCOR2,EMSY,ZNF609,BLM,SUMO1,PIAS2,SETX,DAXX,PIAS1,ZMYM1,UBN1,ZBTB33,PIAS3,ZNF280B,CCNT1,SBNO1,MED1,LIN54,USP7,TRIM33,KDM3B,ZNF608,ERCC3,UIMC1,ZZZ3,TRIM24,BCOR,SP100,GMEB2,PIAS4,SMCHD1,ZNF280A,FOXM1,CHD8,NELFA,PARP1,MED15,SFPQ,ZMYM5,ARNT,IRF2BP2,TAF9,CBX4,TBX3,CDC5L,DNAJC17,QRICH1,FUBP1,GTF2B,MED26,GTF2F2,NCOA2,RNF20,CDK7,ZNF281,ZNF207,CREBBP,ICE2,ZNF318,SP2,NCOR1,HSF1,GLO1,NR2C2,NR2C1,…
GO:BP	macromolecule biosynthetic process	GO:0009059	1.56e-26	25.8056	5167	252	159	17906	YEATS2,PML,NCOR2,EMSY,ZNF609,RMI1,BLM,SUMO1,PIAS2,SETX,SLX4,DAXX,PIAS1,ZMYM1,UBN1,ZBTB33,PIAS3,ZNF280B,CCNT1,SBNO1,MED1,LIN54,USP7,TRIM33,KDM3B,ZNF608,ERCC3,GTF3C4,UIMC1,RTF2,NBN,POLK,ZZZ3,TRIM24,BCOR,SP100,GMEB2,PHF3,PIAS4,SMCHD1,ZNF280A,FOXM1,CHD8,NELFA,PARP1,MED15,SFPQ,ZMYM5,ARNT,IRF2BP2,TAF9,MCM10,CBX4,TBX3,CDC5L,DNAJC17,QRICH1,FUBP1,GTF2B,MED26,GTF2F2,NCOA2,RNF20,GTF2E2,CDK7,ZNF281,POLD3,ZNF…
GO:BP	regulation of transcription by RNA polymerase II	GO:0006357	1.95e-25	24.7101	2237	252	101	17906	YEATS2,NCOR2,ZNF609,SUMO1,PIAS2,SETX,PIAS1,ZMYM1,UBN1,ZBTB33,PIAS3,CCNT1,MED1,TRIM33,ZNF608,ERCC3,ZZZ3,BCOR,SP100,GMEB2,PIAS4,FOXM1,CHD8,NELFA,PARP1,MED15,SFPQ,ZMYM5,ARNT,IRF2BP2,TAF9,CBX4,TBX3,CDC5L,DNAJC17,QRICH1,GTF2B,MED26,GTF2F2,NCOA2,CDK7,ZNF281,CREBBP,SP2,NCOR1,HSF1,GLO1,NR2C2,NR2C1,ZHX2,HDX,HCFC1,PHF21A,STAT3,KDM3A,BHLHE40,SUPT20H,NELFE,TAF6,KLF10,FOXK1,MED8,ELF2,TAF4,HIRA,IFI16,TCERG1,TC…
GO:BP	regulation of macromolecule biosynthetic process	GO:0010556	3.58e-25	24.4464	4186	252	140	17906	YEATS2,PML,NCOR2,EMSY,ZNF609,BLM,SUMO1,PIAS2,SETX,DAXX,PIAS1,ZMYM1,UBN1,ZBTB33,PIAS3,ZNF280B,CCNT1,SBNO1,MED1,LIN54,USP7,TRIM33,KDM3B,ZNF608,ERCC3,UIMC1,NBN,ZZZ3,TRIM24,BCOR,SP100,GMEB2,PIAS4,SMCHD1,ZNF280A,FOXM1,CHD8,NELFA,PARP1,MED15,SFPQ,ZMYM5,ARNT,IRF2BP2,TAF9,CBX4,TBX3,CDC5L,DNAJC17,QRICH1,FUBP1,GTF2B,MED26,GTF2F2,NCOA2,RNF20,CDK7,ZNF281,ZNF207,CREBBP,ICE2,ZNF318,SP2,NCOR1,PDS5A,HSF1,GLO1,NR…
GO:BP	regulation of cellular macromolecule biosynthetic process	GO:2000112	5.36e-25	24.2711	4036	252	137	17906	YEATS2,PML,NCOR2,EMSY,ZNF609,BLM,SUMO1,PIAS2,SETX,DAXX,PIAS1,ZMYM1,UBN1,ZBTB33,PIAS3,ZNF280B,CCNT1,SBNO1,MED1,LIN54,USP7,TRIM33,KDM3B,ZNF608,ERCC3,UIMC1,NBN,ZZZ3,TRIM24,BCOR,SP100,GMEB2,PIAS4,SMCHD1,ZNF280A,FOXM1,CHD8,NELFA,PARP1,MED15,SFPQ,ZMYM5,ARNT,IRF2BP2,TAF9,CBX4,TBX3,CDC5L,DNAJC17,QRICH1,FUBP1,GTF2B,MED26,GTF2F2,NCOA2,RNF20,CDK7,ZNF281,ZNF207,CREBBP,ICE2,ZNF318,SP2,NCOR1,PDS5A,HSF1,GLO1,NR…
GO:BP	cellular macromolecule metabolic process	GO:0044260	3.09e-24	23.5101	8429	252	202	17906	YEATS2,PML,NCOR2,EMSY,ZNF609,RMI1,BLM,SUMO1,PIAS2,SETX,SENP6,SLX4,DAXX,PIAS1,ZMYM1,UBN1,SUMO2,ZBTB33,PPIL2,PIAS3,SUMO3,ZNF280B,EP400,TLK2,CCNT1,SBNO1,MED1,NOSIP,LIN54,USP7,TRIM33,KDM3B,ZNF608,ERCC3,GTF3C4,UIMC1,RTF2,PPP1R10,NBN,POLK,ZZZ3,TRIM24,BCOR,SP100,GMEB2,RNF169,PHF3,PIAS4,SMCHD1,ZNF280A,SLF2,FOXM1,CHD8,NELFA,PARP1,MED15,SFPQ,ZMYM5,CMTR1,ARNT,IRF2BP2,TAF9,PRPF18,MCM10,CBX4,TBX3,CDC5L,DNAJC1…
GO:BP	regulation of cellular biosynthetic process	GO:0031326	3.71e-24	23.4306	4334	252	141	17906	YEATS2,PML,NCOR2,EMSY,ZNF609,BLM,SUMO1,PIAS2,SETX,DAXX,PIAS1,ZMYM1,UBN1,ZBTB33,PIAS3,ZNF280B,CCNT1,SBNO1,MED1,LIN54,USP7,TRIM33,KDM3B,ZNF608,ERCC3,UIMC1,NBN,ZZZ3,TRIM24,BCOR,SP100,GMEB2,PIAS4,SMCHD1,ZNF280A,FOXM1,CHD8,NELFA,PARP1,MED15,SFPQ,ZMYM5,ARNT,IRF2BP2,TAF9,CBX4,TBX3,CDC5L,DNAJC17,QRICH1,FUBP1,GTF2B,MED26,GTF2F2,NCOA2,RNF20,CDK7,ZNF281,ZNF207,CREBBP,ICE2,ZNF318,SP2,NCOR1,PDS5A,HSF1,GLO1,NR…
GO:BP	regulation of biosynthetic process	GO:0009889	7.11e-24	23.148	4417	252	142	17906	YEATS2,PML,NCOR2,EMSY,ZNF609,BLM,SUMO1,PIAS2,SETX,DAXX,PIAS1,ZMYM1,UBN1,ZBTB33,PIAS3,ZNF280B,CCNT1,SBNO1,MED1,LIN54,USP7,TRIM33,KDM3B,ZNF608,ERCC3,UIMC1,NBN,ZZZ3,TRIM24,BCOR,SP100,GMEB2,PIAS4,SMCHD1,ZNF280A,FOXM1,CHD8,NELFA,PARP1,MED15,SFPQ,ZMYM5,ARNT,IRF2BP2,TAF9,CBX4,TBX3,CDC5L,DNAJC17,QRICH1,FUBP1,GTF2B,MED26,GTF2F2,NCOA2,RNF20,CDK7,ZNF281,ZNF207,CREBBP,ICE2,ZNF318,SP2,NCOR1,PDS5A,HSF1,GLO1,NR…
GO:BP	mRNA metabolic process	GO:0016071	8.51e-24	23.0703	867	252	62	17906	SETX,DHX38,CCNT1,MED1,ESS2,GPKOW,PRPF3,ERCC3,SLU7,PAPOLG,RBM22,CWF19L2,SFPQ,CMTR1,ARNT,PRPF18,ZC3H11A,CDC5L,GTF2F2,PRPF4,RNF20,WBP11,CDK7,SART1,DDX42,SUGP1,HSF1,ZHX2,IK,STAT3,NELFE,DHX15,HNRNPM,PPWD1,PRCC,UBA52,PSME3,XAB2,EXOSC9,NONO,SART3,HSPA8,HNRNPK,SYMPK,DIS3,SF1,PRPF40A,SNW1,RNMT,PKP1,CWC27,PUS7,GTF2H1,ZBTB1,NSRP1,CDK11A,DHX16,SUGP2,HNRNPA1,NCL,MLH1,PCBP4
GO:BP	cellular response to DNA damage stimulus	GO:0006974	1.24e-23	22.9064	873	252	62	17906	PML,EMSY,RMI1,BLM,SUMO1,SETX,SLX4,TLK2,USP7,ERCC3,UIMC1,PPP1R10,NBN,POLK,SP100,RNF169,PIAS4,SMCHD1,SLF2,FOXM1,PARP1,SFPQ,TAF9,MCM10,CDC5L,CDK7,POLD3,RECQL,PDS5A,MASTL,HSF1,HMCES,LIG3,NFRKB,WDR70,IFI16,PMS1,UBA52,XAB2,EYA3,NONO,ZBTB5,HNRNPK,TDP2,SNW1,BRIP1,RPA1,HIPK1,SMARCAL1,BRCA1,GTF2H1,ZBTB1,RFC4,SAMHD1,MSH3,WAC,XRCC6,MLH1,PCBP4,TRIM25,TRIM28,TFDP1
GO:BP	cellular nitrogen compound biosynthetic process	GO:0044271	3.23e-23	22.4909	5008	252	151	17906	YEATS2,PML,NCOR2,EMSY,ZNF609,BLM,SUMO1,PIAS2,SETX,DAXX,PIAS1,ZMYM1,UBN1,ZBTB33,NNMT,PIAS3,ZNF280B,CCNT1,SBNO1,MED1,LIN54,USP7,TRIM33,KDM3B,ZNF608,ERCC3,GTF3C4,UIMC1,POLK,ZZZ3,TRIM24,BCOR,SP100,GMEB2,PHF3,PIAS4,SMCHD1,ZNF280A,FOXM1,CHD8,NELFA,PARP1,MED15,SFPQ,ZMYM5,ARNT,IRF2BP2,TAF9,CBX4,TBX3,CDC5L,DNAJC17,QRICH1,FUBP1,GTF2B,MED26,GTF2F2,NCOA2,RNF20,GTF2E2,CDK7,ZNF281,POLD3,ZNF207,CREBBP,ICE2,ZNF3…
GO:BP	mRNA processing	GO:0006397	3.38e-23	22.4717	523	252	49	17906	SETX,DHX38,CCNT1,ESS2,GPKOW,PRPF3,ERCC3,SLU7,PAPOLG,RBM22,CWF19L2,SFPQ,CMTR1,PRPF18,ZC3H11A,CDC5L,GTF2F2,PRPF4,RNF20,WBP11,CDK7,SART1,DDX42,SUGP1,HSF1,IK,NELFE,DHX15,HNRNPM,PPWD1,PRCC,XAB2,NONO,SART3,HSPA8,HNRNPK,SYMPK,SF1,PRPF40A,SNW1,RNMT,CWC27,GTF2H1,NSRP1,CDK11A,DHX16,SUGP2,HNRNPA1,NCL
GO:BP	regulation of gene expression	GO:0010468	4.69e-23	22.3287	4727	252	146	17906	YEATS2,PML,NCOR2,EMSY,ZNF609,BLM,SUMO1,PIAS2,SETX,DAXX,PIAS1,ZMYM1,UBN1,ZBTB33,PIAS3,ZNF280B,CCNT1,SBNO1,MED1,LIN54,USP7,TRIM33,KDM3B,ZNF608,ERCC3,UIMC1,ZZZ3,RBM22,TRIM24,BCOR,SP100,GMEB2,PIAS4,SMCHD1,ZNF280A,FOXM1,CHD8,NELFA,PARP1,MED15,SFPQ,ZMYM5,ARNT,IRF2BP2,TAF9,PRPF18,CBX4,TBX3,CDC5L,DNAJC17,QRICH1,FUBP1,GTF2B,MED26,GTF2F2,NCOA2,RNF20,CDK7,ZNF281,ZNF207,CREBBP,ICE2,ZNF318,SP2,NCOR1,HSF1,GLO1…
GO:BP	regulation of nitrogen compound metabolic process	GO:0051171	1.17e-22	21.9314	6009	252	166	17906	YEATS2,PML,NCOR2,EMSY,ZNF609,BLM,SUMO1,PIAS2,SETX,SLX4,DAXX,PIAS1,ZMYM1,UBN1,SUMO2,ZBTB33,PIAS3,ZNF280B,TLK2,CCNT1,SBNO1,MED1,LIN54,USP7,TRIM33,KDM3B,ZNF608,ERCC3,UIMC1,PPP1R10,NBN,ZZZ3,RBM22,TRIM24,BCOR,SP100,GMEB2,RNF169,PIAS4,SMCHD1,ZNF280A,SLF2,FOXM1,CHD8,NELFA,PARP1,MED15,SFPQ,ZMYM5,ARNT,IRF2BP2,TAF9,CBX4,TBX3,CDC5L,DNAJC17,QRICH1,FUBP1,GTF2B,MED26,GTF2F2,NCOA2,RNF20,CDK7,ZNF281,ZNF207,CREBB…
GO:BP	regulation of macromolecule metabolic process	GO:0060255	2.14e-22	21.6697	6438	252	172	17906	YEATS2,PML,NCOR2,EMSY,ZNF609,BLM,SUMO1,PIAS2,SETX,SLX4,DAXX,PIAS1,ZMYM1,UBN1,SUMO2,ZBTB33,PIAS3,ZNF280B,TLK2,CCNT1,SBNO1,MED1,LIN54,USP7,TRIM33,KDM3B,ZNF608,ERCC3,UIMC1,RTF2,PPP1R10,NBN,ZZZ3,RBM22,TRIM24,BCOR,SP100,GMEB2,RNF169,PIAS4,SMCHD1,ZNF280A,SLF2,FOXM1,CHD8,NELFA,PARP1,MED15,SFPQ,ZMYM5,ARNT,IRF2BP2,TAF9,PRPF18,CBX4,TBX3,CDC5L,DNAJC17,QRICH1,FUBP1,GTF2B,MED26,GTF2F2,NCOA2,RNF20,CDK7,ZNF281,…
GO:BP	negative regulation of nucleobase-containing compound metabolic process	GO:0045934	9.09e-22	21.0415	1512	252	78	17906	YEATS2,PML,NCOR2,BLM,SUMO1,SLX4,DAXX,PIAS1,ZBTB33,PIAS3,CCNT1,MED1,TRIM33,ZNF608,UIMC1,NBN,TRIM24,BCOR,SP100,RNF169,PIAS4,SMCHD1,FOXM1,CHD8,NELFA,PARP1,SFPQ,IRF2BP2,CBX4,TBX3,DNAJC17,NCOA2,RNF20,ZNF281,CREBBP,ZNF318,SP2,NCOR1,HSF1,NR2C2,NR2C1,ZHX2,HCFC1,PHF21A,NAB1,STAT3,BHLHE40,NELFE,KLF10,FOXK1,HIRA,IFI16,TCERG1,UBA52,NONO,ZBTB5,HSPA8,HNRNPK,SF1,ZNF148,TDP2,HELLS,SNW1,MGA,ATF7IP,NFIL3,PKP1,BRCA…
GO:BP	regulation of primary metabolic process	GO:0080090	1.21e-21	20.9157	6189	252	167	17906	YEATS2,PML,NCOR2,EMSY,ZNF609,BLM,SUMO1,PIAS2,SETX,SLX4,DAXX,PIAS1,ZMYM1,UBN1,SUMO2,ZBTB33,PIAS3,ZNF280B,TLK2,CCNT1,SBNO1,MED1,LIN54,USP7,TRIM33,KDM3B,ZNF608,ERCC3,UIMC1,PPP1R10,NBN,ZZZ3,RBM22,TRIM24,BCOR,SP100,GMEB2,RNF169,PIAS4,SMCHD1,ZNF280A,SLF2,FOXM1,CHD8,NELFA,PARP1,MED15,SFPQ,ZMYM5,ARNT,IRF2BP2,TAF9,CBX4,TBX3,CDC5L,DNAJC17,QRICH1,FUBP1,GTF2B,MED26,GTF2F2,NCOA2,RNF20,CDK7,ZNF281,ZNF207,CREBB…
GO:BP	regulation of cellular metabolic process	GO:0031323	1.3e-21	20.8859	6393	252	170	17906	YEATS2,PML,NCOR2,EMSY,ZNF609,BLM,SUMO1,PIAS2,SETX,SLX4,DAXX,PIAS1,ZMYM1,UBN1,SUMO2,ZBTB33,PIAS3,ZNF280B,TLK2,CCNT1,SBNO1,MED1,LIN54,USP7,TRIM33,KDM3B,ZNF608,ERCC3,UIMC1,PPP1R10,NBN,ZZZ3,RBM22,TRIM24,BCOR,SP100,GMEB2,RNF169,PIAS4,SMCHD1,ZNF280A,SLF2,FOXM1,CHD8,NELFA,PARP1,MED15,SFPQ,ZMYM5,ARNT,IRF2BP2,TAF9,CBX4,TBX3,CDC5L,DNAJC17,QRICH1,FUBP1,GTF2B,MED26,GTF2F2,NCOA2,RNF20,CDK7,ZNF281,ZNF207,CREBB…
GO:BP	regulation of metabolic process	GO:0019222	3.85e-20	19.4144	6982	252	176	17906	YEATS2,PML,NCOR2,EMSY,ZNF609,BLM,SUMO1,PIAS2,SETX,SLX4,DAXX,PIAS1,ZMYM1,UBN1,SUMO2,ZBTB33,PIAS3,ZNF280B,TLK2,CCNT1,SBNO1,MED1,NOSIP,LIN54,USP7,TRIM33,KDM3B,ZNF608,ERCC3,UIMC1,RTF2,PPP1R10,NBN,ZZZ3,RBM22,TRIM24,BCOR,SP100,GMEB2,RNF169,PIAS4,SMCHD1,ZNF280A,SLF2,FOXM1,CHD8,NELFA,PARP1,MED15,SFPQ,ZMYM5,ARNT,IRF2BP2,TAF9,PRPF18,CBX4,TBX3,CDC5L,DNAJC17,QRICH1,FUBP1,GTF2B,MED26,GTF2F2,NCOA2,RNF20,CDK7,Z…
GO:BP	DNA repair	GO:0006281	5.86e-20	19.2322	563	252	47	17906	PML,EMSY,RMI1,BLM,SUMO1,SETX,SLX4,USP7,ERCC3,UIMC1,NBN,POLK,RNF169,PIAS4,SMCHD1,SLF2,FOXM1,PARP1,SFPQ,CDC5L,CDK7,POLD3,RECQL,PDS5A,HSF1,LIG3,NFRKB,WDR70,PMS1,UBA52,XAB2,EYA3,NONO,TDP2,BRIP1,RPA1,SMARCAL1,BRCA1,GTF2H1,ZBTB1,RFC4,SAMHD1,MSH3,XRCC6,MLH1,TRIM25,TRIM28
GO:BP	positive regulation of nucleobase-containing compound metabolic process	GO:0045935	6.4e-20	19.1935	1905	252	85	17906	PML,ZNF609,BLM,PIAS2,SETX,SLX4,DAXX,PIAS1,CCNT1,MED1,USP7,ERCC3,UIMC1,PPP1R10,NBN,RBM22,TRIM24,SP100,GMEB2,SMCHD1,SLF2,FOXM1,CHD8,NELFA,PARP1,SFPQ,ARNT,TAF9,TBX3,CDC5L,GTF2B,MED26,GTF2F2,NCOA2,RNF20,CDK7,ZNF281,CREBBP,ICE2,ZNF318,HSF1,NR2C2,HDX,HCFC1,STAT3,KDM3A,NELFE,KLF10,FOXK1,ELF2,TAF4,IFI16,TCERG1,TCF12,MEF2D,UBA52,EYA3,EXOSC9,HSPA8,HNRNPK,ZNF148,MED23,SNW1,MGA,NCOA1,ATF7IP,NFIL3,BRCA1,MYBL2…
GO:BP	cellular biosynthetic process	GO:0044249	1.79e-19	18.746	6178	252	163	17906	YEATS2,PML,NCOR2,EMSY,ZNF609,RMI1,BLM,SUMO1,PIAS2,SETX,SLX4,DAXX,PIAS1,ZMYM1,UBN1,ZBTB33,NNMT,PIAS3,ZNF280B,CCNT1,SBNO1,MED1,LIN54,USP7,TRIM33,KDM3B,ZNF608,ERCC3,GTF3C4,UIMC1,RTF2,NBN,POLK,ZZZ3,TRIM24,BCOR,SP100,GMEB2,PHF3,PIAS4,SMCHD1,ZNF280A,FOXM1,CHD8,NELFA,PARP1,MED15,SFPQ,ZMYM5,ARNT,IRF2BP2,TAF9,MCM10,CBX4,TBX3,CDC5L,DNAJC17,QRICH1,FUBP1,GTF2B,MED26,GTF2F2,NCOA2,RNF20,GTF2E2,CDK7,ZNF281,POLD…
GO:BP	DNA metabolic process	GO:0006259	1.8e-19	18.7438	943	252	59	17906	PML,EMSY,RMI1,BLM,SUMO1,SETX,SLX4,USP7,ERCC3,UIMC1,RTF2,PPP1R10,NBN,POLK,SP100,RNF169,PIAS4,SMCHD1,SLF2,FOXM1,PARP1,SFPQ,MCM10,CDC5L,CDK7,POLD3,RECQL,PDS5A,HSF1,LIG3,NFRKB,WDR70,PMS1,UBA52,XAB2,EYA3,NONO,TDP2,HELLS,BRIP1,RPA1,ATF7IP,MIS18A,SMARCAL1,BRCA1,GTF2H1,ZBTB1,RFC4,SAMHD1,MSH3,HNRNPA1,TCF3,TET2,XRCC6,MLH1,TRIM25,TOP3A,TRIM28,TFDP1
GO:BP	organic substance biosynthetic process	GO:1901576	2.88e-19	18.5408	6269	252	164	17906	YEATS2,PML,NCOR2,EMSY,ZNF609,RMI1,BLM,SUMO1,PIAS2,SETX,SLX4,DAXX,PIAS1,ZMYM1,UBN1,ZBTB33,NNMT,PIAS3,ZNF280B,CCNT1,SBNO1,MED1,LIN54,USP7,TRIM33,KDM3B,ZNF608,ERCC3,GTF3C4,UIMC1,RTF2,NBN,POLK,ZZZ3,TRIM24,BCOR,SP100,GMEB2,PHF3,PIAS4,SMCHD1,ZNF280A,FOXM1,CHD8,NELFA,PARP1,MED15,SFPQ,ZMYM5,ARNT,IRF2BP2,TAF9,MCM10,CBX4,TBX3,CDC5L,DNAJC17,QRICH1,FUBP1,GTF2B,MED26,GTF2F2,NCOA2,RNF20,GTF2E2,CDK7,ZNF281,POLD…
GO:BP	negative regulation of RNA metabolic process	GO:0051253	1.05e-18	17.9795	1412	252	71	17906	YEATS2,PML,NCOR2,SUMO1,DAXX,PIAS1,ZBTB33,PIAS3,CCNT1,MED1,TRIM33,ZNF608,UIMC1,TRIM24,BCOR,SP100,PIAS4,SMCHD1,FOXM1,CHD8,NELFA,PARP1,SFPQ,IRF2BP2,CBX4,TBX3,DNAJC17,NCOA2,RNF20,ZNF281,CREBBP,ZNF318,SP2,NCOR1,HSF1,NR2C2,NR2C1,ZHX2,HCFC1,PHF21A,NAB1,STAT3,BHLHE40,NELFE,KLF10,FOXK1,HIRA,IFI16,TCERG1,UBA52,NONO,ZBTB5,HSPA8,HNRNPK,SF1,ZNF148,TDP2,HELLS,SNW1,MGA,ATF7IP,NFIL3,PKP1,BRCA1,ZBTB1,NPAT,RTF1,TC…
GO:BP	biosynthetic process	GO:0009058	1.95e-18	17.7096	6371	252	164	17906	YEATS2,PML,NCOR2,EMSY,ZNF609,RMI1,BLM,SUMO1,PIAS2,SETX,SLX4,DAXX,PIAS1,ZMYM1,UBN1,ZBTB33,NNMT,PIAS3,ZNF280B,CCNT1,SBNO1,MED1,LIN54,USP7,TRIM33,KDM3B,ZNF608,ERCC3,GTF3C4,UIMC1,RTF2,NBN,POLK,ZZZ3,TRIM24,BCOR,SP100,GMEB2,PHF3,PIAS4,SMCHD1,ZNF280A,FOXM1,CHD8,NELFA,PARP1,MED15,SFPQ,ZMYM5,ARNT,IRF2BP2,TAF9,MCM10,CBX4,TBX3,CDC5L,DNAJC17,QRICH1,FUBP1,GTF2B,MED26,GTF2F2,NCOA2,RNF20,GTF2E2,CDK7,ZNF281,POLD…
GO:BP	RNA processing	GO:0006396	5.33e-18	17.2729	941	252	57	17906	NCOR2,SETX,DHX38,CCNT1,ESS2,GPKOW,PRPF3,ERCC3,SLU7,PAPOLG,RBM22,CWF19L2,SFPQ,CMTR1,PRPF18,ZC3H11A,CDC5L,GTF2F2,PRPF4,RNF20,WBP11,CDK7,SART1,DDX42,SUGP1,NCOR1,HSF1,IK,ZNHIT6,NELFE,DHX15,POP4,HNRNPM,PPWD1,PRCC,XAB2,EXOSC9,NONO,SART3,HSPA8,HNRNPK,SYMPK,DIS3,SF1,PRPF40A,SNW1,RNMT,CWC27,PUS7,GTF2H1,RTRAF,NSRP1,CDK11A,DHX16,SUGP2,HNRNPA1,NCL
GO:BP	negative regulation of macromolecule biosynthetic process	GO:0010558	9.76e-18	17.0104	1629	252	75	17906	YEATS2,PML,NCOR2,BLM,SUMO1,DAXX,PIAS1,ZBTB33,PIAS3,MED1,TRIM33,ZNF608,UIMC1,TRIM24,BCOR,SP100,PIAS4,SMCHD1,FOXM1,CHD8,NELFA,PARP1,SFPQ,IRF2BP2,CBX4,TBX3,DNAJC17,NCOA2,ZNF281,CREBBP,ZNF318,SP2,NCOR1,PDS5A,HSF1,NR2C2,NR2C1,ZHX2,HCFC1,PHF21A,LIG3,NAB1,STAT3,BHLHE40,NELFE,KLF10,FOXK1,HIRA,IFI16,TCERG1,UBA52,NONO,ZBTB5,HSPA8,SF1,ZNF148,TDP2,HELLS,SNW1,MGA,ATF7IP,NFIL3,SMARCAL1,BRCA1,PUS7,ZBTB1,NPAT,RT…
GO:BP	negative regulation of nucleic acid-templated transcription	GO:1903507	1.14e-17	16.9423	1317	252	67	17906	YEATS2,PML,NCOR2,SUMO1,DAXX,PIAS1,ZBTB33,PIAS3,MED1,TRIM33,ZNF608,UIMC1,TRIM24,BCOR,SP100,PIAS4,SMCHD1,FOXM1,CHD8,NELFA,PARP1,SFPQ,IRF2BP2,CBX4,TBX3,DNAJC17,NCOA2,ZNF281,CREBBP,ZNF318,SP2,NCOR1,HSF1,NR2C2,NR2C1,ZHX2,HCFC1,PHF21A,NAB1,STAT3,BHLHE40,NELFE,KLF10,FOXK1,HIRA,IFI16,TCERG1,UBA52,NONO,ZBTB5,HSPA8,SF1,ZNF148,TDP2,HELLS,SNW1,MGA,ATF7IP,NFIL3,BRCA1,ZBTB1,NPAT,RTF1,TCF3,JUNB,XRCC6,TRIM28
GO:BP	negative regulation of RNA biosynthetic process	GO:1902679	1.24e-17	16.9066	1319	252	67	17906	YEATS2,PML,NCOR2,SUMO1,DAXX,PIAS1,ZBTB33,PIAS3,MED1,TRIM33,ZNF608,UIMC1,TRIM24,BCOR,SP100,PIAS4,SMCHD1,FOXM1,CHD8,NELFA,PARP1,SFPQ,IRF2BP2,CBX4,TBX3,DNAJC17,NCOA2,ZNF281,CREBBP,ZNF318,SP2,NCOR1,HSF1,NR2C2,NR2C1,ZHX2,HCFC1,PHF21A,NAB1,STAT3,BHLHE40,NELFE,KLF10,FOXK1,HIRA,IFI16,TCERG1,UBA52,NONO,ZBTB5,HSPA8,SF1,ZNF148,TDP2,HELLS,SNW1,MGA,ATF7IP,NFIL3,BRCA1,ZBTB1,NPAT,RTF1,TCF3,JUNB,XRCC6,TRIM28
GO:BP	RNA splicing, via transesterification reactions with bulged adenosine as nucleophile	GO:0000377	1.92e-17	16.7163	354	252	36	17906	SETX,DHX38,ESS2,GPKOW,PRPF3,SLU7,RBM22,CWF19L2,SFPQ,PRPF18,CDC5L,GTF2F2,PRPF4,WBP11,SART1,DDX42,SUGP1,IK,DHX15,HNRNPM,PPWD1,PRCC,XAB2,NONO,SART3,HSPA8,HNRNPK,SYMPK,SF1,PRPF40A,SNW1,CWC27,NSRP1,DHX16,HNRNPA1,NCL
GO:BP	mRNA splicing, via spliceosome	GO:0000398	1.92e-17	16.7163	354	252	36	17906	SETX,DHX38,ESS2,GPKOW,PRPF3,SLU7,RBM22,CWF19L2,SFPQ,PRPF18,CDC5L,GTF2F2,PRPF4,WBP11,SART1,DDX42,SUGP1,IK,DHX15,HNRNPM,PPWD1,PRCC,XAB2,NONO,SART3,HSPA8,HNRNPK,SYMPK,SF1,PRPF40A,SNW1,CWC27,NSRP1,DHX16,HNRNPA1,NCL
GO:BP	RNA splicing, via transesterification reactions	GO:0000375	2.55e-17	16.5931	357	252	36	17906	SETX,DHX38,ESS2,GPKOW,PRPF3,SLU7,RBM22,CWF19L2,SFPQ,PRPF18,CDC5L,GTF2F2,PRPF4,WBP11,SART1,DDX42,SUGP1,IK,DHX15,HNRNPM,PPWD1,PRCC,XAB2,NONO,SART3,HSPA8,HNRNPK,SYMPK,SF1,PRPF40A,SNW1,CWC27,NSRP1,DHX16,HNRNPA1,NCL
GO:BP	negative regulation of cellular biosynthetic process	GO:0031327	9.44e-17	16.0252	1693	252	75	17906	YEATS2,PML,NCOR2,BLM,SUMO1,DAXX,PIAS1,ZBTB33,PIAS3,MED1,TRIM33,ZNF608,UIMC1,TRIM24,BCOR,SP100,PIAS4,SMCHD1,FOXM1,CHD8,NELFA,PARP1,SFPQ,IRF2BP2,CBX4,TBX3,DNAJC17,NCOA2,ZNF281,CREBBP,ZNF318,SP2,NCOR1,PDS5A,HSF1,NR2C2,NR2C1,ZHX2,HCFC1,PHF21A,LIG3,NAB1,STAT3,BHLHE40,NELFE,KLF10,FOXK1,HIRA,IFI16,TCERG1,UBA52,NONO,ZBTB5,HSPA8,SF1,ZNF148,TDP2,HELLS,SNW1,MGA,ATF7IP,NFIL3,SMARCAL1,BRCA1,PUS7,ZBTB1,NPAT,RT…
GO:BP	negative regulation of cellular macromolecule biosynthetic process	GO:2000113	1.44e-16	15.8422	1540	252	71	17906	YEATS2,PML,NCOR2,BLM,SUMO1,DAXX,PIAS1,ZBTB33,PIAS3,MED1,TRIM33,ZNF608,UIMC1,TRIM24,BCOR,SP100,PIAS4,SMCHD1,FOXM1,CHD8,NELFA,PARP1,SFPQ,CBX4,TBX3,DNAJC17,NCOA2,ZNF281,CREBBP,ZNF318,SP2,NCOR1,PDS5A,HSF1,NR2C2,NR2C1,ZHX2,HCFC1,PHF21A,LIG3,NAB1,STAT3,BHLHE40,NELFE,KLF10,FOXK1,HIRA,IFI16,TCERG1,UBA52,NONO,ZBTB5,HSPA8,ZNF148,HELLS,SNW1,MGA,ATF7IP,NFIL3,SMARCAL1,BRCA1,PUS7,ZBTB1,RTF1,MSH3,HNRNPA1,NCL,TC…
GO:BP	negative regulation of biosynthetic process	GO:0009890	2.45e-16	15.6101	1721	252	75	17906	YEATS2,PML,NCOR2,BLM,SUMO1,DAXX,PIAS1,ZBTB33,PIAS3,MED1,TRIM33,ZNF608,UIMC1,TRIM24,BCOR,SP100,PIAS4,SMCHD1,FOXM1,CHD8,NELFA,PARP1,SFPQ,IRF2BP2,CBX4,TBX3,DNAJC17,NCOA2,ZNF281,CREBBP,ZNF318,SP2,NCOR1,PDS5A,HSF1,NR2C2,NR2C1,ZHX2,HCFC1,PHF21A,LIG3,NAB1,STAT3,BHLHE40,NELFE,KLF10,FOXK1,HIRA,IFI16,TCERG1,UBA52,NONO,ZBTB5,HSPA8,SF1,ZNF148,TDP2,HELLS,SNW1,MGA,ATF7IP,NFIL3,SMARCAL1,BRCA1,PUS7,ZBTB1,NPAT,RT…
GO:BP	negative regulation of macromolecule metabolic process	GO:0010605	4.16e-16	15.3806	3049	252	103	17906	YEATS2,PML,NCOR2,BLM,SUMO1,SLX4,DAXX,PIAS1,ZBTB33,PIAS3,TLK2,CCNT1,MED1,USP7,TRIM33,ZNF608,UIMC1,PPP1R10,NBN,TRIM24,BCOR,SP100,RNF169,PIAS4,SMCHD1,FOXM1,CHD8,NELFA,PARP1,SFPQ,IRF2BP2,TAF9,PRPF18,CBX4,TBX3,DNAJC17,NCOA2,RNF20,ZNF281,CREBBP,ZNF318,SP2,NCOR1,PDS5A,MASTL,HSF1,NR2C2,NR2C1,ZHX2,HCFC1,PHF21A,LIG3,NAB1,STAT3,KDM3A,BHLHE40,NELFE,KLF10,FOXK1,HIRA,PSME3IP1,IFI16,HNRNPM,TCERG1,NUP50,UBA52,PS…
GO:BP	RNA splicing	GO:0008380	5.62e-16	15.2503	443	252	38	17906	SETX,DHX38,ESS2,GPKOW,PRPF3,SLU7,RBM22,CWF19L2,SFPQ,PRPF18,CDC5L,GTF2F2,PRPF4,WBP11,SART1,DDX42,SUGP1,IK,DHX15,HNRNPM,PPWD1,PRCC,XAB2,NONO,SART3,HSPA8,HNRNPK,SYMPK,SF1,PRPF40A,SNW1,CWC27,RTRAF,NSRP1,DHX16,SUGP2,HNRNPA1,NCL
GO:BP	negative regulation of transcription, DNA-templated	GO:0045892	6.53e-16	15.185	1264	252	63	17906	YEATS2,PML,NCOR2,SUMO1,DAXX,PIAS1,ZBTB33,PIAS3,MED1,TRIM33,ZNF608,UIMC1,TRIM24,BCOR,SP100,PIAS4,SMCHD1,FOXM1,CHD8,NELFA,PARP1,SFPQ,CBX4,TBX3,DNAJC17,NCOA2,ZNF281,CREBBP,ZNF318,SP2,NCOR1,HSF1,NR2C2,NR2C1,ZHX2,HCFC1,PHF21A,NAB1,STAT3,BHLHE40,NELFE,KLF10,FOXK1,HIRA,IFI16,TCERG1,UBA52,NONO,ZBTB5,HSPA8,ZNF148,HELLS,SNW1,MGA,ATF7IP,NFIL3,BRCA1,ZBTB1,RTF1,TCF3,JUNB,XRCC6,TRIM28
GO:BP	positive regulation of nucleic acid-templated transcription	GO:1903508	1.64e-15	14.7848	1651	252	72	17906	PML,ZNF609,BLM,PIAS2,SETX,DAXX,PIAS1,CCNT1,MED1,ERCC3,TRIM24,SP100,GMEB2,FOXM1,CHD8,NELFA,PARP1,SFPQ,ARNT,TAF9,TBX3,CDC5L,GTF2B,MED26,GTF2F2,NCOA2,RNF20,CDK7,ZNF281,CREBBP,ICE2,ZNF318,HSF1,NR2C2,HDX,HCFC1,STAT3,KDM3A,NELFE,KLF10,FOXK1,ELF2,TAF4,IFI16,TCERG1,TCF12,MEF2D,UBA52,EXOSC9,HNRNPK,ZNF148,MED23,SNW1,MGA,NCOA1,ATF7IP,NFIL3,BRCA1,MYBL2,GTF2H1,RTRAF,NPAT,RTF1,NCL,TCF3,TET2,WAC,JUNB,XRCC6,GTF2…
GO:BP	positive regulation of RNA biosynthetic process	GO:1902680	1.7e-15	14.7702	1652	252	72	17906	PML,ZNF609,BLM,PIAS2,SETX,DAXX,PIAS1,CCNT1,MED1,ERCC3,TRIM24,SP100,GMEB2,FOXM1,CHD8,NELFA,PARP1,SFPQ,ARNT,TAF9,TBX3,CDC5L,GTF2B,MED26,GTF2F2,NCOA2,RNF20,CDK7,ZNF281,CREBBP,ICE2,ZNF318,HSF1,NR2C2,HDX,HCFC1,STAT3,KDM3A,NELFE,KLF10,FOXK1,ELF2,TAF4,IFI16,TCERG1,TCF12,MEF2D,UBA52,EXOSC9,HNRNPK,ZNF148,MED23,SNW1,MGA,NCOA1,ATF7IP,NFIL3,BRCA1,MYBL2,GTF2H1,RTRAF,NPAT,RTF1,NCL,TCF3,TET2,WAC,JUNB,XRCC6,GTF2…
GO:BP	positive regulation of RNA metabolic process	GO:0051254	2.01e-15	14.6959	1742	252	74	17906	PML,ZNF609,BLM,PIAS2,SETX,DAXX,PIAS1,CCNT1,MED1,ERCC3,RBM22,TRIM24,SP100,GMEB2,FOXM1,CHD8,NELFA,PARP1,SFPQ,ARNT,TAF9,TBX3,CDC5L,GTF2B,MED26,GTF2F2,NCOA2,RNF20,CDK7,ZNF281,CREBBP,ICE2,ZNF318,HSF1,NR2C2,HDX,HCFC1,STAT3,KDM3A,NELFE,KLF10,FOXK1,ELF2,TAF4,IFI16,TCERG1,TCF12,MEF2D,UBA52,EXOSC9,HSPA8,HNRNPK,ZNF148,MED23,SNW1,MGA,NCOA1,ATF7IP,NFIL3,BRCA1,MYBL2,GTF2H1,RTRAF,NPAT,RTF1,NCL,TCF3,TET2,WAC,JUN…
GO:BP	negative regulation of cellular metabolic process	GO:0031324	2.41e-15	14.6181	2718	252	95	17906	YEATS2,PML,NCOR2,BLM,SUMO1,SLX4,DAXX,PIAS1,ZBTB33,PIAS3,TLK2,CCNT1,MED1,USP7,TRIM33,ZNF608,UIMC1,PPP1R10,NBN,TRIM24,BCOR,SP100,RNF169,PIAS4,SMCHD1,FOXM1,CHD8,NELFA,PARP1,SFPQ,IRF2BP2,TAF9,CBX4,TBX3,DNAJC17,NCOA2,RNF20,ZNF281,CREBBP,ZNF318,SP2,NCOR1,PDS5A,MASTL,HSF1,NR2C2,NR2C1,ZHX2,HCFC1,PHF21A,LIG3,NAB1,STAT3,KDM3A,BHLHE40,NELFE,KLF10,FOXK1,HIRA,PSME3IP1,IFI16,TCERG1,UBA52,NONO,ZBTB5,HSPA8,HNRNP…
GO:BP	negative regulation of nitrogen compound metabolic process	GO:0051172	2.42e-15	14.6158	2523	252	91	17906	YEATS2,PML,NCOR2,BLM,SUMO1,SLX4,DAXX,PIAS1,ZBTB33,PIAS3,TLK2,CCNT1,MED1,USP7,TRIM33,ZNF608,UIMC1,PPP1R10,NBN,TRIM24,BCOR,SP100,RNF169,PIAS4,SMCHD1,FOXM1,CHD8,NELFA,PARP1,SFPQ,IRF2BP2,TAF9,CBX4,TBX3,DNAJC17,NCOA2,RNF20,ZNF281,CREBBP,ZNF318,SP2,NCOR1,MASTL,HSF1,NR2C2,NR2C1,ZHX2,HCFC1,PHF21A,NAB1,STAT3,KDM3A,BHLHE40,NELFE,KLF10,FOXK1,HIRA,PSME3IP1,IFI16,TCERG1,UBA52,NONO,ZBTB5,HSPA8,HNRNPK,SF1,ZNF14…
GO:BP	negative regulation of metabolic process	GO:0009892	1.27e-14	13.8954	3299	252	105	17906	YEATS2,PML,NCOR2,BLM,SUMO1,SLX4,DAXX,PIAS1,ZBTB33,PIAS3,TLK2,CCNT1,MED1,NOSIP,USP7,TRIM33,ZNF608,UIMC1,PPP1R10,NBN,TRIM24,BCOR,SP100,RNF169,PIAS4,SMCHD1,FOXM1,CHD8,NELFA,PARP1,SFPQ,IRF2BP2,TAF9,PRPF18,CBX4,TBX3,DNAJC17,NCOA2,RNF20,ZNF281,CREBBP,ZNF318,SP2,NCOR1,PDS5A,MASTL,HSF1,NR2C2,NR2C1,ZHX2,HCFC1,PHF21A,LIG3,NAB1,STAT3,KDM3A,BHLHE40,NELFE,KLF10,FOXK1,HIRA,PSME3IP1,IFI16,HNRNPM,TCERG1,NUP50,UB…
GO:BP	negative regulation of transcription by RNA polymerase II	GO:0000122	1.21e-13	12.9162	873	252	49	17906	YEATS2,NCOR2,SUMO1,PIAS1,PIAS3,MED1,TRIM33,ZNF608,BCOR,SP100,PIAS4,FOXM1,CHD8,NELFA,PARP1,SFPQ,CBX4,TBX3,DNAJC17,NCOA2,ZNF281,CREBBP,SP2,NCOR1,HSF1,NR2C2,NR2C1,ZHX2,HCFC1,PHF21A,STAT3,BHLHE40,NELFE,KLF10,FOXK1,IFI16,TCERG1,UBA52,ZBTB5,ZNF148,SNW1,MGA,ATF7IP,NFIL3,ZBTB1,RTF1,TCF3,JUNB,TRIM28
GO:BP	double-strand break repair	GO:0006302	1.39e-13	12.8573	262	252	28	17906	PML,RMI1,BLM,SUMO1,SETX,SLX4,UIMC1,NBN,RNF169,PIAS4,SMCHD1,SLF2,FOXM1,PARP1,SFPQ,RECQL,HSF1,LIG3,WDR70,EYA3,TDP2,BRIP1,RPA1,SMARCAL1,BRCA1,SAMHD1,XRCC6,MLH1
GO:BP	chromatin organization	GO:0006325	2.85e-13	12.5445	822	252	47	17906	YEATS2,EMSY,DAXX,UBN1,EP400,TLK2,USP7,KDM3B,GTF3C4,UIMC1,BCOR,SMCHD1,CHD8,NELFA,SFPQ,TAF9,CBX4,GTF2B,RNF20,CREBBP,NCOR1,HCFC1,PHF21A,KANSL3,KDM3A,NELFE,TAF6,HIRA,WDR70,JMJD1C,EYA3,L3MBTL3,SART3,FAM50A,HELLS,SNW1,NCOA1,ATF7IP,MIS18A,BRCA1,KNL1,ZBTB1,RTF1,TET2,TCF7L1,WAC,TRIM28
GO:BP	positive regulation of macromolecule biosynthetic process	GO:0010557	5.16e-13	12.2873	1925	252	74	17906	PML,ZNF609,BLM,PIAS2,SETX,DAXX,PIAS1,CCNT1,MED1,ERCC3,TRIM24,SP100,GMEB2,FOXM1,CHD8,NELFA,PARP1,SFPQ,ARNT,TAF9,TBX3,CDC5L,GTF2B,MED26,GTF2F2,NCOA2,RNF20,CDK7,ZNF281,CREBBP,ICE2,ZNF318,HSF1,NR2C2,HDX,HCFC1,STAT3,KDM3A,NELFE,KLF10,FOXK1,ELF2,TAF4,IFI16,TCERG1,TCF12,MEF2D,UBA52,EXOSC9,HNRNPK,ZNF148,MED23,SNW1,MGA,NCOA1,ATF7IP,NFIL3,BRCA1,MYBL2,GTF2H1,RTRAF,NPAT,RTF1,RFC4,HNRNPA1,NCL,TCF3,TET2,WAC,JU…
GO:BP	negative regulation of gene expression	GO:0010629	7.99e-13	12.0973	2172	252	79	17906	YEATS2,PML,NCOR2,SUMO1,DAXX,PIAS1,ZBTB33,PIAS3,CCNT1,MED1,TRIM33,ZNF608,UIMC1,TRIM24,BCOR,SP100,PIAS4,SMCHD1,FOXM1,CHD8,NELFA,PARP1,SFPQ,PRPF18,CBX4,TBX3,DNAJC17,NCOA2,RNF20,ZNF281,CREBBP,ZNF318,SP2,NCOR1,HSF1,NR2C2,NR2C1,ZHX2,HCFC1,PHF21A,NAB1,STAT3,BHLHE40,NELFE,KLF10,FOXK1,HIRA,IFI16,HNRNPM,TCERG1,NUP50,UBA52,PSME3,EXOSC9,NONO,ZBTB5,HSPA8,HNRNPK,DIS3,ZNF148,HELLS,SNW1,MGA,BRIP1,ATF7IP,NFIL3,PK…
GO:BP	positive regulation of transcription, DNA-templated	GO:0045893	9.77e-13	12.0103	1551	252	65	17906	ZNF609,BLM,PIAS2,SETX,PIAS1,CCNT1,MED1,ERCC3,TRIM24,SP100,FOXM1,CHD8,NELFA,PARP1,SFPQ,ARNT,TAF9,TBX3,CDC5L,GTF2B,GTF2F2,NCOA2,RNF20,CDK7,ZNF281,CREBBP,ICE2,ZNF318,HSF1,NR2C2,HDX,HCFC1,STAT3,KDM3A,NELFE,KLF10,FOXK1,ELF2,TAF4,IFI16,TCF12,MEF2D,UBA52,EXOSC9,HNRNPK,ZNF148,SNW1,MGA,NCOA1,ATF7IP,NFIL3,BRCA1,MYBL2,GTF2H1,RTRAF,NPAT,RTF1,NCL,TCF3,TET2,WAC,JUNB,XRCC6,TRIM28,TFDP1
GO:BP	positive regulation of gene expression	GO:0010628	1.22e-12	11.912	2048	252	76	17906	NCOR2,ZNF609,BLM,PIAS2,SETX,PIAS1,PIAS3,CCNT1,MED1,ERCC3,RBM22,TRIM24,SP100,FOXM1,CHD8,NELFA,PARP1,SFPQ,ARNT,TAF9,TBX3,CDC5L,FUBP1,GTF2B,MED26,GTF2F2,NCOA2,RNF20,CDK7,ZNF281,CREBBP,ICE2,ZNF318,NCOR1,HSF1,NR2C2,HDX,HCFC1,STAT3,KDM3A,NELFE,KLF10,FOXK1,ELF2,TAF4,IFI16,TCF12,MEF2D,UBA52,EXOSC9,HSPA8,HNRNPK,ZNF148,MED23,SNW1,MGA,NCOA1,ATF7IP,NFIL3,CNN2,PKP1,BRCA1,MYBL2,GTF2H1,RTRAF,NPAT,RTF1,NCL,TCF3,…
GO:BP	positive regulation of cellular biosynthetic process	GO:0031328	2.06e-12	11.6871	2021	252	75	17906	PML,ZNF609,BLM,PIAS2,SETX,DAXX,PIAS1,CCNT1,MED1,ERCC3,TRIM24,SP100,GMEB2,FOXM1,CHD8,NELFA,PARP1,SFPQ,ARNT,TAF9,TBX3,CDC5L,GTF2B,MED26,GTF2F2,NCOA2,RNF20,CDK7,ZNF281,CREBBP,ICE2,ZNF318,HSF1,NR2C2,HDX,HCFC1,STAT3,KDM3A,NELFE,KLF10,FOXK1,ELF2,TAF4,IFI16,TCERG1,TCF12,MEF2D,UBA52,EXOSC9,HNRNPK,ZNF148,MED23,SNW1,MGA,NCOA1,ATF7IP,NFIL3,BRCA1,MYBL2,GTF2H1,RTRAF,NPAT,RTF1,RFC4,PPP4R3B,HNRNPA1,NCL,TCF3,TET…
GO:BP	positive regulation of biosynthetic process	GO:0009891	5.06e-12	11.2958	2055	252	75	17906	PML,ZNF609,BLM,PIAS2,SETX,DAXX,PIAS1,CCNT1,MED1,ERCC3,TRIM24,SP100,GMEB2,FOXM1,CHD8,NELFA,PARP1,SFPQ,ARNT,TAF9,TBX3,CDC5L,GTF2B,MED26,GTF2F2,NCOA2,RNF20,CDK7,ZNF281,CREBBP,ICE2,ZNF318,HSF1,NR2C2,HDX,HCFC1,STAT3,KDM3A,NELFE,KLF10,FOXK1,ELF2,TAF4,IFI16,TCERG1,TCF12,MEF2D,UBA52,EXOSC9,HNRNPK,ZNF148,MED23,SNW1,MGA,NCOA1,ATF7IP,NFIL3,BRCA1,MYBL2,GTF2H1,RTRAF,NPAT,RTF1,RFC4,PPP4R3B,HNRNPA1,NCL,TCF3,TET…
GO:BP	cellular response to stress	GO:0033554	5.49e-12	11.2603	2105	252	76	17906	PML,EMSY,RMI1,BLM,SUMO1,SETX,SLX4,DAXX,TLK2,USP7,ERCC3,SLU7,UIMC1,PPP1R10,NBN,POLK,SP100,RNF169,PIAS4,SMCHD1,SLF2,FOXM1,PARP1,SFPQ,ARNT,TAF9,MCM10,TBX3,CDC5L,CDK7,POLD3,CREBBP,NCOR1,RECQL,PDS5A,MASTL,HSF1,HMCES,LIG3,NFRKB,KLF10,WDR70,IFI16,HNRNPM,PMS1,NUP50,UBA52,PSME3,XAB2,EYA3,NONO,ZBTB5,HSPA8,HNRNPK,TDP2,SNW1,BRIP1,RPA1,HIPK1,SMARCAL1,BRCA1,RANBP2,GTF2H1,ZBTB1,RFC4,SAMHD1,MSH3,HNRNPA1,WAC,XRCC…
GO:BP	positive regulation of macromolecule metabolic process	GO:0010604	7.73e-12	11.112	3442	252	102	17906	PML,NCOR2,ZNF609,BLM,SUMO1,PIAS2,SETX,SLX4,DAXX,PIAS1,SUMO2,PIAS3,CCNT1,MED1,USP7,ERCC3,UIMC1,PPP1R10,NBN,RBM22,TRIM24,SP100,GMEB2,PIAS4,SMCHD1,SLF2,FOXM1,CHD8,NELFA,PARP1,SFPQ,ARNT,TAF9,TBX3,CDC5L,FUBP1,GTF2B,MED26,GTF2F2,NCOA2,RNF20,CDK7,ZNF281,CREBBP,ICE2,ZNF318,NCOR1,MASTL,HSF1,NR2C2,HDX,HCFC1,STAT3,KDM3A,NELFE,KLF10,FOXK1,ELF2,TAF4,IFI16,TCERG1,TCF12,MEF2D,UBA52,PSME3,EYA3,EXOSC9,CACUL1,SART…
GO:BP	peptidyl-lysine modification	GO:0018205	3.36e-11	10.4733	405	252	31	17906	YEATS2,SUMO1,PIAS2,SENP6,PIAS1,SUMO2,PIAS3,SUMO3,EP400,GTF3C4,BCOR,PIAS4,NELFA,ARNT,TAF9,CBX4,GTF2B,CREBBP,HCFC1,KANSL3,KDM3A,NELFE,NUP50,SENP5,SNW1,NCOA1,BRCA1,RANBP2,RTF1,TET2,TRIM28
GO:BP	positive regulation of metabolic process	GO:0009893	9.89e-11	10.005	3742	252	105	17906	PML,NCOR2,ZNF609,BLM,SUMO1,PIAS2,SETX,SLX4,DAXX,PIAS1,SUMO2,PIAS3,CCNT1,MED1,USP7,ERCC3,UIMC1,PPP1R10,NBN,RBM22,TRIM24,SP100,GMEB2,PIAS4,SMCHD1,SLF2,FOXM1,CHD8,NELFA,PARP1,SFPQ,ARNT,TAF9,TBX3,CDC5L,FUBP1,GTF2B,MED26,GTF2F2,NCOA2,RNF20,CDK7,ZNF281,CREBBP,ICE2,ZNF318,NCOR1,MASTL,HSF1,NR2C2,HDX,HCFC1,STAT3,KDM3A,NELFE,KLF10,FOXK1,ELF2,TAF4,IFI16,TCERG1,TCF12,MEF2D,UBA52,PSME3,EYA3,EXOSC9,CACUL1,SART…
GO:BP	positive regulation of nitrogen compound metabolic process	GO:0051173	1.02e-10	9.99305	3248	252	96	17906	PML,ZNF609,BLM,SUMO1,PIAS2,SETX,SLX4,DAXX,PIAS1,SUMO2,PIAS3,CCNT1,MED1,USP7,ERCC3,UIMC1,PPP1R10,NBN,RBM22,TRIM24,SP100,GMEB2,PIAS4,SMCHD1,SLF2,FOXM1,CHD8,NELFA,PARP1,SFPQ,ARNT,TAF9,TBX3,CDC5L,GTF2B,MED26,GTF2F2,NCOA2,RNF20,CDK7,ZNF281,CREBBP,ICE2,ZNF318,MASTL,HSF1,NR2C2,HDX,HCFC1,STAT3,KDM3A,NELFE,KLF10,FOXK1,ELF2,TAF4,IFI16,TCERG1,TCF12,MEF2D,UBA52,PSME3,EYA3,EXOSC9,CACUL1,SART3,HSPA8,HNRNPK,SYM…
GO:BP	positive regulation of cellular metabolic process	GO:0031325	3.08e-10	9.5115	3415	252	98	17906	PML,ZNF609,BLM,SUMO1,PIAS2,SETX,SLX4,DAXX,PIAS1,SUMO2,PIAS3,CCNT1,MED1,USP7,ERCC3,UIMC1,PPP1R10,NBN,RBM22,TRIM24,SP100,GMEB2,PIAS4,SMCHD1,SLF2,FOXM1,CHD8,NELFA,PARP1,SFPQ,ARNT,TAF9,TBX3,CDC5L,GTF2B,MED26,GTF2F2,NCOA2,RNF20,CDK7,ZNF281,CREBBP,ICE2,ZNF318,MASTL,HSF1,NR2C2,HDX,HCFC1,STAT3,KDM3A,NELFE,KLF10,FOXK1,ELF2,TAF4,IFI16,TCERG1,TCF12,MEF2D,UBA52,PSME3,EYA3,EXOSC9,CACUL1,SART3,HSPA8,HNRNPK,SYM…
GO:BP	transcription initiation from RNA polymerase II promoter	GO:0006367	3.11e-10	9.50664	205	252	22	17906	MED1,ERCC3,MED15,TAF9,GTF2B,MED26,GTF2F2,GTF2E2,CDK7,CREBBP,NR2C2,NR2C1,TAF6,MED8,TAF4,GTF2E1,MED23,SNW1,ATF7IP,GTF2H1,GTF2A1,TRIM28
GO:BP	DNA-templated transcription, initiation	GO:0006352	1.28e-09	8.8927	268	252	24	17906	SETX,MED1,ERCC3,GTF3C4,MED15,TAF9,GTF2B,MED26,GTF2F2,GTF2E2,CDK7,CREBBP,NR2C2,NR2C1,TAF6,MED8,TAF4,GTF2E1,MED23,SNW1,ATF7IP,GTF2H1,GTF2A1,TRIM28
GO:BP	cell cycle	GO:0007049	1.5e-09	8.82302	1905	252	67	17906	PML,RMI1,BLM,SENP6,SLX4,PIAS1,TLK2,CCNT1,MED1,LIN54,KIF18A,ERCC3,UIMC1,RTF2,PPP1R10,NBN,SLF2,FOXM1,SFPQ,MCM10,ANLN,TBX3,CDC5L,CDK7,POLD3,ZNF207,ZNF318,NCOR1,PDS5A,MASTL,HSF1,HCFC1,IK,LIG3,STAT3,PCNP,TAF6,SDE2,HIRA,PRCC,PSME3,SENP5,CACUL1,HSPA8,HELLS,MGA,TPX2,BRIP1,RPA1,MIS18A,BRCA1,MYBL2,KNL1,GTF2H1,KIF23,NPAT,RFC4,MSH3,CDK11A,TET2,WAC,JUNB,MLH1,PCBP4,TOP3A,TFDP1,INTS13
GO:BP	DNA duplex unwinding	GO:0032508	5.7e-09	8.24419	109	252	16	17906	BLM,SETX,RAD54L2,ERCC3,NBN,CHD8,PARP1,GTF2F2,RECQL,UBA52,BRIP1,RPA1,SMARCAL1,GTF2H1,RFC4,XRCC6
GO:BP	DNA conformation change	GO:0071103	1.07e-08	7.97064	323	252	25	17906	BLM,SETX,DAXX,UBN1,RAD54L2,ERCC3,NBN,SMCHD1,CHD8,PARP1,GTF2F2,RECQL,HIRA,UBA52,SART3,HELLS,BRIP1,RPA1,MIS18A,SMARCAL1,KNL1,GTF2H1,RFC4,XRCC6,TOP3A
GO:BP	protein sumoylation	GO:0016925	1.37e-08	7.8637	81	252	14	17906	SUMO1,PIAS2,SENP6,PIAS1,SUMO2,PIAS3,SUMO3,PIAS4,ARNT,CBX4,NUP50,SENP5,RANBP2,TRIM28
GO:BP	DNA geometric change	GO:0032392	1.74e-08	7.75944	117	252	16	17906	BLM,SETX,RAD54L2,ERCC3,NBN,CHD8,PARP1,GTF2F2,RECQL,UBA52,BRIP1,RPA1,SMARCAL1,GTF2H1,RFC4,XRCC6
GO:BP	regulation of chromosome organization	GO:0033044	2.9e-08	7.53758	367	252	26	17906	PML,SENP6,SLX4,TLK2,USP7,PPP1R10,NBN,BCOR,SLF2,NELFA,PARP1,SFPQ,RNF20,ZNF207,IK,KDM3A,NELFE,HIRA,WDR70,SART3,SNW1,ATF7IP,BRCA1,RTF1,HNRNPA1,TRIM28
GO:BP	covalent chromatin modification	GO:0016569	2.97e-08	7.52654	491	252	30	17906	YEATS2,EP400,USP7,KDM3B,GTF3C4,UIMC1,BCOR,NELFA,SFPQ,TAF9,GTF2B,RNF20,CREBBP,HCFC1,KANSL3,KDM3A,NELFE,WDR70,JMJD1C,EYA3,SART3,HELLS,SNW1,NCOA1,ATF7IP,BRCA1,RTF1,TET2,WAC,TRIM28
GO:BP	signal transduction by p53 class mediator	GO:0072331	6.85e-08	7.16422	268	252	22	17906	PML,RMI1,BLM,NBN,TRIM24,SP100,FOXM1,TAF9,TAF6,TAF4,IFI16,HNRNPK,SNW1,TPX2,BRIP1,RPA1,HIPK1,BRCA1,RFC4,PCBP4,TOP3A,TFDP1
GO:BP	positive regulation of transcription by RNA polymerase II	GO:0045944	1.19e-07	6.92573	1215	252	48	17906	ZNF609,SETX,CCNT1,MED1,ERCC3,FOXM1,CHD8,NELFA,PARP1,SFPQ,ARNT,TAF9,TBX3,CDC5L,GTF2B,GTF2F2,NCOA2,CDK7,CREBBP,HSF1,NR2C2,HDX,STAT3,KDM3A,NELFE,KLF10,TAF4,IFI16,TCF12,MEF2D,UBA52,EXOSC9,HNRNPK,ZNF148,SNW1,MGA,NCOA1,BRCA1,MYBL2,GTF2H1,RTRAF,RTF1,NCL,TCF3,TET2,JUNB,XRCC6,TFDP1
GO:BP	negative regulation of cellular process	GO:0048523	1.08e-06	5.96681	4996	252	116	17906	YEATS2,PML,NCOR2,BLM,SUMO1,PIAS2,SETX,SLX4,DAXX,PIAS1,ZBTB33,PIAS3,TLK2,CCNT1,MED1,USP7,TRIM33,ZNF608,UIMC1,PPP1R10,NBN,TRIM24,BCOR,SP100,RNF169,PIAS4,SMCHD1,FOXM1,CHD8,NELFA,PARP1,SFPQ,IRF2BP2,TAF9,CBX4,TBX3,CDC5L,DNAJC17,NCOA2,RNF20,CDK7,ZNF281,ZNF207,CREBBP,ZNF318,SP2,NCOR1,PDS5A,MASTL,HSF1,GLO1,NR2C2,NR2C1,ZHX2,HCFC1,IK,PHF21A,LIG3,NAB1,STAT3,KDM3A,BHLHE40,NELFE,TAF6,KLF10,FOXK1,SDE2,HIRA,PSM…
GO:BP	nucleotide-excision repair	GO:0006289	1.22e-06	5.91197	112	252	14	17906	SLX4,USP7,ERCC3,POLK,PARP1,CDK7,POLD3,LIG3,UBA52,XAB2,BRIP1,RPA1,GTF2H1,RFC4
GO:BP	histone modification	GO:0016570	1.37e-06	5.86177	471	252	27	17906	YEATS2,EP400,USP7,KDM3B,GTF3C4,UIMC1,BCOR,NELFA,SFPQ,TAF9,GTF2B,RNF20,CREBBP,HCFC1,KANSL3,KDM3A,NELFE,WDR70,JMJD1C,EYA3,SART3,SNW1,NCOA1,BRCA1,RTF1,TET2,WAC
GO:BP	regulation of DNA metabolic process	GO:0051052	3.49e-06	5.45693	360	252	23	17906	PML,BLM,SLX4,USP7,UIMC1,PPP1R10,NBN,RNF169,SMCHD1,SLF2,FOXM1,PARP1,HSF1,WDR70,EYA3,MIS18A,BRCA1,RFC4,MSH3,HNRNPA1,MLH1,TRIM28,TFDP1
GO:BP	positive regulation of DNA metabolic process	GO:0051054	5.09e-06	5.29309	195	252	17	17906	PML,SLX4,USP7,UIMC1,PPP1R10,NBN,SMCHD1,SLF2,FOXM1,PARP1,HSF1,EYA3,BRCA1,RFC4,HNRNPA1,MLH1,TRIM28
GO:BP	DNA replication	GO:0006260	5.27e-06	5.27778	277	252	20	17906	RMI1,BLM,SLX4,RTF2,NBN,POLK,MCM10,POLD3,RECQL,PDS5A,LIG3,SDE2,BRIP1,RPA1,SMARCAL1,BRCA1,RFC4,SAMHD1,MSH3,TOP3A
GO:BP	protein modification by small protein conjugation or removal	GO:0070647	5.34e-06	5.27279	1137	252	43	17906	SUMO1,PIAS2,SENP6,DAXX,PIAS1,SUMO2,PPIL2,PIAS3,SUMO3,MED1,NOSIP,USP7,TRIM33,UIMC1,TRIM24,BCOR,RNF169,PIAS4,ARNT,IRF2BP2,CBX4,RNF20,MASTL,HCFC1,PCNP,NFRKB,FOXK1,MED8,SDE2,WDR70,NUP50,UBA52,PSME3,SENP5,SART3,BRCA1,RANBP2,RTF1,C18ORF25,WAC,TRIM25,USP48,TRIM28
GO:BP	ncRNA transcription	GO:0098781	8.17e-06	5.08765	108	252	13	17906	CCNT1,GTF3C4,TAF9,GTF2B,GTF2F2,GTF2E2,CDK7,ICE2,TAF6,GTF2E1,NCL,GTF2A1,INTS13
GO:BP	snRNA transcription by RNA polymerase II	GO:0042795	8.74e-06	5.0586	71	252	11	17906	CCNT1,TAF9,GTF2B,GTF2F2,GTF2E2,CDK7,ICE2,TAF6,GTF2E1,GTF2A1,INTS13
GO:BP	negative regulation of biological process	GO:0048519	9.79e-06	5.00914	5681	252	124	17906	YEATS2,PML,NCOR2,BLM,SUMO1,PIAS2,SETX,SLX4,DAXX,PIAS1,ZBTB33,PIAS3,TLK2,CCNT1,MED1,NOSIP,USP7,TRIM33,ZNF608,UIMC1,PPP1R10,NBN,TRIM24,BCOR,SP100,RNF169,PIAS4,SMCHD1,FOXM1,CHD8,NELFA,PARP1,SFPQ,IRF2BP2,TAF9,PRPF18,CBX4,TBX3,CDC5L,DNAJC17,NCOA2,RNF20,CDK7,ZNF281,ZNF207,CREBBP,ZNF318,SP2,NCOR1,PDS5A,MASTL,HSF1,GLO1,NR2C2,NR2C1,ZHX2,HCFC1,IK,PHF21A,LIG3,NAB1,STAT3,KDM3A,BHLHE40,NELFE,TAF6,KLF10,FOXK1,…
GO:BP	snRNA transcription	GO:0009301	1.02e-05	4.99197	72	252	11	17906	CCNT1,TAF9,GTF2B,GTF2F2,GTF2E2,CDK7,ICE2,TAF6,GTF2E1,GTF2A1,INTS13
GO:BP	transcription-coupled nucleotide-excision repair	GO:0006283	1.18e-05	4.92643	73	252	11	17906	USP7,ERCC3,POLK,CDK7,POLD3,LIG3,UBA52,XAB2,RPA1,GTF2H1,RFC4
GO:BP	regulation of signal transduction by p53 class mediator	GO:1901796	1.24e-05	4.90503	181	252	16	17906	PML,RMI1,BLM,NBN,TRIM24,TAF9,TAF6,TAF4,HNRNPK,TPX2,BRIP1,RPA1,HIPK1,BRCA1,RFC4,TOP3A
GO:BP	DNA recombination	GO:0006310	1.3e-05	4.88508	292	252	20	17906	RMI1,BLM,SETX,SLX4,NBN,SMCHD1,PARP1,SFPQ,RECQL,LIG3,NFRKB,NONO,BRIP1,RPA1,BRCA1,SAMHD1,MSH3,TCF3,XRCC6,MLH1
GO:BP	positive regulation of chromosome organization	GO:2001252	1.58e-05	4.80211	184	252	16	17906	PML,SLX4,PPP1R10,NBN,SLF2,NELFA,SFPQ,RNF20,NELFE,SART3,SNW1,ATF7IP,BRCA1,RTF1,HNRNPA1,TRIM28
GO:BP	protein modification by small protein conjugation	GO:0032446	1.99e-05	4.70202	927	252	37	17906	SUMO1,PIAS2,SENP6,DAXX,PIAS1,SUMO2,PPIL2,PIAS3,SUMO3,MED1,NOSIP,USP7,TRIM33,TRIM24,BCOR,RNF169,PIAS4,ARNT,IRF2BP2,CBX4,RNF20,MASTL,PCNP,MED8,SDE2,WDR70,NUP50,UBA52,PSME3,SENP5,BRCA1,RANBP2,RTF1,C18ORF25,WAC,TRIM25,TRIM28
GO:BP	cell cycle process	GO:0022402	4.41e-05	4.35582	1407	252	47	17906	PML,RMI1,BLM,SENP6,SLX4,PIAS1,MED1,KIF18A,ERCC3,UIMC1,RTF2,PPP1R10,NBN,SLF2,FOXM1,SFPQ,MCM10,ANLN,CDK7,POLD3,ZNF207,NCOR1,PDS5A,MASTL,HSF1,IK,SDE2,HIRA,PRCC,PSME3,CACUL1,MGA,TPX2,BRIP1,RPA1,BRCA1,MYBL2,KNL1,KIF23,NPAT,RFC4,MSH3,MLH1,PCBP4,TOP3A,TFDP1,INTS13
GO:BP	non-recombinational repair	GO:0000726	4.77e-05	4.32163	103	252	12	17906	SUMO1,SLX4,UIMC1,NBN,PIAS4,SMCHD1,HSF1,LIG3,SMARCAL1,BRCA1,XRCC6,MLH1
GO:BP	protein-DNA complex assembly	GO:0065004	5.43e-05	4.26506	257	252	18	17906	SENP6,DAXX,PIAS1,UBN1,ERCC3,PARP1,GTF2B,CDK7,TAF6,HIRA,UBA52,SART3,HELLS,RPA1,ATF7IP,MIS18A,KNL1,GTF2H1
GO:BP	organelle organization	GO:0006996	5.98e-05	4.22333	3966	252	94	17906	YEATS2,PML,EMSY,RMI1,BLM,SUMO1,SETX,SENP6,SLX4,DAXX,SMTN,UBN1,RAD54L2,EP400,TLK2,KIF18A,USP7,KDM3B,ERCC3,GTF3C4,UIMC1,PPP1R10,NBN,BCOR,SP100,SMCHD1,SLF2,CHD8,NELFA,PARP1,SFPQ,TAF9,ANLN,CBX4,GTF2B,GTF2F2,RNF20,POLD3,ZNF207,CREBBP,NCOR1,RECQL,PDS5A,MASTL,HSF1,HCFC1,IK,PHF21A,LIG3,STAT3,KANSL3,KDM3A,NELFE,TAF6,HIRA,WDR70,JMJD1C,UBA52,EYA3,L3MBTL3,SART3,FAM50A,SF1,HELLS,SNW1,TPX2,BRIP1,NCOA1,RPA1,ATF…
GO:BP	nucleotide-excision repair, DNA incision, 5'-to lesion	GO:0006296	7.79e-05	4.10873	37	252	8	17906	ERCC3,POLK,PARP1,POLD3,UBA52,RPA1,GTF2H1,RFC4
GO:BP	protein-DNA complex subunit organization	GO:0071824	0.000116743	3.93277	301	252	19	17906	SENP6,DAXX,PIAS1,UBN1,ERCC3,PARP1,GTF2B,CDK7,TAF6,HIRA,UBA52,GTF2E1,SART3,HELLS,RPA1,ATF7IP,MIS18A,KNL1,GTF2H1
GO:BP	regulation of mRNA metabolic process	GO:1903311	0.00013608	3.86621	336	252	20	17906	CCNT1,RNF20,HSF1,IK,NELFE,HNRNPM,UBA52,PSME3,EXOSC9,SART3,HSPA8,HNRNPK,DIS3,SNW1,PKP1,NSRP1,CDK11A,HNRNPA1,NCL,PCBP4
GO:BP	telomere maintenance	GO:0000723	0.000162837	3.78825	163	252	14	17906	PML,BLM,SLX4,USP7,PPP1R10,NBN,SP100,PARP1,POLD3,RPA1,SMARCAL1,RFC4,HNRNPA1,XRCC6
GO:BP	nucleotide-excision repair, DNA incision	GO:0033683	0.000183528	3.7363	41	252	8	17906	ERCC3,POLK,PARP1,POLD3,UBA52,RPA1,GTF2H1,RFC4
GO:BP	double-strand break repair via nonhomologous end joining	GO:0006303	0.000197946	3.70345	95	252	11	17906	SUMO1,UIMC1,NBN,PIAS4,SMCHD1,HSF1,LIG3,SMARCAL1,BRCA1,XRCC6,MLH1
GO:BP	intracellular receptor signaling pathway	GO:0030522	0.000223256	3.6512	282	252	18	17906	PML,NCOR2,PIAS2,DAXX,PIAS1,MED1,TRIM24,PARP1,ARNT,CDK7,NCOR1,NR2C1,STAT3,KDM3A,UBA52,SNW1,NCOA1,BRCA1
GO:BP	regulation of response to DNA damage stimulus	GO:2001020	0.000251744	3.59904	224	252	16	17906	PML,UIMC1,PPP1R10,RNF169,PIAS4,SMCHD1,SLF2,FOXM1,PARP1,TAF9,HSF1,WDR70,EYA3,HNRNPK,BRCA1,TRIM28
GO:BP	androgen receptor signaling pathway	GO:0030521	0.000266203	3.57479	59	252	9	17906	NCOR2,PIAS2,DAXX,PIAS1,CDK7,NCOR1,KDM3A,NCOA1,BRCA1
GO:BP	regulation of mRNA processing	GO:0050684	0.000367959	3.4342	148	252	13	17906	CCNT1,RNF20,HSF1,IK,NELFE,SART3,HSPA8,HNRNPK,SNW1,NSRP1,CDK11A,HNRNPA1,NCL
GO:BP	telomere organization	GO:0032200	0.000423465	3.37318	176	252	14	17906	PML,BLM,SLX4,USP7,PPP1R10,NBN,SP100,PARP1,POLD3,RPA1,SMARCAL1,RFC4,HNRNPA1,XRCC6
GO:BP	regulation of DNA repair	GO:0006282	0.000590638	3.22868	129	252	12	17906	PML,UIMC1,RNF169,SMCHD1,SLF2,FOXM1,PARP1,HSF1,WDR70,EYA3,BRCA1,TRIM28
GO:BP	viral process	GO:0016032	0.000598878	3.22266	838	252	32	17906	PML,SUMO1,DAXX,UBN1,CCNT1,USP7,ERCC3,SP100,NELFA,GTF2B,GTF2F2,CREBBP,HCFC1,IK,STAT3,NELFE,TAF4,IFI16,NUP50,UBA52,GTF2E1,HSPA8,HNRNPK,SNW1,ATF7IP,NXF1,RANBP2,RTRAF,HNRNPA1,XRCC6,TRIM25,TRIM28
GO:BP	symbiotic process	GO:0044403	0.000767707	3.1148	891	252	33	17906	PML,SUMO1,DAXX,UBN1,CCNT1,USP7,ERCC3,SP100,NELFA,GTF2B,GTF2F2,CREBBP,HCFC1,IK,STAT3,NELFE,TAF4,IFI16,NUP50,UBA52,GTF2E1,HSPA8,HNRNPK,SNW1,ATF7IP,NXF1,RANBP2,RTRAF,HNRNPA1,XRCC6,TRIM25,TRIM28,ARG1
GO:BP	regulation of cell cycle	GO:0051726	0.000970185	3.01315	1268	252	41	17906	PML,BLM,SENP6,CCNT1,MED1,LIN54,ERCC3,UIMC1,PPP1R10,NBN,SLF2,FOXM1,SFPQ,ANLN,TBX3,CDC5L,CDK7,ZNF207,MASTL,HSF1,HCFC1,IK,STAT3,TAF6,SDE2,PRCC,PSME3,HSPA8,MGA,TPX2,BRIP1,BRCA1,MYBL2,GTF2H1,KIF23,CDK11A,WAC,JUNB,PCBP4,TFDP1,INTS13
GO:BP	interspecies interaction between organisms	GO:0044419	0.000978597	3.0094	945	252	34	17906	PML,SUMO1,DAXX,UBN1,CCNT1,USP7,ERCC3,SP100,NELFA,GTF2B,GTF2F2,CREBBP,HCFC1,IK,STAT3,NELFE,TAF4,IFI16,NUP50,UBA52,GTF2E1,HSPA8,HNRNPK,SNW1,ATF7IP,NXF1,RANBP2,RTRAF,LYZ,HNRNPA1,XRCC6,TRIM25,TRIM28,ARG1
GO:BP	nucleotide-excision repair, DNA gap filling	GO:0006297	0.00125963	2.89976	23	252	6	17906	POLK,POLD3,LIG3,UBA52,RPA1,RFC4
GO:BP	postreplication repair	GO:0006301	0.00126476	2.89799	52	252	8	17906	POLK,POLD3,UBA52,RPA1,BRCA1,ZBTB1,RFC4,TRIM25
GO:BP	peptidyl-amino acid modification	GO:0018193	0.00126516	2.89785	1281	252	41	17906	YEATS2,SUMO1,PIAS2,SENP6,PIAS1,SUMO2,PPIL2,PIAS3,SUMO3,EP400,TLK2,GTF3C4,BCOR,PIAS4,NELFA,PARP1,ARNT,TAF9,CBX4,GTF2B,CREBBP,MASTL,HSF1,HCFC1,STAT3,KANSL3,KDM3A,NELFE,PPWD1,NUP50,SENP5,SNW1,NCOA1,HIPK1,BRCA1,CWC27,RANBP2,RTF1,TET2,STK38,TRIM28
GO:BP	double-strand break repair via homologous recombination	GO:0000724	0.0013289	2.87651	139	252	12	17906	RMI1,BLM,SLX4,NBN,SMCHD1,PARP1,SFPQ,RECQL,LIG3,RPA1,BRCA1,SAMHD1
GO:BP	recombinational repair	GO:0000725	0.00143556	2.84298	140	252	12	17906	RMI1,BLM,SLX4,NBN,SMCHD1,PARP1,SFPQ,RECQL,LIG3,RPA1,BRCA1,SAMHD1
GO:BP	DNA double-strand break processing	GO:0000729	0.00215831	2.66589	25	252	6	17906	BLM,SLX4,NBN,WDR70,BRIP1,BRCA1
GO:BP	regulation of chromatin organization	GO:1902275	0.00269502	2.56944	205	252	14	17906	TLK2,BCOR,NELFA,RNF20,KDM3A,NELFE,HIRA,WDR70,SART3,SNW1,ATF7IP,BRCA1,RTF1,TRIM28
GO:BP	negative regulation of DNA metabolic process	GO:0051053	0.00299499	2.5236	124	252	11	17906	BLM,SLX4,NBN,RNF169,SMCHD1,PARP1,HSF1,MSH3,HNRNPA1,MLH1,TRIM28
GO:BP	translesion synthesis	GO:0019985	0.00313276	2.50407	41	252	7	17906	POLK,POLD3,UBA52,RPA1,ZBTB1,RFC4,TRIM25
GO:BP	DNA-dependent DNA replication	GO:0006261	0.00345169	2.46197	152	252	12	17906	BLM,RTF2,NBN,MCM10,POLD3,RECQL,LIG3,RPA1,SMARCAL1,RFC4,SAMHD1,MSH3
GO:BP	steroid hormone mediated signaling pathway	GO:0043401	0.00444359	2.35227	184	252	13	17906	NCOR2,PIAS2,DAXX,PIAS1,MED1,PARP1,CDK7,NCOR1,NR2C2,NR2C1,KDM3A,NCOA1,BRCA1
GO:BP	nucleotide-excision repair, preincision complex assembly	GO:0006294	0.00552216	2.25789	29	252	6	17906	ERCC3,PARP1,CDK7,UBA52,RPA1,GTF2H1
GO:BP	intracellular steroid hormone receptor signaling pathway	GO:0030518	0.00555265	2.2555	132	252	11	17906	NCOR2,PIAS2,DAXX,PIAS1,MED1,PARP1,CDK7,NCOR1,KDM3A,NCOA1,BRCA1
GO:BP	cell cycle checkpoint	GO:0000075	0.00587961	2.23065	219	252	14	17906	PML,BLM,UIMC1,PPP1R10,NBN,CDC5L,ZNF207,IK,PRCC,BRIP1,BRCA1,WAC,PCBP4,TFDP1
GO:BP	macromolecule modification	GO:0043412	0.00610803	2.2141	4428	252	95	17906	YEATS2,PML,BLM,SUMO1,PIAS2,SETX,SENP6,DAXX,PIAS1,SUMO2,PPIL2,PIAS3,SUMO3,EP400,TLK2,CCNT1,MED1,NOSIP,USP7,TRIM33,KDM3B,ERCC3,GTF3C4,UIMC1,PPP1R10,NBN,TRIM24,BCOR,RNF169,PIAS4,FOXM1,NELFA,PARP1,SFPQ,CMTR1,ARNT,IRF2BP2,TAF9,CBX4,GTF2B,RNF20,CDK7,CREBBP,NCOR1,MASTL,HSF1,HCFC1,STAT3,KANSL3,KDM3A,PCNP,NFRKB,NELFE,FOXK1,MED8,SDE2,WDR70,JMJD1C,PPWD1,NUP50,UBA52,PSME3,EYA3,SENP5,CACUL1,SART3,ILKAP,SYMPK,…
GO:BP	macromolecule methylation	GO:0043414	0.00730198	2.13656	323	252	17	17906	BCOR,NELFA,PARP1,CMTR1,RNF20,CREBBP,KDM3A,NELFE,HELLS,SNW1,RNMT,ATF7IP,MIS18A,BRCA1,RTF1,TET2,TRIM28
GO:BP	regulation of histone H3-K4 methylation	GO:0051569	0.00835984	2.0778	31	252	6	17906	BCOR,NELFA,NELFE,SNW1,BRCA1,RTF1
GO:BP	chromosome segregation	GO:0007059	0.0089659	2.04741	328	252	17	17906	RMI1,SLX4,TLK2,KIF18A,SLF2,SFPQ,ZNF207,PDS5A,IK,HIRA,BRIP1,MIS18A,BRCA1,KNL1,KIF23,MLH1,TOP3A
GO:BP	positive regulation of histone H3-K4 methylation	GO:0051571	0.0109394	1.96101	19	252	5	17906	NELFA,NELFE,SNW1,BRCA1,RTF1
GO:BP	positive regulation of DNA repair	GO:0045739	0.011436	1.94173	69	252	8	17906	UIMC1,SMCHD1,SLF2,FOXM1,PARP1,EYA3,BRCA1,TRIM28
GO:BP	response to radiation	GO:0009314	0.0118366	1.92677	447	252	20	17906	PML,BLM,PIAS1,TLK2,ERCC3,UIMC1,POLK,PARP1,POLD3,CREBBP,HSF1,BHLHE40,LZIC,SDE2,IFI16,EYA3,BRCA1,ZBTB1,JUNB,XRCC6
GO:BP	7-methylguanosine mRNA capping	GO:0006370	0.0122825	1.91071	33	252	6	17906	ERCC3,CMTR1,GTF2F2,CDK7,RNMT,GTF2H1
GO:BP	response to ionizing radiation	GO:0010212	0.0147665	1.83072	146	252	11	17906	PML,BLM,TLK2,UIMC1,PARP1,HSF1,LZIC,IFI16,EYA3,BRCA1,XRCC6
GO:BP	DNA synthesis involved in DNA repair	GO:0000731	0.016341	1.78672	52	252	7	17906	POLK,POLD3,UBA52,RPA1,ZBTB1,RFC4,TRIM25
GO:BP	methylation	GO:0032259	0.0174679	1.75776	382	252	18	17906	NNMT,BCOR,NELFA,PARP1,CMTR1,RNF20,CREBBP,KDM3A,NELFE,HELLS,SNW1,RNMT,ATF7IP,MIS18A,BRCA1,RTF1,TET2,TRIM28
GO:BP	7-methylguanosine RNA capping	GO:0009452	0.017581	1.75496	35	252	6	17906	ERCC3,CMTR1,GTF2F2,CDK7,RNMT,GTF2H1
GO:BP	RNA capping	GO:0036260	0.017581	1.75496	35	252	6	17906	ERCC3,CMTR1,GTF2F2,CDK7,RNMT,GTF2H1
GO:BP	DNA damage checkpoint	GO:0000077	0.0179402	1.74617	149	252	11	17906	PML,BLM,UIMC1,PPP1R10,NBN,CDC5L,BRIP1,BRCA1,WAC,PCBP4,TFDP1
GO:BP	mitotic cell cycle process	GO:1903047	0.0187232	1.72762	892	252	30	17906	PML,BLM,PIAS1,KIF18A,ERCC3,RTF2,PPP1R10,NBN,SLF2,FOXM1,MCM10,ANLN,CDK7,ZNF207,PDS5A,MASTL,IK,HIRA,PRCC,PSME3,CACUL1,TPX2,RPA1,BRCA1,MYBL2,KIF23,NPAT,PCBP4,TFDP1,INTS13
GO:BP	positive regulation of cellular process	GO:0048522	0.0264134	1.57818	5605	252	111	17906	PML,ZNF609,BLM,SUMO1,PIAS2,SETX,SLX4,DAXX,PIAS1,SUMO2,PIAS3,CCNT1,MED1,USP7,ERCC3,UIMC1,PPP1R10,NBN,RBM22,TRIM24,SP100,GMEB2,PIAS4,SMCHD1,SLF2,FOXM1,CHD8,NELFA,PARP1,SFPQ,ARNT,TAF9,ANLN,TBX3,CDC5L,GTF2B,MED26,GTF2F2,NCOA2,RNF20,CDK7,ZNF281,SART1,CREBBP,ICE2,ZNF318,MASTL,HSF1,NR2C2,NR2C1,HDX,HCFC1,STAT3,KDM3A,NELFE,KLF10,FOXK1,ELF2,TAF4,IFI16,TCERG1,TCF12,MEF2D,UBA52,PSME3,EYA3,EXOSC9,CACUL1,SART3…
GO:BP	cellular response to steroid hormone stimulus	GO:0071383	0.0294359	1.53112	252	252	14	17906	NCOR2,PIAS2,DAXX,PIAS1,MED1,PARP1,CDK7,NCOR1,NR2C2,NR2C1,KDM3A,NCOA1,BRCA1,ARG1
GO:BP	cellular protein modification process	GO:0006464	0.0306852	1.51307	4216	252	89	17906	YEATS2,PML,BLM,SUMO1,PIAS2,SETX,SENP6,DAXX,PIAS1,SUMO2,PPIL2,PIAS3,SUMO3,EP400,TLK2,CCNT1,MED1,NOSIP,USP7,TRIM33,KDM3B,ERCC3,GTF3C4,UIMC1,PPP1R10,NBN,TRIM24,BCOR,RNF169,PIAS4,FOXM1,NELFA,PARP1,SFPQ,ARNT,IRF2BP2,TAF9,CBX4,GTF2B,RNF20,CDK7,CREBBP,NCOR1,MASTL,HSF1,HCFC1,STAT3,KANSL3,KDM3A,PCNP,NFRKB,NELFE,FOXK1,MED8,SDE2,WDR70,JMJD1C,PPWD1,NUP50,UBA52,PSME3,EYA3,SENP5,CACUL1,SART3,ILKAP,SYMPK,SNW1,T…
GO:BP	protein modification process	GO:0036211	0.0306852	1.51307	4216	252	89	17906	YEATS2,PML,BLM,SUMO1,PIAS2,SETX,SENP6,DAXX,PIAS1,SUMO2,PPIL2,PIAS3,SUMO3,EP400,TLK2,CCNT1,MED1,NOSIP,USP7,TRIM33,KDM3B,ERCC3,GTF3C4,UIMC1,PPP1R10,NBN,TRIM24,BCOR,RNF169,PIAS4,FOXM1,NELFA,PARP1,SFPQ,ARNT,IRF2BP2,TAF9,CBX4,GTF2B,RNF20,CDK7,CREBBP,NCOR1,MASTL,HSF1,HCFC1,STAT3,KANSL3,KDM3A,PCNP,NFRKB,NELFE,FOXK1,MED8,SDE2,WDR70,JMJD1C,PPWD1,NUP50,UBA52,PSME3,EYA3,SENP5,CACUL1,SART3,ILKAP,SYMPK,SNW1,T…
GO:BP	positive regulation of response to DNA damage stimulus	GO:2001022	0.0335846	1.47386	104	252	9	17906	UIMC1,PIAS4,SMCHD1,SLF2,FOXM1,PARP1,EYA3,BRCA1,TRIM28
GO:BP	DNA integrity checkpoint	GO:0031570	0.0352143	1.45328	160	252	11	17906	PML,BLM,UIMC1,PPP1R10,NBN,CDC5L,BRIP1,BRCA1,WAC,PCBP4,TFDP1
GO:BP	mRNA 3'-end processing	GO:0031124	0.036288	1.44024	105	252	9	17906	DHX38,CCNT1,SLU7,PAPOLG,ZC3H11A,RNF20,HSF1,NELFE,SYMPK
GO:BP	intrinsic apoptotic signaling pathway in response to DNA damage	GO:0008630	0.036288	1.44024	105	252	9	17906	PML,PIAS4,TAF9,IFI16,HNRNPK,SNW1,HIPK1,BRCA1,MLH1
GO:BP	regulation of histone methylation	GO:0031060	0.0380465	1.41969	81	252	8	17906	BCOR,NELFA,RNF20,KDM3A,NELFE,SNW1,BRCA1,RTF1
GO:BP	histone H3-K4 methylation	GO:0051568	0.0428691	1.36786	60	252	7	17906	BCOR,NELFA,NELFE,SNW1,BRCA1,RTF1,TET2
GO:BP	positive regulation of viral transcription	GO:0050434	0.045381	1.34313	41	252	6	17906	CCNT1,NELFA,GTF2B,GTF2F2,NELFE,SNW1
GO:BP	transcription elongation from RNA polymerase II promoter	GO:0006368	0.0455423	1.34159	83	252	8	17906	CCNT1,ERCC3,NELFA,GTF2F2,CDK7,NELFE,GTF2H1,RTF1
GO:BP	mRNA transcription	GO:0009299	0.0466486	1.33116	25	252	5	17906	MED1,ARNT,HSF1,STAT3,ZBTB1
GO:BP	mitotic cell cycle	GO:0000278	0.0484376	1.31482	1082	252	33	17906	PML,BLM,PIAS1,KIF18A,ERCC3,RTF2,PPP1R10,NBN,SLF2,FOXM1,MCM10,ANLN,CDC5L,CDK7,ZNF207,PDS5A,MASTL,HSF1,IK,HIRA,PRCC,PSME3,CACUL1,TPX2,RPA1,BRCA1,MYBL2,KIF23,NPAT,CDK11A,PCBP4,TFDP1,INTS13
GO:BP	positive regulation of chromatin organization	GO:1905269	0.0490337	1.30951	109	252	9	17906	NELFA,RNF20,NELFE,SART3,SNW1,ATF7IP,BRCA1,RTF1,TRIM28
GO:CC	nucleoplasm	GO:0005654	2.12e-90	89.6732	4012	257	207	18856	YEATS2,PML,NCOR2,EMSY,ZNF609,RMI1,BLM,SUMO1,PIAS2,SETX,SENP6,SLX4,DAXX,PIAS1,UBN1,SUMO2,ZBTB33,PPIL2,PIAS3,SUMO3,EP400,DHX38,CCNT1,MED1,NOSIP,RBM12,GPKOW,LIN54,USP7,UBN2,PRPF3,TRIM33,KDM3B,ERCC3,SLU7,GTF3C4,PAPOLG,UIMC1,PPP1R10,NBN,POLK,ZZZ3,RBM22,TRIM24,BCOR,SP100,GMEB2,RNF169,PIAS4,SLF2,FOXM1,CHD8,NELFA,PARP1,MED15,SFPQ,CMTR1,ARNT,IRF2BP2,TAF9,PRPF18,MCM10,ANLN,CBX4,ZC3H11A,CDC5L,MAMLD1,QRICH1,…
GO:CC	nuclear lumen	GO:0031981	2.11e-83	82.6763	4780	257	214	18856	YEATS2,PML,NCOR2,EMSY,ZNF609,RMI1,BLM,SUMO1,PIAS2,SETX,SENP6,SLX4,DAXX,PIAS1,UBN1,SUMO2,ZBTB33,PPIL2,PIAS3,SUMO3,EP400,DHX38,CCNT1,MED1,NOSIP,RBM12,GPKOW,LIN54,USP7,UBN2,PRPF3,TRIM33,KDM3B,ERCC3,SLU7,GTF3C4,PAPOLG,UIMC1,PPP1R10,NBN,POLK,ZZZ3,RBM22,TRIM24,BCOR,SP100,GMEB2,RNF169,PIAS4,SMCHD1,SLF2,FOXM1,CHD8,NELFA,PARP1,MED15,SFPQ,CMTR1,ARNT,IRF2BP2,TAF9,PRPF18,MCM10,ANLN,CBX4,TBX3,ZC3H11A,CDC5L,MA…
GO:CC	nucleus	GO:0005634	9.42e-76	75.0261	7486	257	242	18856	YEATS2,PML,NCOR2,EMSY,ZNF609,RMI1,BLM,SUMO1,PIAS2,SETX,SENP6,SLX4,DAXX,PIAS1,ZMYM1,UBN1,SUMO2,ZBTB33,RAD54L2,PPIL2,PIAS3,SUMO3,ZNF280B,EP400,DHX38,TLK2,CCNT1,SBNO1,MED1,ESS2,NOSIP,RBM12,GPKOW,LIN54,KIF18A,USP7,UBN2,PRPF3,TRIM33,KDM3B,ERCC3,SLU7,GTF3C4,PAPOLG,UIMC1,RTF2,PPP1R10,NBN,POLK,ZZZ3,RBM22,TRIM24,BCOR,SP100,GMEB2,RNF169,CXORF56,PIAS4,SMCHD1,ZNF280A,SLF2,FOXM1,CHD8,NELFA,PARP1,CWF19L2,MED15…
GO:CC	membrane-enclosed lumen	GO:0031974	2.64e-69	68.5782	5898	257	218	18856	YEATS2,PML,NCOR2,EMSY,ZNF609,RMI1,BLM,SUMO1,PIAS2,SETX,SENP6,SLX4,DAXX,PIAS1,UBN1,SUMO2,ZBTB33,PPIL2,PIAS3,SUMO3,EP400,DHX38,CCNT1,MED1,NOSIP,RBM12,GPKOW,LIN54,USP7,UBN2,PRPF3,TRIM33,KDM3B,ERCC3,SLU7,GTF3C4,PAPOLG,UIMC1,PPP1R10,NBN,POLK,ZZZ3,RBM22,TRIM24,BCOR,SP100,GMEB2,RNF169,PIAS4,SMCHD1,SLF2,FOXM1,CHD8,NELFA,PARP1,MED15,MMTAG2,SFPQ,CMTR1,ARNT,IRF2BP2,TAF9,PRPF18,MCM10,ANLN,CBX4,TBX3,ZC3H11A,C…
GO:CC	organelle lumen	GO:0043233	2.64e-69	68.5782	5898	257	218	18856	YEATS2,PML,NCOR2,EMSY,ZNF609,RMI1,BLM,SUMO1,PIAS2,SETX,SENP6,SLX4,DAXX,PIAS1,UBN1,SUMO2,ZBTB33,PPIL2,PIAS3,SUMO3,EP400,DHX38,CCNT1,MED1,NOSIP,RBM12,GPKOW,LIN54,USP7,UBN2,PRPF3,TRIM33,KDM3B,ERCC3,SLU7,GTF3C4,PAPOLG,UIMC1,PPP1R10,NBN,POLK,ZZZ3,RBM22,TRIM24,BCOR,SP100,GMEB2,RNF169,PIAS4,SMCHD1,SLF2,FOXM1,CHD8,NELFA,PARP1,MED15,MMTAG2,SFPQ,CMTR1,ARNT,IRF2BP2,TAF9,PRPF18,MCM10,ANLN,CBX4,TBX3,ZC3H11A,C…
GO:CC	intracellular organelle lumen	GO:0070013	2.64e-69	68.5782	5898	257	218	18856	YEATS2,PML,NCOR2,EMSY,ZNF609,RMI1,BLM,SUMO1,PIAS2,SETX,SENP6,SLX4,DAXX,PIAS1,UBN1,SUMO2,ZBTB33,PPIL2,PIAS3,SUMO3,EP400,DHX38,CCNT1,MED1,NOSIP,RBM12,GPKOW,LIN54,USP7,UBN2,PRPF3,TRIM33,KDM3B,ERCC3,SLU7,GTF3C4,PAPOLG,UIMC1,PPP1R10,NBN,POLK,ZZZ3,RBM22,TRIM24,BCOR,SP100,GMEB2,RNF169,PIAS4,SMCHD1,SLF2,FOXM1,CHD8,NELFA,PARP1,MED15,MMTAG2,SFPQ,CMTR1,ARNT,IRF2BP2,TAF9,PRPF18,MCM10,ANLN,CBX4,TBX3,ZC3H11A,C…
GO:CC	nuclear body	GO:0016604	3.45e-47	46.4624	794	257	82	18856	PML,NCOR2,RMI1,BLM,SUMO1,PIAS2,SETX,DAXX,PIAS1,UBN1,SUMO2,PIAS3,SUMO3,EP400,USP7,PRPF3,SLU7,PAPOLG,UIMC1,PPP1R10,NBN,POLK,SP100,RNF169,PIAS4,NELFA,PARP1,SFPQ,ARNT,PRPF18,CBX4,CDC5L,MAMLD1,GTF2B,PRPF4,NCOA2,GTF2E2,SART1,CREBBP,ICE2,DDX42,ZNF106,HSF1,NR2C1,IK,PCNP,BHLHE40,NELFE,ELF2,SDE2,DHX15,HIRA,IFI16,HNRNPM,TCF12,PPWD1,PRCC,NUFIP2,NONO,SART3,SF1,TDP2,PRPF40A,SNW1,API5,PPP4R3A,RPA1,ATF7IP,NXF1,H…
GO:CC	intracellular membrane-bounded organelle	GO:0043231	1.01e-38	37.9956	11067	257	244	18856	YEATS2,PML,NCOR2,EMSY,ZNF609,RMI1,BLM,SUMO1,PIAS2,SETX,SENP6,SLX4,DAXX,PIAS1,ZMYM1,UBN1,SUMO2,ZBTB33,RAD54L2,PPIL2,PIAS3,SUMO3,ZNF280B,EP400,DHX38,TLK2,CCNT1,SBNO1,MED1,ESS2,NOSIP,RBM12,GPKOW,LIN54,KIF18A,USP7,UBN2,PRPF3,TRIM33,KDM3B,ERCC3,SLU7,GTF3C4,PAPOLG,UIMC1,RTF2,PPP1R10,NBN,POLK,ZZZ3,RBM22,TRIM24,BCOR,SP100,GMEB2,RNF169,CXORF56,PIAS4,SMCHD1,ZNF280A,SLF2,FOXM1,CHD8,NELFA,PARP1,CWF19L2,MED15…
GO:CC	intracellular organelle	GO:0043229	3.66e-33	32.4366	12840	257	252	18856	YEATS2,PML,NCOR2,EMSY,ZNF609,RMI1,BLM,SUMO1,PIAS2,SETX,SENP6,SLX4,DAXX,PIAS1,SMTN,ZMYM1,UBN1,SUMO2,ZBTB33,RAD54L2,PPIL2,PIAS3,SUMO3,ZNF280B,EP400,DHX38,TLK2,CCNT1,SBNO1,MED1,ESS2,NOSIP,RBM12,GPKOW,LIN54,KIF18A,USP7,UBN2,PRPF3,TRIM33,KDM3B,ERCC3,SLU7,GTF3C4,PAPOLG,UIMC1,RTF2,PPP1R10,NBN,POLK,ZZZ3,RBM22,TRIM24,BCOR,SP100,GMEB2,RNF169,CXORF56,PIAS4,SMCHD1,ZNF280A,SLF2,FOXM1,CHD8,NELFA,PARP1,CWF19L2,…
GO:CC	membrane-bounded organelle	GO:0043227	1.69e-31	30.772	12584	257	249	18856	YEATS2,PML,NCOR2,EMSY,ZNF609,RMI1,BLM,SUMO1,PIAS2,SETX,SENP6,SLX4,DAXX,PIAS1,ZMYM1,UBN1,SUMO2,ZBTB33,RAD54L2,PPIL2,PIAS3,SUMO3,ZNF280B,EP400,DHX38,TLK2,CCNT1,SBNO1,MED1,ESS2,NOSIP,RBM12,GPKOW,LIN54,KIF18A,USP7,UBN2,PRPF3,TRIM33,KDM3B,ERCC3,SLU7,GTF3C4,PAPOLG,UIMC1,RTF2,PPP1R10,NBN,POLK,ZZZ3,RBM22,TRIM24,BCOR,SP100,GMEB2,RNF169,CXORF56,PIAS4,SMCHD1,ZNF280A,SLF2,FOXM1,CHD8,NELFA,PARP1,CWF19L2,MED15…
GO:CC	organelle	GO:0043226	7.42e-29	28.1295	13720	257	254	18856	YEATS2,PML,NCOR2,EMSY,ZNF609,RMI1,BLM,SUMO1,PIAS2,SETX,SENP6,SLX4,DAXX,PIAS1,SMTN,ZMYM1,UBN1,SUMO2,ZBTB33,RAD54L2,PPIL2,PIAS3,SUMO3,ZNF280B,EP400,DHX38,TLK2,CCNT1,SBNO1,MED1,ESS2,NOSIP,RBM12,GPKOW,LIN54,KIF18A,USP7,UBN2,PRPF3,TRIM33,KDM3B,ERCC3,SLU7,GTF3C4,PAPOLG,UIMC1,RTF2,PPP1R10,NBN,POLK,ZZZ3,RBM22,TRIM24,BCOR,SP100,GMEB2,RNF169,CXORF56,PIAS4,SMCHD1,ZNF280A,SLF2,FOXM1,CHD8,NELFA,PARP1,CWF19L2,…
GO:CC	chromosome	GO:0005694	4.02e-27	26.3956	1746	257	89	18856	PML,NCOR2,RMI1,BLM,SUMO1,SETX,SLX4,DAXX,ZBTB33,SUMO3,EP400,MED1,KIF18A,USP7,KDM3B,RTF2,PPP1R10,NBN,POLK,TRIM24,SP100,GMEB2,RNF169,SMCHD1,SLF2,FOXM1,PARP1,SFPQ,ARNT,MCM10,TBX3,CDC5L,GTF2B,NCOA2,RNF20,POLD3,ZNF207,CREBBP,ICE2,SP2,NCOR1,RECQL,PDS5A,HSF1,HMCES,NR2C2,NR2C1,ZHX2,HDX,IK,STAT3,KDM3A,NFRKB,BHLHE40,KLF10,FOXK1,ELF2,TAF4,HIRA,WDR70,JMJD1C,TCF12,MEF2D,EXOSC9,ZBTB5,HNRNPK,HELLS,SNW1,MGA,NCOA1…
GO:CC	intracellular	GO:0005622	2.16e-23	22.6647	14626	257	255	18856	YEATS2,PML,NCOR2,EMSY,ZNF609,RMI1,BLM,SUMO1,PIAS2,SETX,SENP6,SLX4,DAXX,PIAS1,SMTN,ZMYM1,UBN1,SUMO2,ZBTB33,RAD54L2,NNMT,PPIL2,PIAS3,SUMO3,ZNF280B,EP400,DHX38,TLK2,CCNT1,SBNO1,MED1,ESS2,NOSIP,RBM12,GPKOW,LIN54,KIF18A,USP7,UBN2,PRPF3,TRIM33,KDM3B,ERCC3,SLU7,GTF3C4,PAPOLG,UIMC1,RTF2,PPP1R10,NBN,POLK,ZZZ3,RBM22,TRIM24,BCOR,SP100,GMEB2,RNF169,CXORF56,PIAS4,SMCHD1,ZNF280A,SLF2,FOXM1,CHD8,NELFA,PARP1,CWF…
GO:CC	spliceosomal complex	GO:0005681	1.36e-18	17.8665	190	257	28	18856	DHX38,ESS2,GPKOW,PRPF3,SLU7,RBM22,CWF19L2,PRPF18,CDC5L,PRPF4,WBP11,SART1,SUGP1,IK,DHX15,HNRNPM,PPWD1,XAB2,HSPA8,HNRNPK,SF1,SNW1,API5,CWC27,DHX16,HNRNPA1,NCL,WAC
GO:CC	PML body	GO:0016605	4.07e-17	16.3907	98	257	21	18856	PML,BLM,SUMO1,PIAS2,DAXX,PIAS1,UBN1,SUMO2,SUMO3,USP7,NBN,SP100,PIAS4,HSF1,NR2C1,HIRA,TDP2,RPA1,HIPK1,ZMYM2,TOP3A
GO:CC	nuclear speck	GO:0016607	3.4e-14	13.4681	403	257	33	18856	SUMO1,PIAS2,PIAS1,PIAS3,EP400,PRPF3,SLU7,SFPQ,PRPF18,CBX4,CDC5L,PRPF4,GTF2E2,SART1,DDX42,ZNF106,IK,SDE2,DHX15,IFI16,TCF12,PRCC,NONO,SART3,PRPF40A,SNW1,API5,PPP4R3A,NXF1,HIPK1,NSRP1,PPP4R3B,WAC
GO:CC	intracellular non-membrane-bounded organelle	GO:0043232	4.31e-14	13.365	4954	257	129	18856	YEATS2,PML,NCOR2,RMI1,BLM,SUMO1,SETX,SLX4,DAXX,SMTN,ZBTB33,SUMO3,EP400,TLK2,MED1,KIF18A,USP7,KDM3B,RTF2,PPP1R10,NBN,POLK,ZZZ3,TRIM24,SP100,GMEB2,RNF169,SMCHD1,SLF2,FOXM1,PARP1,SFPQ,ERC2,ARNT,MCM10,ANLN,TBX3,CDC5L,MAMLD1,GTF2B,GTF2F2,NCOA2,RNF20,POLD3,ZNF207,CREBBP,ICE2,ZNF106,SP2,NCOR1,RECQL,PDS5A,MASTL,HSF1,HMCES,NR2C2,NR2C1,ZHX2,HDX,IK,STAT3,KDM3A,NFRKB,BHLHE40,KLF10,FOXK1,ELF2,TAF4,DHX15,HIRA,…
GO:CC	non-membrane-bounded organelle	GO:0043228	5.13e-14	13.2901	4964	257	129	18856	YEATS2,PML,NCOR2,RMI1,BLM,SUMO1,SETX,SLX4,DAXX,SMTN,ZBTB33,SUMO3,EP400,TLK2,MED1,KIF18A,USP7,KDM3B,RTF2,PPP1R10,NBN,POLK,ZZZ3,TRIM24,SP100,GMEB2,RNF169,SMCHD1,SLF2,FOXM1,PARP1,SFPQ,ERC2,ARNT,MCM10,ANLN,TBX3,CDC5L,MAMLD1,GTF2B,GTF2F2,NCOA2,RNF20,POLD3,ZNF207,CREBBP,ICE2,ZNF106,SP2,NCOR1,RECQL,PDS5A,MASTL,HSF1,HMCES,NR2C2,NR2C1,ZHX2,HDX,IK,STAT3,KDM3A,NFRKB,BHLHE40,KLF10,FOXK1,ELF2,TAF4,DHX15,HIRA,…
GO:CC	nuclear chromosome	GO:0000228	4e-13	12.3976	1292	257	57	18856	PML,NCOR2,BLM,SETX,SLX4,ZBTB33,EP400,PPP1R10,NBN,TRIM24,SP100,GMEB2,SMCHD1,FOXM1,PARP1,ARNT,MCM10,TBX3,CDC5L,NCOA2,POLD3,CREBBP,SP2,NCOR1,HSF1,NR2C2,NR2C1,ZHX2,HDX,IK,STAT3,NFRKB,BHLHE40,KLF10,FOXK1,ELF2,TAF4,HIRA,TCF12,MEF2D,EXOSC9,ZBTB5,HNRNPK,MGA,NCOA1,RPA1,NFIL3,BBX,SMARCAL1,BRCA1,TCF3,JUNB,XRCC6,MLH1,ZBED5,TRIM28,TFDP1
GO:CC	RNA polymerase II transcription factor complex	GO:0090575	1.02e-12	11.9906	177	257	22	18856	ERCC3,SFPQ,ARNT,TAF9,GTF2B,MED26,GTF2F2,GTF2E2,CDK7,STAT3,TAF6,MED8,TAF4,TCF12,GTF2E1,NONO,GTF2H1,TCF3,JUNB,GTF2A1,TRIM28,TFDP1
GO:CC	chromatin	GO:0000785	4.82e-12	11.3172	1242	257	54	18856	PML,NCOR2,SUMO1,SLX4,ZBTB33,EP400,MED1,KDM3B,PPP1R10,TRIM24,GMEB2,SLF2,FOXM1,SFPQ,ARNT,TBX3,NCOA2,RNF20,CREBBP,ICE2,SP2,NCOR1,PDS5A,HSF1,NR2C2,NR2C1,ZHX2,HDX,STAT3,KDM3A,NFRKB,BHLHE40,KLF10,FOXK1,ELF2,TAF4,HIRA,JMJD1C,TCF12,MEF2D,ZBTB5,HNRNPK,HELLS,SNW1,MGA,NCOA1,NFIL3,MIS18A,BBX,TCF3,JUNB,ZBED5,TRIM28,TFDP1
GO:CC	nuclear transcription factor complex	GO:0044798	7.79e-12	11.1087	217	257	23	18856	ERCC3,GTF3C4,SFPQ,ARNT,TAF9,GTF2B,MED26,GTF2F2,GTF2E2,CDK7,STAT3,TAF6,MED8,TAF4,TCF12,GTF2E1,NONO,GTF2H1,TCF3,JUNB,GTF2A1,TRIM28,TFDP1
GO:CC	transcription factor complex	GO:0005667	1.11e-11	10.9527	374	257	29	18856	ERCC3,GTF3C4,PARP1,SFPQ,ARNT,TAF9,GTF2B,MED26,GTF2F2,GTF2E2,CDK7,STAT3,TAF6,MED8,TAF4,TCF12,GTF2E1,EYA3,NONO,MED23,ATF7IP,GTF2H1,TCF3,TCF7L1,JUNB,XRCC6,GTF2A1,TRIM28,TFDP1
GO:CC	catalytic complex	GO:1902494	3.82e-11	10.4184	1393	257	56	18856	YEATS2,NCOR2,SUMO1,SLX4,EP400,DHX38,CCNT1,MED1,ESS2,ERCC3,SLU7,PPP1R10,ZZZ3,RBM22,BCOR,PIAS4,CHD8,TAF9,CBX4,CDC5L,GTF2B,GTF2F2,RNF20,GTF2E2,CDK7,POLD3,SART1,CREBBP,NCOR1,HCFC1,PHF21A,KANSL3,NFRKB,SUPT20H,TAF6,TAF4,POP4,HNRNPM,PPWD1,GTF2E1,PSME3,XAB2,EXOSC9,HNRNPK,DIS3,SNW1,MGA,RNMT,BRCA1,CWC27,GTF2H1,RTF1,RFC4,PPP4R3B,HNRNPA1,GTF2A1
GO:CC	ribonucleoprotein complex	GO:1990904	7.71e-11	10.113	697	257	38	18856	DHX38,ESS2,GPKOW,PRPF3,SLU7,RBM22,CWF19L2,TAF9,PRPF18,CDC5L,PRPF4,WBP11,SART1,SUGP1,HSF1,IK,ZNHIT6,DHX15,POP4,HNRNPM,PPWD1,UBA52,NUFIP2,XAB2,SART3,HSPA8,HNRNPK,SF1,SNW1,API5,PKP1,BRCA1,CWC27,NSRP1,DHX16,HNRNPA1,NCL,WAC
GO:CC	protein-containing complex	GO:0032991	4.6e-10	9.33716	5484	257	128	18856	YEATS2,NCOR2,ZNF609,RMI1,SUMO1,SLX4,SMTN,EP400,DHX38,CCNT1,MED1,ESS2,GPKOW,KIF18A,USP7,PRPF3,ERCC3,SLU7,GTF3C4,UIMC1,PPP1R10,NBN,ZZZ3,RBM22,BCOR,SP100,PIAS4,CHD8,NELFA,PARP1,CWF19L2,MED15,SFPQ,ARNT,TAF9,PRPF18,MCM10,CBX4,ZC3H11A,CDC5L,GTF2B,MED26,GTF2F2,PRPF4,NCOA2,RNF20,WBP11,GTF2E2,CDK7,POLD3,SART1,CREBBP,CCZ1,ICE2,SUGP1,NCOR1,HSF1,HCFC1,IK,PHF21A,LIG3,STAT3,KANSL3,NFRKB,ZNHIT6,SUPT20H,NELFE,RG…
GO:CC	catalytic step 2 spliceosome	GO:0071013	3.04e-08	7.51659	84	257	13	18856	DHX38,ESS2,SLU7,RBM22,CDC5L,SART1,HNRNPM,PPWD1,XAB2,HNRNPK,SNW1,CWC27,HNRNPA1
GO:CC	chromosomal region	GO:0098687	1.01e-06	5.9945	354	257	22	18856	PML,BLM,SETX,SLX4,DAXX,SUMO3,KIF18A,PPP1R10,NBN,SP100,SMCHD1,PARP1,ZNF207,PDS5A,HSF1,HIRA,HELLS,RPA1,MIS18A,CFDP1,KNL1,XRCC6
GO:CC	U2-type spliceosomal complex	GO:0005684	1.22e-06	5.91356	92	257	12	18856	PRPF3,RBM22,PRPF18,CDC5L,PRPF4,SART1,IK,DHX15,XAB2,SNW1,CWC27,DHX16
GO:CC	RNA polymerase II, holoenzyme	GO:0016591	1.77e-06	5.7513	95	257	12	18856	ERCC3,TAF9,GTF2B,GTF2F2,GTF2E2,CDK7,TAF6,TAF4,GTF2E1,GTF2H1,RTF1,GTF2A1
GO:CC	nuclear chromatin	GO:0000790	4.24e-06	5.37262	1062	257	39	18856	NCOR2,SLX4,ZBTB33,EP400,TRIM24,GMEB2,FOXM1,ARNT,TBX3,NCOA2,CREBBP,SP2,NCOR1,HSF1,NR2C2,NR2C1,ZHX2,HDX,STAT3,NFRKB,BHLHE40,KLF10,FOXK1,ELF2,TAF4,HIRA,TCF12,MEF2D,ZBTB5,HNRNPK,MGA,NCOA1,NFIL3,BBX,TCF3,JUNB,ZBED5,TRIM28,TFDP1
GO:CC	replication fork	GO:0005657	1.51e-05	4.82149	73	257	10	18856	BLM,RTF2,NBN,MCM10,CDC5L,POLD3,HMCES,RPA1,SMARCAL1,RFC4
GO:CC	nuclear DNA-directed RNA polymerase complex	GO:0055029	2.53e-05	4.59673	120	257	12	18856	ERCC3,TAF9,GTF2B,GTF2F2,GTF2E2,CDK7,TAF6,TAF4,GTF2E1,GTF2H1,RTF1,GTF2A1
GO:CC	DNA-directed RNA polymerase complex	GO:0000428	2.78e-05	4.55659	121	257	12	18856	ERCC3,TAF9,GTF2B,GTF2F2,GTF2E2,CDK7,TAF6,TAF4,GTF2E1,GTF2H1,RTF1,GTF2A1
GO:CC	site of DNA damage	GO:0090734	3.26e-05	4.48735	79	257	10	18856	NBN,POLK,RNF169,SMCHD1,SLF2,PARP1,WDR70,RPA1,SMARCAL1,SAMHD1
GO:CC	RNA polymerase complex	GO:0030880	3.98e-05	4.39991	125	257	12	18856	ERCC3,TAF9,GTF2B,GTF2F2,GTF2E2,CDK7,TAF6,TAF4,GTF2E1,GTF2H1,RTF1,GTF2A1
GO:CC	histone acetyltransferase complex	GO:0000123	5.24e-05	4.28063	83	257	10	18856	YEATS2,EP400,ZZZ3,TAF9,CREBBP,HCFC1,KANSL3,SUPT20H,TAF6,TAF4
GO:CC	transferase complex	GO:1990234	5.61e-05	4.25128	807	257	31	18856	YEATS2,EP400,CCNT1,MED1,ERCC3,ZZZ3,BCOR,PIAS4,CHD8,TAF9,CBX4,GTF2B,GTF2F2,RNF20,GTF2E2,CDK7,POLD3,CREBBP,HCFC1,KANSL3,SUPT20H,TAF6,TAF4,GTF2E1,SNW1,MGA,RNMT,BRCA1,GTF2H1,RTF1,GTF2A1
GO:CC	transcription factor TFIID complex	GO:0005669	8.25e-05	4.08331	49	257	8	18856	ERCC3,TAF9,GTF2B,GTF2E2,TAF6,TAF4,GTF2E1,GTF2A1
GO:CC	DNA repair complex	GO:1990391	0.000133235	3.87538	36	257	7	18856	SLX4,ERCC3,PHF21A,PMS1,MSH3,XRCC6,MLH1
GO:CC	acetyltransferase complex	GO:1902493	0.000154493	3.81109	93	257	10	18856	YEATS2,EP400,ZZZ3,TAF9,CREBBP,HCFC1,KANSL3,SUPT20H,TAF6,TAF4
GO:CC	protein acetyltransferase complex	GO:0031248	0.000154493	3.81109	93	257	10	18856	YEATS2,EP400,ZZZ3,TAF9,CREBBP,HCFC1,KANSL3,SUPT20H,TAF6,TAF4
GO:CC	transcriptional preinitiation complex	GO:0097550	0.000317391	3.49841	7	257	4	18856	ERCC3,GTF2B,GTF2F2,GTF2E1
GO:CC	site of double-strand break	GO:0035861	0.000411523	3.38561	60	257	8	18856	NBN,RNF169,SMCHD1,SLF2,PARP1,WDR70,SMARCAL1,SAMHD1
GO:CC	MLL1/2 complex	GO:0044665	0.00113068	2.94666	32	257	6	18856	CHD8,TAF9,HCFC1,TAF6,TAF4,MGA
GO:CC	MLL1 complex	GO:0071339	0.00113068	2.94666	32	257	6	18856	CHD8,TAF9,HCFC1,TAF6,TAF4,MGA
GO:CC	carboxy-terminal domain protein kinase complex	GO:0032806	0.00124987	2.90314	19	257	5	18856	CCNT1,ERCC3,CDK7,SNW1,GTF2H1
GO:CC	transferase complex, transferring phosphorus-containing groups	GO:0061695	0.00127063	2.89598	269	257	15	18856	CCNT1,ERCC3,TAF9,GTF2B,GTF2F2,GTF2E2,CDK7,POLD3,TAF6,TAF4,GTF2E1,SNW1,GTF2H1,RTF1,GTF2A1
GO:CC	nucleolus	GO:0005730	0.00288178	2.54034	927	257	30	18856	PML,BLM,SUMO1,SETX,DAXX,ZBTB33,MED1,NBN,ZZZ3,RNF169,PARP1,MCM10,RNF20,ZNF207,ZNF106,DHX15,POP4,JPT1,IFI16,HNRNPM,SENP5,L3MBTL3,EXOSC9,NONO,HSPA8,TDP2,RNMT,RTF1,NCL,XRCC6
GO:CC	Cajal body	GO:0015030	0.00293476	2.53243	56	257	7	18856	PRPF3,PRPF4,SART1,ICE2,DDX42,SART3,NPAT
GO:CC	chromosome, telomeric region	GO:0000781	0.00330639	2.48065	159	257	11	18856	PML,BLM,SETX,SLX4,PPP1R10,NBN,SP100,SMCHD1,PARP1,RPA1,XRCC6
GO:CC	SAGA-type complex	GO:0070461	0.00534128	2.27235	25	257	5	18856	TAF9,HCFC1,SUPT20H,TAF6,TAF4
GO:CC	nuclear matrix	GO:0016363	0.0054924	2.26024	110	257	9	18856	PML,NCOR2,BLM,PIAS4,SFPQ,HNRNPM,NONO,PRPF40A,SNW1
GO:CC	Prp19 complex	GO:0000974	0.00607812	2.21623	13	257	4	18856	RBM22,CDC5L,XAB2,HSPA8
GO:CC	post-mRNA release spliceosomal complex	GO:0071014	0.00607812	2.21623	13	257	4	18856	CWF19L2,DHX15,HNRNPM,XAB2
GO:CC	nuclear stress granule	GO:0097165	0.0068126	2.16669	5	257	3	18856	SUMO1,HSF1,SYMPK
GO:CC	paraspeckles	GO:0042382	0.0134877	1.87006	6	257	3	18856	SFPQ,HNRNPM,NONO
GO:CC	nuclear chromosome, telomeric region	GO:0000784	0.0142279	1.84686	124	257	9	18856	PML,SLX4,PPP1R10,NBN,SP100,SMCHD1,PARP1,RPA1,XRCC6
GO:CC	U2-type precatalytic spliceosome	GO:0071005	0.0161497	1.79184	50	257	6	18856	PRPF3,PRPF4,SART1,IK,CWC27,DHX16
GO:CC	precatalytic spliceosome	GO:0071011	0.018096	1.74242	51	257	6	18856	PRPF3,PRPF4,SART1,IK,CWC27,DHX16
GO:CC	nuclear periphery	GO:0034399	0.0231502	1.63545	132	257	9	18856	PML,NCOR2,BLM,PIAS4,SFPQ,HNRNPM,NONO,PRPF40A,SNW1
GO:CC	transcription elongation factor complex	GO:0008023	0.025081	1.60065	54	257	6	18856	CCNT1,NELFA,ICE2,NELFE,SNW1,RTF1
GO:CC	chromosome, centromeric region	GO:0000775	0.0260291	1.58454	199	257	11	18856	DAXX,SUMO3,KIF18A,ZNF207,PDS5A,HSF1,HIRA,HELLS,MIS18A,CFDP1,KNL1
GO:CC	mismatch repair complex	GO:0032300	0.0370079	1.43171	8	257	3	18856	PMS1,MSH3,MLH1
GO:CC	protein-DNA complex	GO:0032993	0.0401683	1.39612	209	257	11	18856	MED1,ERCC3,PARP1,CDC5L,GTF2B,GTF2F2,POLD3,GTF2E1,RPA1,SMARCAL1,XRCC6
GO:CC	mediator complex	GO:0016592	0.0436703	1.35981	38	257	5	18856	MED1,MED15,MED26,MED8,MED23
