# Supplementary material for: Identification of proximal SUMO-dependent interactors using SUMO-ID
Source: Nat Commun. 2021 Nov 18;12:6671. doi: 10.1038/s41467-021-26807-6 (PMC8602451; doi:10.1038/s41467-021-26807-6)
Supplement: Supplementary file 8 — Dataset 5 [file 41467_2021_26807_MOESM8_ESM.xlsx]

## Sheet: SALL1 SUMO-ID
Gene name	Protein IDs	Ratio WT/dSUMO (Log2 LFQ)	-Log Student's T-test p-value Sall1wt_Sall1dSUMO	Student's T-test Significant Sall1wt_Sall1dSUMO	LFQ Sall1 WT 1 (median normalized)	LFQ Sall1 WT 2 (median normalized)	LFQ Sall1 WT 3 (median normalized)	LFQ Sall1 dSUMO 1 (median normalized)	LFQ Sall1 dSUMO 2 (median normalized)	LFQ Sall1 dSUMO 3 (median normalized)	Peptides	Razor + unique peptides	Unique peptides	Sequence coverage [%]	Unique + razor sequence coverage [%]	Unique sequence coverage [%]	Mol. weight [kDa]	Score	Intensity	MS/MS count	Student's T-test Test statistic Sall1wt_Sall1dSUMO
TLE3	Q04726	6.28074	2.7061	+	2.33271	1.42396	3.60506	-3.22454	-5.02662	-3.22933	3	3	3	5.3	5.3	5.3	83.416	19.321	68070000	6	7.20458
PRDX2	P32119	6.09434	2.63323	+	-0.117089	0.687964	2.26551	-6.23063	-4.57621	-4.6398	9	8	8	36.4	30.8	30.8	21.892	62.072	535040000	9	6.88935
MTA2	O94776	5.43297	2.53733	+	1.29672	-0.900317	1.72952	-5.06254	-4.39296	-4.71746	7	4	4	11.4	6.9	6.9	75.022	24.098	63462000	6	6.49285
DACH1;DACH2	Q9UI36;Q96NX9	4.41719	1.47922	+	0.544126	-1.03059	-3.97864	-6.69386	-5.61214	-5.41068	2	2	2	3.3	3.3	3.3	78.561	12.568	12667000	3	3.19137
RANGAP1	P46060	4.25552	1.81754	+	4.90667	2.97218	5.00102	1.59731	-1.12173	-0.36227	13	13	13	26.4	26.4	26.4	63.541	116.54	328200000	31	4.07012
SALL1	Q9NSC2	4.19691	2.00548	+	7.71663	5.93113	7.79585	4.22282	2.70182	1.92824	26	26	25	28.1	28.1	27.1	140.4	323.31	5107000000	184	4.62089
SUMO2	P61956	3.6296	2.21844	+	5.95761	4.47277	6.79908	2.15316	1.97872	2.20879	3	3	3	33.7	33.7	33.7	10.871	71.207	1778600000	27	5.30972
MTA1	Q13330	3.5452	1.85973	+	5.35383	3.94315	6.12138	2.66526	0.799288	1.31824	19	19	16	30.9	30.9	26.7	80.785	157.78	680810000	68	4.18947
NONO	Q15233	3.44669	1.52423	+	-0.0572367	-1.58934	-0.284262	-2.4724	-4.10943	-5.68909	6	6	6	16.1	16.1	16.1	54.231	41.364	169220000	8	3.30095
MCCC1	Q96RQ3	2.95165	1.62426	+	5.37626	3.51719	5.00218	2.77706	0.681967	1.58164	14	14	14	23.7	23.7	23.7	80.472	323.31	1252300000	52	3.55207
SYNGR2	O43760	2.68788	1.40532	+	-1.78898	-3.59115	-0.990305	-5.23366	-5.28894	-3.9115	2	2	2	8.5	8.5	8.5	24.81	11.877	93234000	2	3.01578
GATAD2B	Q8WXI9	2.6076	1.6257	+	4.97426	3.58821	6.11269	2.31083	2.39104	2.15048	17	15	15	34.4	30.9	30.9	65.26	116.23	1383900000	57	3.55578
GATAD2A	Q86YP4	2.54621	1.81521	+	4.83577	2.88628	4.67686	1.63176	1.49834	1.63018	19	19	17	38.4	38.4	35.1	68.062	323.31	996610000	78	4.06359
CPS1	P31327	-1.71548	1.78242	+	-2.7363	-2.85176	-3.89313	-1.85592	-1.40298	-1.07586	2	2	2	1.4	1.4	1.4	164.94	12.368	15106000	11	-3.97253
BAZ1B	Q9UIG0	-14.9068	4.48893	+	-5.48318	-4.78013	-5.45151	10.9823	8.68013	9.34305	3	3	3	1.1	1.1	1.1	170.9	16.758	37011000000	3	-20.6577
SUMO1	P63165	5.99767	1.26471		2.89751	1.97746	-4.06999	-5.75727	-6.44175	-4.98902	3	3	3	31.7	31.7	31.7	11.557	20.457	208020000	4	2.69525
PPL	O60437	5.23305	0.965655		-1.3482	-2.1109	5.08784	-2.47549	-5.70087	-5.89402	51	51	51	34.5	34.5	34.5	204.74	323.31	2992100000	56	2.06182
FLNA	P21333	4.89458	0.690605		-2.88408	-4.83353	5.3199	-4.8326	-4.84156	-7.40729	55	55	54	29.8	29.8	29.5	280.74	323.31	4727000000	52	1.51689
CCT8	P50990	4.62847	1.25633		-0.91565	-3.62515	2.28403	-5.13608	-5.9224	-5.08369	11	11	11	23.5	23.5	23.5	59.62	76.732	590210000	13	2.67666
MYH9	P35579	4.5117	0.727695		-1.17336	0.356175	6.7467	-5.2756	-0.219604	-2.11038	95	95	89	48.1	48.1	46.3	226.53	323.31	10035000000	106	1.58928
PIAS1	O75925	4.24397	1.06471		2.44073	-1.0161	-3.89589	-4.48575	-4.90258	-5.81484	4	4	3	6.9	6.9	4.6	71.835	131.88	83423000	7	2.26548
HLCS	P50747	4.11378	0.839879		0.153993	-0.117234	2.95151	-0.0142746	-2.34751	-6.99129	2	2	2	3.3	3.3	3.3	80.759	14.244	48490000	6	1.80978
FASN	P49327	3.91905	0.672343		-5.51694	0.290853	3.41206	-5.18987	-4.55485	-3.82644	10	10	10	6.6	6.6	6.6	273.42	103.57	418870000	10	1.48131
YWHAQ	P27348	3.88888	0.768747		-5.04722	-2.01605	1.91903	-6.21383	-3.35024	-7.24681	5	3	3	24.9	17.1	17.1	27.764	196.22	474590000	4	1.66963
XAB2	Q9HCS7	3.88143	0.597768		3.37065	1.31662	-6.12233	-3.92739	-4.09151	-5.06046	7	7	7	7.6	7.6	7.6	100.01	49.22	84984000	9	1.33603
MPO	P05164	3.82131	0.570308		-1.56621	-5.7323	4.25896	-4.45653	-6.1824	-3.86455	13	13	13	21.5	21.5	21.5	83.868	323.31	1891500000	15	1.28244
HSPB1	P04792	3.80916	0.508536		-0.362279	-3.18626	6.47078	-5.96814	-0.761549	-1.77555	15	15	15	71.7	71.7	71.7	22.782	323.31	10203000000	31	1.16137
MEF2D	Q14814	3.72024	1.05574		-0.650493	-0.061141	2.56728	-0.913881	-2.89177	-5.49942	2	2	2	4	4	4	55.937	12.31	38677000	4	2.24682
ACOX1	Q15067	3.44184	0.684344		-4.80978	0.435124	2.62772	-4.16959	-2.91446	-4.98841	14	14	14	25.6	25.6	25.6	74.423	290.8	742850000	15	1.50469
PLEC	Q15149	3.37167	0.332732		-6.50114	-6.13035	6.14273	-4.67411	-5.85733	-6.07232	125	125	119	31.1	31.1	29.7	531.78	323.31	8207000000	130	0.80722
VTN	P04004	3.25328	0.380314		3.98865	-4.74189	1.66599	-5.99789	-4.79138	1.94219	6	6	6	12.6	12.6	12.6	54.305	44.204	971120000	5	0.905166
SBSN	Q6UWP8	3.2287	0.718304		-3.66171	-4.23595	1.8391	-4.84869	-4.30623	-6.58974	7	7	7	26.8	26.8	26.8	60.54	81.213	405290000	8	1.57093
AHNAK	Q09666	3.22056	0.449624		-3.77812	-0.423493	4.33473	-5.99508	0.66836	-4.20183	62	62	62	28.8	28.8	28.8	629.09	323.31	3116000000	65	1.04474
HNRNPK	P61978	3.21112	0.661077		0.712766	-5.03223	0.945225	-2.44749	-5.90087	-4.65924	10	10	10	31.1	31.1	31.1	50.976	201.55	256390000	11	1.45936
RPL5	P46777	3.20435	0.637614		-5.60363	-1.23926	1.90143	-4.85987	-3.74851	-5.94611	8	8	8	32.3	32.3	32.3	34.362	50.925	445240000	8	1.41367
SALL2	Q9Y467	3.17229	0.525202		2.33778	0.337527	-5.70294	-2.04876	-4.76089	-5.73487	5	4	4	7.9	6.7	6.7	105.31	102.61	116220000	10	1.19413
HSPA1B;HSPA1A	P0DMV9;P0DMV8	3.11399	1.21483		2.65308	0.419755	4.55036	-0.878733	-0.503983	-0.336058	29	25	13	44.3	41.2	23.1	70.051	323.31	1857900000	49	2.58541
NCL	P19338	3.06759	0.771067		-1.32989	-4.9319	1.35366	-4.31892	-4.77974	-5.01223	9	9	9	18.5	18.5	18.5	76.613	108.43	308660000	11	1.67418
LGALS7	P47929	3.0428	0.409814		-0.132318	-1.66145	7.73156	-2.05051	1.35306	-2.49317	16	16	16	77.9	77.9	77.9	15.075	251.24	22136000000	26	0.964954
PCBP2;PCBP3	Q15366;P57721	3.02116	0.856396		-3.23926	-0.582841	1.73324	-2.15884	-4.26745	-4.72604	2	1	1	7.4	3.6	3.6	38.58	7.9163	29519000	4	1.84253
CAT	P04040	2.94002	0.786889		-0.475419	-1.03699	3.47382	-1.12337	-4.23152	-1.50376	11	11	11	23.9	23.9	23.9	59.755	235.88	968820000	19	1.70525
YWHAZ	P63104	2.93426	0.383673		-2.97483	-4.76684	4.67488	-5.43044	-1.15096	-5.28816	16	14	12	50.2	43.3	39.6	27.745	323.31	2851700000	19	0.912007
LGALS3	P17931	2.85388	0.613446		-5.51728	-1.84517	1.30916	-3.54061	-5.25057	-5.82377	4	4	4	21.2	21.2	21.2	26.152	25.673	295310000	6	1.36659
IGLC6;IGLC7	P0DOY3;P0DOY2	2.78091	0.505512		-1.4723	-2.47584	3.35172	-2.83525	-0.284878	-5.81902	6	6	6	52.8	52.8	52.8	11.265	323.31	806260000	9	1.15541
EZR	P15311	2.75777	0.530735		-5.4	-5.01082	1.64653	-5.49437	-5.78672	-5.7565	19	11	11	32.8	21.2	21.2	69.412	72.931	353880000	10	1.20499
HSPA9	P38646	2.75492	0.593605		-3.06883	-3.43758	2.51012	-5.63453	-3.41404	-3.21248	11	11	11	18.7	18.7	18.7	73.68	117.94	352460000	14	1.32791
HAL	P42357	2.74172	0.514928		-0.560634	-4.06376	2.59347	-0.806786	-5.12083	-4.32845	13	13	13	21.3	21.3	21.3	72.697	108.16	670820000	14	1.17394
PRPF4B	Q13523	2.74087	0.345106		-5.19752	-0.87213	4.21076	-5.37177	-5.05245	0.342724	2	2	2	2.1	2.1	2.1	116.99	11.291	46379000	2	0.832894
EEF2	P13639	2.73797	1.08666		2.9134	1.93661	5.31726	1.69594	0.73204	-0.474619	26	26	26	30.1	30.1	30.1	95.337	213.82	3178300000	51	2.31135
MSN	P26038	2.52549	0.394165		-5.40469	-4.11988	2.95383	-6.15461	-4.38937	-3.60322	22	22	14	35.7	35.7	23.9	67.819	323.31	891180000	21	0.933316
ALDOA	P04075	2.49876	0.363952		-1.35655	-1.2887	6.25911	-3.38977	1.23501	-1.72765	19	19	19	43.4	43.4	43.4	39.42	294.01	7163800000	33	0.871714
TXN	P10599	2.40539	0.348781		-4.65927	-1.79057	2.797	-5.89364	0.0734119	-5.04879	7	7	7	42.9	42.9	42.9	11.737	55.042	701420000	11	0.840491
RPLP0	P05388	2.33324	0.444542		-3.90699	-3.03032	1.11518	-7.299	-1.6666	-3.85625	7	7	7	36.3	36.3	36.3	34.273	234.17	212130000	16	1.0346
HSP90AA1	P07900	2.29499	0.315854		-5.09009	-3.38431	3.21313	-4.11899	-1.315	-6.71226	19	12	12	28	17.6	17.6	84.659	323.31	1111600000	15	0.771945
HSP90B1	P14625	2.28148	0.5549		0.20021	0.037425	3.89773	0.701973	-3.51055	0.0995026	12	11	11	14.7	13	13	92.468	121.05	717780000	18	1.25232
XP32	Q5T750	2.26723	0.477828		1.72649	-0.49857	3.87295	1.1048	-3.82214	1.0165	2	2	2	3.6	3.6	3.6	26.238	11.424	152940000	9	1.10075
RPL15	P61313	2.24441	0.631873		-0.0600138	-0.788716	-0.654631	-3.78274	-4.82032	0.36647	2	2	2	10.8	10.8	10.8	24.146	12.411	172480000	2	1.40248
HSP90AB1	P08238	2.24007	0.771088		1.2075	0.585294	4.73824	-0.117395	0.557072	-0.628845	23	23	13	33.3	33.3	21.8	83.263	323.31	3108700000	40	1.67422
PDIA6	Q15084	2.21674	0.456168		-3.63165	-4.95343	1.59931	-3.7575	-5.77711	-4.10139	9	9	9	25.2	25.2	25.2	48.121	82.673	359550000	10	1.05777
SERBP1	Q8NC51	2.19391	0.843281		-4.14975	-3.36918	-0.287685	-4.74182	-4.37188	-5.27465	4	4	4	9.3	9.3	9.3	44.965	220.43	75421000	3	1.81652
ARID3B	Q8IVW6	2.19255	1.11788		1.9511	0.459514	3.52438	0.089674	0	-0.732323	5	4	4	10.2	7.3	7.3	60.636	24.542	211570000	11	2.37711
PKM	P14618	2.12572	0.232659		-3.64573	-5.04056	5.64032	-3.31291	-0.851976	-5.25823	26	26	26	43.7	43.7	43.7	57.936	323.31	4857600000	38	0.592727
RBBP4;RBBP7	Q09028;Q16576	2.08839	0.729415		0.00444889	-1.32148	-4.14951	-4.62032	-3.02783	-4.08354	2	2	2	6.4	6.4	6.4	47.655	25.373	49249000	4	1.59264
PKP3	Q9Y446	2.08323	0.356424		-3.49889	-3.73893	2.89869	-3.07264	-1.90676	-5.60941	17	17	17	30.7	30.7	30.7	87.081	190.21	930570000	18	0.856247
GSN	P06396	1.93304	0.268966		-0.17291	-4.75423	4.3815	-1.15414	-4.39925	-0.79137	22	22	22	33	33	33	85.696	323.31	2162800000	20	0.672157
HSPA8	P11142	1.84953	0.498115		1.29371	0.960807	5.92782	0.906273	1.28187	0.445597	31	30	18	50.8	50.8	35.9	70.897	323.31	6622200000	61	1.14084
HSPA5	P11021	1.83146	0.381635		-0.507003	0.277143	5.88708	-0.18755	0.116983	0.233414	37	37	36	59.2	59.2	59.2	72.332	323.31	5293000000	74	0.907856
CALML5	Q9NZT1	1.81375	0.60852		2.31228	2.00429	6.13387	1.66442	1.41284	1.93191	11	11	11	74.7	74.7	74.7	15.892	323.31	6435800000	44	1.35699
PDLIM3	Q53GG5	1.72459	0.43547		-1.35271	-1.97016	-6.58343	-4.47796	-4.8119	-5.79021	2	2	2	9.1	9.1	9.1	39.232	12.687	11945000	3	1.01648
DNAH14	Q0VDD8	1.70299	0.642472		2.57914	2.14163	5.54906	2.7076	0.869215	1.58406	2	2	2	0.7	0.7	0.7	399.89	12.621	345660000	12	1.42313
CFL1;CFL2	P23528;Q9Y281	1.63128	0.499294		-0.572598	-0.340121	3.78898	-0.882036	-0.333551	-0.802006	12	12	9	61.4	61.4	53.6	18.502	323.31	1170900000	22	1.14316
S100A9	P06702	1.61568	0.207184		-0.517776	0.479894	8.89207	2.16948	1.15696	0.680712	22	22	22	91.2	91.2	91.2	13.242	323.31	52010000000	88	0.535635
GGCT	O75223	1.59903	0.440259		-2.92024	-2.30839	1.92404	-3.0459	-3.01524	-2.04054	6	6	6	21.3	21.3	21.3	21.007	176.69	340020000	11	1.02605
ACTB	P60709	1.58463	0.846121		-0.161229	0.678723	2.72652	-0.782425	-0.299936	-0.4275	30	1	1	69.6	4.5	4.5	41.736	10.373	59123000	17	1.82215
PPIA	P62937	1.55601	0.45797		-0.903399	-0.246596	3.75585	-0.36738	-0.953621	-0.741173	9	9	9	55.2	55.2	55.2	18.012	291.24	1531700000	15	1.06135
SERPINB1;SERPINB8;SERPINB9;SERPINI2	P30740;P50452;P50453;O75830	1.42324	0.583059		0.108796	-0.151437	3.17122	-0.691244	0.0371132	-0.48702	2	2	2	5.5	5.5	5.5	42.741	17.442	144750000	8	1.30734
PCBP1	Q15365	1.42166	0.44422		-1.75009	-5.58249	-1.76502	-3.51117	-4.5681	-5.28333	3	3	2	12.4	12.4	8.4	37.497	19.603	57096000	5	1.03396
ACTG1	P63261	1.40272	0.356894		4.94661	4.59989	9.54367	4.57624	5.70661	4.59916	30	30	1	69.6	69.6	4.5	41.792	323.31	78763000000	252	0.857214
HNRNPA2B1	P22626	1.39602	0.487908		-0.591493	-0.789014	3.01936	-1.11227	-0.800035	-0.636909	10	10	10	26.9	26.9	26.9	37.429	75.019	562160000	23	1.12069
HNRNPA1	P09651	1.38053	0.424839		0.691014	-0.94003	3.76901	-0.0847607	-0.477352	-0.0594788	12	12	12	31.2	31.2	31.2	38.746	89.815	721150000	28	0.995177
DDX39A;DDX39B	O00148;Q13838	1.35877	0.723691		-2.32625	-2.41451	-1.77444	-5.19976	-2.62882	-2.76293	3	3	3	8	8	8	49.129	20.934	76607000	5	1.58145
GAPDH	P04406	1.34292	0.297809		2.60481	2.41872	7.96996	2.67528	3.32616	2.96329	32	32	32	77.3	77.3	77.3	36.053	323.31	16616000000	107	0.733872
SFN	P31947	1.32765	0.196574		-0.0656405	-0.337207	7.05397	-0.129524	2.76585	0.0318527	18	18	16	60.1	60.1	53.2	27.774	189.91	15306000000	68	0.511483
ENO1	P06733	1.32537	0.34666		2.19947	1.82952	6.72244	1.96327	2.63065	2.18141	35	35	35	76	76	76	47.168	323.31	8530800000	92	0.836107
DCD	P81605	1.3172	0.717885		5.17791	3.98484	6.76241	4.46669	3.77046	3.73641	3	3	3	22.7	22.7	22.7	11.284	46.977	1574700000	47	1.57012
HSPD1	P10809	1.30644	0.183926		-4.02462	-3.02362	4.54406	-2.40994	-2.05188	-1.96167	18	18	18	41	41	41	61.054	226.95	2180300000	25	0.482376
NCCRP1	Q6ZVX7	1.25067	0.288771		-1.50941	-2.42152	3.21965	-1.63799	-1.44715	-1.37814	8	8	8	27.6	27.6	27.6	30.847	307.24	785610000	21	0.714654
DSTN	P60981	1.23946	0.484066		-3.78619	-5.13877	-2.01214	-6.16118	-4.44694	-4.04738	4	1	1	14.5	6.7	6.7	18.506	6.4171	30833000	1	1.1131
TUBA1C;TUBA1A;TUBA1B	Q9BQE3;Q71U36;P68363;P0DPH8;P0DPH7;Q9NY65;Q6PEY2;A6NHL2	1.19966	0.391887		1.83675	1.26826	5.28809	1.07865	2.12482	1.59065	15	15	6	33.9	33.9	14	49.895	323.31	4425700000	69	0.928697
PRSS3	P35030	1.13863	0.358885		9.22794	11.0297	13.6183	10.815	9.61261	10.0324	2	2	2	9.9	9.9	9.9	32.528	279.59	140000000000	111	0.861308
TRIM28	Q13263	1.10919	0.200177		1.11909	-2.14759	-5.6926	-2.15508	-2.95249	-4.94111	4	4	4	9.1	9.1	9.1	88.549	70.083	52199000	12	0.519712
PSMA2	P25787	1.09247	0.208237		-4.31977	-6.73134	0.0382404	-5.13682	-3.87517	-5.27829	2	2	2	10.3	10.3	10.3	25.898	14.115	127550000	3	0.538019
CASP14	P31944	1.08149	0.444037		1.73603	0.966174	4.39561	1.38608	1.4308	1.03647	15	15	15	50	50	50	27.679	125.68	1079500000	41	1.0336
TPI1	P60174	1.08123	0.131796		-1.86948	-5.90675	4.3931	-2.28217	-1.55137	-2.79329	11	11	11	35.3	35.3	35.3	30.791	323.31	1974500000	26	0.358266
HSPA6	P17066	1.06922	0.607739		-0.3129	-1.37783	1.27248	-1.15217	-0.944067	-1.52968	10	1	1	13.1	1.7	1.7	71.027	8.376	217430000	9	1.35547
TUBB4B	P68371	1.04967	0.33878		3.56263	3.1732	7.04107	3.01935	4.22593	3.38259	22	22	2	53.9	53.9	3.6	49.83	323.31	4937500000	80	0.819789
AZGP1	P25311	1.03278	0.394746		1.97084	1.11881	4.36927	2.42468	0.627081	1.30884	6	6	6	24.2	24.2	24.2	34.258	60.539	768120000	25	0.934494
ATAD3B;ATAD3C	Q5T9A4;Q5T2N8	1.01482	0.283441		7.90224	7.07702	11.484	7.65105	7.02367	8.74413	2	2	1	2.6	2.6	1.1	72.572	11.289	24546000000	30	0.703269
DSP	P15924	1.0068	0.205987		4.2591	3.76409	9.55935	4.30367	5.52894	4.72952	203	203	203	57.1	57.1	57.1	331.77	323.31	51688000000	503	0.532922
KRT6B	P04259	0.998193	0.346211		8.92039	7.93232	11.8297	8.10459	8.94387	8.63933	80	3	2	71.1	3.5	1.8	60.066	38.403	39589000000	54	0.83518
TGM3	Q08188	0.991873	0.329317		0.768792	-0.539908	3.56462	0.791725	0.123537	-0.0973778	6	6	6	10.1	10.1	10.1	76.631	40.23	140820000	22	0.800107
CDSN	Q15517	0.955111	0.423105		0.0246534	-0.037425	2.88111	0.0142746	-0.0548553	0.0435886	3	3	3	8.9	8.9	8.9	51.522	38.214	175400000	15	0.991696
HIST2H2AA3;HIST1H2AJ;HIST1H2AH;HIST2H2AC;HIST1H2AG;H2AFJ	Q6FI13;Q99878;Q96KK5;Q16777;P0C0S8;Q9BTM1;Q8IUE6;Q96QV6	0.946309	0.385006		3.22827	3.67717	6.52594	3.42913	3.64828	3.51505	10	10	1	73.1	73.1	22.3	14.095	212.6	4559700000	46	0.914718
ANXA2;ANXA2P2	P07355;A6NMY6	0.916594	0.170095		1.81372	1.33915	7.38978	2.54857	3.67877	1.56553	41	41	41	66.1	66.1	66.1	38.604	323.31	13813000000	116	0.450128
TGM1	P22735	0.911115	0.251313		-0.0582819	-0.416032	3.99505	0.0841713	0.76783	-0.0646114	10	10	10	15.8	15.8	15.8	89.786	150.94	1607000000	32	0.6338
ANXA1	P04083	0.90833	0.0722313		-4.82685	-5.50792	5.94402	-1.41493	1.18848	-6.88929	30	30	30	61.3	61.3	61.3	38.714	323.31	7243700000	35	0.206102
ATP5B	P06576	0.892066	0.264771		1.22002	0.342134	4.62418	0.814554	1.81589	0.87969	18	18	18	49.1	49.1	49.1	56.559	323.01	2184300000	51	0.663085
UBA52;RPS27A;UBB;UBC	P62987;P62979;P0CG47;P0CG48	0.856126	0.342101		4.01975	3.05867	6.44458	3.429	4.13129	3.39433	8	8	8	46.9	46.9	46.9	14.728	320.3	2865100000	59	0.826673
LRRC15	Q8TF66	0.810603	0.0882673		-5.47266	-1.22891	1.22853	-5.60135	2.57162	-4.87513	3	3	3	4.1	4.1	4.1	64.365	19.331	242320000	4	0.248368
HIST2H3A;H3F3A;HIST1H3A;HIST3H3;H3F3C	Q71DI3;P84243;P68431;Q16695;Q6NXT2	0.805983	0.375656		2.86028	3.77633	5.32047	2.60117	4.26413	2.67383	5	5	5	24.3	24.3	24.3	15.388	46.274	2834200000	38	0.895665
FABP5	Q01469	0.771774	0.148895		2.01945	0.546269	6.80763	2.61259	2.86548	1.57995	11	11	11	38.5	38.5	38.5	15.164	201.98	9723900000	52	0.399775
TUFM	P49411	0.75251	0.243154		1.2585	1.38116	4.92641	1.61858	2.19377	1.49619	4	4	4	9.1	9.1	9.1	49.541	27.085	251950000	24	0.615907
CSTA	P01040	0.734602	0.269358		1.89726	0.912845	4.47846	2.17852	1.36369	1.54255	5	5	5	83.7	83.7	83.7	11.006	107.61	634610000	40	0.673005
ARG1	P05089	0.712568	0.329895		1.66545	2.49021	4.6155	2.47868	2.03291	2.12187	10	10	10	35.1	35.1	35.1	34.735	88.395	1245700000	47	0.801313
LYZ	P61626	0.697234	0.249426		-0.485513	0.608073	3.18845	0.73044	0.0422802	0.44659	2	2	2	14.2	14.2	14.2	16.537	14.926	193880000	21	0.629672
TUBB	P07437	0.694951	0.10671		-0.480788	-4.30252	3.53266	-1.94786	0.137714	-1.52536	20	5	4	48	14.4	11	49.67	48.618	1087400000	15	0.295735
EEF1A1;EEF1A1P5;EEF1A2	P68104;Q5VTE0;Q05639	0.657576	0.218295		3.54175	3.70009	6.86213	3.64773	4.94934	3.53417	19	19	19	41.1	41.1	41.1	50.14	323.31	6606400000	93	0.560687
LDHA	P00338;Q6ZMR3;P07864	0.653225	0.123332		-0.217465	-0.464149	5.32616	0.314585	1.70717	0.66312	17	17	16	43.4	43.4	39.8	36.688	323.31	3637500000	27	0.337396
HIST1H2BC;H2BFS;HIST1H2BK;HIST2H2BE;HIST1H2BJ	P62807;P57053;O60814;Q16778;P06899	0.648549	0.26819		3.02462	2.97959	5.75826	2.96387	3.87701	2.97595	9	9	1	58.7	58.7	8.7	13.906	256.33	2801600000	63	0.670481
HIST1H1E;HIST1H1D	P10412;P16402;Q02539;P22492;P16401	0.637156	0.196216		0.0765333	0.192138	3.28195	0.0605068	1.879	-0.300348	8	8	2	32.9	32.9	9.6	21.865	51.501	492680000	17	0.510663
PRDX1	Q06830;Q13162	0.608819	0.146031		1.79726	1.16598	6.04045	2.38251	2.8177	1.97701	11	11	10	48.2	48.2	42.7	22.11	93.331	4326600000	44	0.392881
IGHG1	P0DOX5;P01857	0.568727	0.0602116		-5.33851	-1.12727	5.63963	-1.99077	0.437496	-0.979059	6	6	3	20.3	20.3	9.6	49.328	78.528	5439800000	12	0.173698
GSDMA	Q96QA5	0.552627	0.0923616		-5.17484	-2.07981	2.18037	-2.31779	-2.07793	-2.33644	7	7	7	20	20	20	49.364	91.306	386630000	14	0.258993
HIST1H4A	P62805	0.539064	0.25965		4.34047	4.75622	6.81163	4.46102	5.39617	4.43394	11	11	11	58.3	58.3	58.3	11.367	108.44	4383400000	110	0.651974
GNB2L1	P63244	0.533361	0.153027		-3.41769	-1.654	0.898991	-2.5951	-1.39683	-1.78086	4	4	4	16.7	16.7	16.7	35.076	35.616	141590000	12	0.409683
DSG1	Q02413	0.529922	0.162404		2.97424	2.31725	6.25754	3.49102	3.42384	3.04441	25	25	24	31.2	31.2	29.9	113.75	323.31	5529100000	124	0.431996
RPL23A	P62750	0.468859	0.0966684		-1.22933	-6.06412	-1.00712	-3.75844	-3.79195	-2.15676	3	3	3	25	25	25	17.695	18.976	95991000	3	0.270101
JUP	P14923	0.42293	0.109053		3.61788	3.64163	7.73214	4.16397	5.18001	4.37887	29	29	29	40	40	40	81.744	323.31	10590000000	204	0.301665
DSC1	Q08554	0.380411	0.167129		1.65702	1.81908	4.24807	2.13606	2.54199	1.90489	7	7	7	9.7	9.7	9.7	99.986	51.755	484330000	35	0.443154
RPLP2	P05387;P05386	0.35467	0.0366855		-4.30898	-4.38254	4.14124	-4.59206	1.11131	-2.13355	12	12	12	93.9	93.9	93.9	11.665	306.55	2046600000	17	0.108266
ACTA1;ACTC1;ACTA2;ACTG2	P68133;P68032;P62736;P63267	0.29886	0.033221		-6.6725	-1.7482	3.76951	-1.88053	-1.20747	-2.45978	24	5	5	47.2	15.9	15.9	42.051	51.324	1118200000	10	0.0983868
PFN1	P07737	0.264875	0.0948764		0.370349	0.474753	3.33367	1.45524	1.24421	0.684694	6	6	6	50.7	50.7	50.7	15.054	47.905	466830000	25	0.265488
EIF4A1;EIF4A2	P60842;Q14240	0.221748	0.0532039		-0.127032	-1.43992	3.32652	0.167759	0.762451	0.164122	6	6	6	16.5	16.5	16.5	46.153	43.644	564890000	36	0.154497
SLC25A5	P05141	0.215569	0.147664		-2.69108	-2.66128	-1.05532	-2.42848	-2.24258	-2.38333	3	3	2	10.7	10.7	7.4	32.852	17.34	109740000	4	0.396817
PGK1	P00558	0.10573	0.0141261		-4.82072	-1.14038	3.71811	-1.09167	-0.599028	-0.869488	13	13	13	30.5	30.5	30.5	44.614	120.07	1300600000	18	0.0426872
NME1	P15531	0.0981196	0.00927085		-6.65997	-0.833014	3.60672	-5.02219	0.275826	0.565739	4	4	1	34.2	34.2	9.2	17.149	26.917	404390000	6	0.0281656
SET;SETSIP	Q01105;P0DME0	-0.0837008	0.0419555		-2.95379	-2.65309	-1.09065	-2.82	-2.0301	-1.59633	4	4	4	14.1	14.1	14.1	33.488	25.489	149130000	10	-0.12317
KRT18	P05783	-0.214095	0.048095		-2.02027	-5.18876	-3.91701	-5.83499	-1.74941	-2.89935	3	1	1	6.7	3	3	48.057	6.7609	7902300	3	-0.140348
BLMH	Q13867	-0.264297	0.0491184		-0.47766	-4.75493	1.17187	-1.41555	-0.0410728	-1.81121	8	8	8	18.5	18.5	18.5	52.562	175.7	545770000	10	-0.143192
PIP	P12273	-0.333274	0.0814973		-1.44466	-3.44182	1.48369	-0.44669	-0.799976	-1.1563	2	2	2	15.1	15.1	15.1	16.572	13.608	58176000	14	-0.230653
COL1A2	P08123	-0.334773	0.0500613		-3.66271	-1.24779	0.00179481	-3.14416	2.74999	-3.51023	5	5	5	3.1	3.1	3.1	129.31	47.374	81741000	9	-0.145809
HNRNPU	Q00839	-0.560457	0.15301		-5.84853	-2.15979	-4.98362	-2.51435	-3.55475	-5.24147	8	8	8	13.6	13.6	13.6	90.583	88.074	271710000	12	-0.409642
SERPINB12	Q96P63	-0.605302	0.0879089		0.442187	-5.57349	2.40681	0.493748	-1.13531	-0.267023	5	5	5	12.8	12.8	12.8	46.276	39.787	233530000	13	-0.247434
RPL7	P18124	-0.632673	0.0882469		-6.02308	-5.98922	1.32431	-4.15414	-1.65547	-2.98037	7	7	7	31	31	31	29.225	49.79	301040000	10	-0.248315
CTSD	P07339	-0.831447	0.109011		-5.21551	-4.17486	3.4411	-1.5154	-0.361862	-1.57768	7	7	7	25.7	25.7	25.7	44.552	107.33	799230000	13	-0.301558
PKP1	Q13835	-0.877586	0.100114		-0.517056	-4.33114	5.48905	-0.435009	3.70862	0	22	22	22	29	29	29	82.86	323.31	3482200000	50	-0.278939
ARID3A	Q99856	-1.34796	0.213067		1.87706	-0.973485	-6.45529	-0.497263	-0.900633	-0.109926	8	8	7	14.8	14.8	12.1	62.888	58.921	125580000	12	-0.548929
SERPINB5	P36952	-1.5803	0.191368		-7.31066	-4.80452	2.74376	-3.41559	-0.554251	-0.660673	10	10	10	34.7	34.7	34.7	42.1	119	738950000	15	-0.499545
CALM3	P0DP25	-1.59752	0.248449		-5.32227	-6.42518	1.15769	-1.47357	-0.580702	-3.74293	6	6	6	41.6	41.6	41.6	16.837	75.499	664310000	12	-0.627531
PSMA4	P25789	-1.73201	0.529981		-6.13351	-4.78817	-1.38334	-2.02107	-2.90134	-2.18656	3	3	3	11.1	11.1	11.1	29.483	18.185	235310000	5	-1.20351
IGHA1	P01876	-1.78704	0.284972		-6.39626	0.525064	1.23498	1.10113	-1.11739	0.741163	5	5	5	17	17	17	37.654	259.43	342360000	17	-0.706542
HNRNPC	P07910	-1.85678	0.386294		0.397103	-1.58556	-6.33092	-0.920609	-1.04639	0.0179577	6	6	6	26.5	26.5	26.5	33.67	67.86	434050000	17	-0.917339
SERPINB3	P29508	-1.93315	0.155478		-5.27808	-4.95036	8.65705	1.27956	2.76758	0.18092	43	43	11	72.1	72.1	30.8	44.564	323.31	45814000000	93	-0.415537
CANX	P27824	-1.9503	1.17908		-1.81727	-4.13932	-4.03108	-1.65631	-1.43829	-1.04219	7	7	7	15	15	15	67.567	49.449	179800000	10	-2.50784
S100A8	P05109	-2.00206	0.179728		-6.47918	-3.22235	7.50804	1.66077	1.46462	0.687292	12	12	12	60.2	60.2	60.2	10.834	127.04	21798000000	26	-0.472634
RPL14	P50914	-2.37494	0.745427		-6.80849	-7.31945	-4.9245	-3.0548	-2.38972	-6.4831	3	3	3	17.7	17.7	17.7	23.432	17.807	315010000	8	-1.62395
HBB	P68871	-2.60888	0.515439		-5.98564	0.134887	-6.87052	-2.18852	-1.42291	-1.28321	2	1	1	15.6	8.8	8.8	15.998	6.9438	39469000	4	-1.17495
NEB	P20929	-2.74283	0.426353		-5.66107	0.898204	3.53924	2.85187	2.17105	1.98194	2	2	2	0.3	0.3	0.3	772.91	12.201	355260000	5	-0.998214
