# Supplementary material for: Identification of proximal SUMO-dependent interactors using SUMO-ID
Source: Nat Commun. 2021 Nov 18;12:6671. doi: 10.1038/s41467-021-26807-6 (PMC8602451; doi:10.1038/s41467-021-26807-6)
Supplement: Supplementary file 9 — Dataset 6 [file 41467_2021_26807_MOESM9_ESM.xlsx]

## Sheet: gProfiler_SALL1_SUMO-ID
source	term_name	term_id	adjusted_p_value	negative_log10_of_adjusted_p_value	term_size	query_size	intersection_size	effective_domain_size	intersections
GO:MF	cadherin binding	GO:0045296	8.76471e-17	16.0573	330	86	22	18126	RANGAP1,PPL,FLNA,CCT8,MYH9,FASN,PLEC,AHNAK,HNRNPK,YWHAZ,EZR,EEF2,RPL15,HSP90AB1,SERBP1,PKM,PKP3,HSPA8,HSPA5,PCBP1,SFN,ENO1
GO:MF	cell adhesion molecule binding	GO:0050839	2.77605e-16	15.5566	506	86	25	18126	RANGAP1,PPL,FLNA,CCT8,MYH9,FASN,PLEC,VTN,AHNAK,HNRNPK,YWHAZ,EZR,EEF2,MSN,RPL15,HSP90AB1,SERBP1,PKM,PKP3,HSPA8,HSPA5,PCBP1,SFN,ENO1,DSP
GO:MF	RNA binding	GO:0003723	1.01932e-13	12.9917	1914	86	39	18126	RANGAP1,SUMO2,NONO,SUMO1,FLNA,MYH9,FASN,HSPB1,PLEC,AHNAK,HNRNPK,RPL5,NCL,YWHAZ,LGALS3,EZR,HSPA9,PRPF4B,EEF2,MSN,TXN,RPLP0,HSP90AA1,HSP90B1,RPL15,HSP90AB1,SERBP1,PKM,HSPA8,PPIA,PCBP1,HNRNPA2B1,HNRNPA1,ENO1,DCD,HSPD1,TRIM28,TUBB4B,DSP
GO:MF	heterocyclic compound binding	GO:1901363	8.81103e-10	9.05497	6290	86	62	18126	MTA2,CPS1,RANGAP1,SUMO2,MTA1,NONO,GATAD2A,GATAD2B,MCCC1,SALL1,BAZ1B,SUMO1,FLNA,CCT8,MYH9,PIAS1,HLCS,FASN,MPO,HSPB1,MEF2D,ACOX1,PLEC,AHNAK,HNRNPK,RPL5,SALL2,NCL,CAT,YWHAZ,LGALS3,EZR,HSPA9,PRPF4B,EEF2,MSN,TXN,RPLP0,HSP90AA1,HSP90B1,RPL15,HSP90AB1,SERBP1,ARID3B,PKM,HSPA8,HSPA5,DNAH14,ACTB,PPIA,PCBP1,ACTG1,HNRNPA2B1,HNRNPA1,GAPDH,ENO1,DCD,HSPD1,TRIM28,HSPA6,TUBB4B,DSP
GO:MF	organic cyclic compound binding	GO:0097159	1.74581e-09	8.758	6377	86	62	18126	MTA2,CPS1,RANGAP1,SUMO2,MTA1,NONO,GATAD2A,GATAD2B,MCCC1,SALL1,BAZ1B,SUMO1,FLNA,CCT8,MYH9,PIAS1,HLCS,FASN,MPO,HSPB1,MEF2D,ACOX1,PLEC,AHNAK,HNRNPK,RPL5,SALL2,NCL,CAT,YWHAZ,LGALS3,EZR,HSPA9,PRPF4B,EEF2,MSN,TXN,RPLP0,HSP90AA1,HSP90B1,RPL15,HSP90AB1,SERBP1,ARID3B,PKM,HSPA8,HSPA5,DNAH14,ACTB,PPIA,PCBP1,ACTG1,HNRNPA2B1,HNRNPA1,GAPDH,ENO1,DCD,HSPD1,TRIM28,HSPA6,TUBB4B,DSP
GO:MF	ubiquitin protein ligase binding	GO:0031625	3.91214e-09	8.40759	292	86	15	18126	RANGAP1,SUMO2,SUMO1,PIAS1,RPL5,YWHAZ,HSPA9,HSP90AA1,HSP90AB1,HSPA8,HSPA5,ACTG1,HSPD1,TRIM28,TPI1
GO:MF	unfolded protein binding	GO:0051082	6.66018e-09	8.17651	121	86	11	18126	CCT8,HSPA9,HSP90AA1,HSP90B1,HSP90AB1,HSPA8,HSPA5,PPIA,HSPD1,HSPA6,TUBB4B
GO:MF	ubiquitin-like protein ligase binding	GO:0044389	8.36495e-09	8.07754	308	86	15	18126	RANGAP1,SUMO2,SUMO1,PIAS1,RPL5,YWHAZ,HSPA9,HSP90AA1,HSP90AB1,HSPA8,HSPA5,ACTG1,HSPD1,TRIM28,TPI1
GO:MF	nucleic acid binding	GO:0003676	3.41784e-08	7.46625	4361	86	49	18126	MTA2,RANGAP1,SUMO2,MTA1,NONO,GATAD2A,GATAD2B,SALL1,SUMO1,FLNA,MYH9,PIAS1,FASN,HSPB1,MEF2D,PLEC,AHNAK,HNRNPK,RPL5,SALL2,NCL,YWHAZ,LGALS3,EZR,HSPA9,PRPF4B,EEF2,MSN,TXN,RPLP0,HSP90AA1,HSP90B1,RPL15,HSP90AB1,SERBP1,ARID3B,PKM,HSPA8,ACTB,PPIA,PCBP1,HNRNPA2B1,HNRNPA1,ENO1,DCD,HSPD1,TRIM28,TUBB4B,DSP
GO:MF	enzyme binding	GO:0019899	9.49224e-08	7.02263	2246	86	34	18126	MTA2,RANGAP1,SUMO2,MTA1,SUMO1,FLNA,PIAS1,HLCS,HSPB1,MEF2D,RPL5,NCL,CAT,YWHAZ,LGALS3,EZR,HSPA9,EEF2,MSN,HSP90AA1,HSP90B1,HSP90AB1,PKP3,HSPA8,HSPA5,ACTB,ACTG1,SFN,ENO1,HSPD1,TRIM28,TPI1,HSPA6,DSP
GO:MF	protein folding chaperone	GO:0044183	6.74687e-07	6.1709	24	86	6	18126	HSPB1,HSPA9,HSP90AB1,HSPA8,HSPA5,HSPA6
GO:MF	protein binding	GO:0005515	0.000118689	3.92559	12743	86	80	18126	SYNGR2,MTA2,CPS1,PRDX2,RANGAP1,SUMO2,TLE3,MTA1,NONO,GATAD2A,GATAD2B,MCCC1,SALL1,BAZ1B,SUMO1,PPL,FLNA,CCT8,MYH9,PIAS1,HLCS,FASN,YWHAQ,XAB2,HSPB1,MEF2D,ACOX1,PLEC,VTN,AHNAK,HNRNPK,RPL5,SALL2,NCL,CAT,YWHAZ,LGALS3,EZR,HSPA9,PRPF4B,EEF2,MSN,TXN,RPLP0,HSP90AA1,HSP90B1,RPL15,HSP90AB1,PDIA6,SERBP1,ARID3B,PKM,PKP3,GSN,HSPA8,HSPA5,PDLIM3,DNAH14,S100A9,GGCT,ACTB,PPIA,PCBP1,ACTG1,HNRNPA2B1,HNRNPA1,GAPDH,SFN,…
GO:MF	structural constituent of cytoskeleton	GO:0005200	0.000370888	3.43076	105	86	7	18126	PPL,PLEC,MSN,ACTB,ACTG1,TUBB4B,DSP
GO:MF	MHC class II protein complex binding	GO:0023026	0.000462353	3.33503	16	86	4	18126	HSP90AA1,HSP90AB1,PKM,HSPA8
GO:MF	protein domain specific binding	GO:0019904	0.000645352	3.1902	712	86	15	18126	MYH9,PIAS1,YWHAQ,ACOX1,HNRNPK,YWHAZ,EZR,HSP90AA1,HSP90AB1,HSPA8,HSPA5,HNRNPA1,GAPDH,SFN,TRIM28
GO:MF	identical protein binding	GO:0042802	0.000737511	3.13223	1756	86	24	18126	NONO,FLNA,MYH9,HLCS,FASN,YWHAQ,HSPB1,MEF2D,VTN,HNRNPK,NCL,CAT,YWHAZ,EZR,HSP90AA1,HSP90AB1,PKM,GGCT,ACTB,ACTG1,GAPDH,SFN,ENO1,TPI1
GO:MF	protein-containing complex binding	GO:0044877	0.00243361	2.61375	1241	86	19	18126	MTA2,CPS1,GATAD2B,FLNA,MYH9,VTN,SALL2,LGALS3,EZR,EEF2,HSP90AA1,HSP90AB1,PKM,GSN,HSPA8,HSPA5,ACTB,HSPD1,DSTN
GO:MF	MHC protein complex binding	GO:0023023	0.00262236	2.58131	24	86	4	18126	HSP90AA1,HSP90AB1,PKM,HSPA8
GO:MF	misfolded protein binding	GO:0051787	0.00366287	2.43618	26	86	4	18126	HSPA9,HSPA8,HSPA5,HSPA6
GO:MF	ATPase activity, coupled	GO:0042623	0.00611821	2.21338	295	86	9	18126	CCT8,MYH9,HSPA9,HSP90AA1,HSP90AB1,HSPA8,HSPA5,DNAH14,HSPA6
GO:MF	sequence-specific DNA binding	GO:0043565	0.00662979	2.1785	1208	86	18	18126	MTA2,MTA1,NONO,GATAD2A,GATAD2B,SALL1,MEF2D,HNRNPK,SALL2,NCL,ARID3B,ACTB,PCBP1,HNRNPA2B1,HNRNPA1,ENO1,HSPD1,TRIM28
GO:MF	nucleotide binding	GO:0000166	0.00874146	2.05842	2167	86	25	18126	CPS1,MCCC1,BAZ1B,CCT8,MYH9,HLCS,FASN,ACOX1,CAT,HSPA9,PRPF4B,EEF2,HSP90AA1,HSP90B1,HSP90AB1,PKM,HSPA8,HSPA5,DNAH14,ACTB,ACTG1,GAPDH,HSPD1,HSPA6,TUBB4B
GO:MF	nucleoside phosphate binding	GO:1901265	0.00881165	2.05494	2168	86	25	18126	CPS1,MCCC1,BAZ1B,CCT8,MYH9,HLCS,FASN,ACOX1,CAT,HSPA9,PRPF4B,EEF2,HSP90AA1,HSP90B1,HSP90AB1,PKM,HSPA8,HSPA5,DNAH14,ACTB,ACTG1,GAPDH,HSPD1,HSPA6,TUBB4B
GO:MF	structural molecule activity	GO:0005198	0.0106872	1.97114	683	86	13	18126	PPL,PLEC,VTN,AHNAK,RPL5,MSN,RPLP0,RPL15,PDLIM3,ACTB,ACTG1,TUBB4B,DSP
GO:MF	disordered domain specific binding	GO:0097718	0.0124178	1.90596	35	86	4	18126	EZR,HSP90AA1,HSP90AB1,GAPDH
GO:MF	sequence-specific single stranded DNA binding	GO:0098847	0.0203059	1.69238	14	86	3	18126	PCBP1,HNRNPA2B1,HNRNPA1
GO:MF	ATPase activity	GO:0016887	0.0227617	1.64279	436	86	10	18126	CCT8,MYH9,HSPA9,HSP90AA1,HSP90AB1,HSPA8,HSPA5,DNAH14,HSPD1,HSPA6
GO:MF	drug binding	GO:0008144	0.031948	1.49556	1762	86	21	18126	CPS1,MCCC1,BAZ1B,CCT8,MYH9,HLCS,FASN,HSPA9,PRPF4B,HSP90AA1,HSP90B1,HSP90AB1,PKM,HSPA8,HSPA5,DNAH14,ACTB,PPIA,ACTG1,HSPD1,HSPA6
GO:MF	antioxidant activity	GO:0016209	0.0345333	1.46176	88	86	5	18126	PRDX2,MPO,CAT,TXN,S100A9
GO:MF	ATP binding	GO:0005524	0.0354432	1.45047	1502	86	19	18126	CPS1,MCCC1,BAZ1B,CCT8,MYH9,HLCS,HSPA9,PRPF4B,HSP90AA1,HSP90B1,HSP90AB1,PKM,HSPA8,HSPA5,DNAH14,ACTB,ACTG1,HSPD1,HSPA6
GO:MF	protein kinase C inhibitor activity	GO:0008426	0.0373848	1.42731	3	86	2	18126	HSPB1,SFN
GO:BP	neutrophil degranulation	GO:0043312	2.57699e-07	6.58889	484	86	17	17906	CCT8,MPO,CAT,LGALS3,EEF2,HSP90AA1,HSP90AB1,PKM,GSN,HSPA8,CALML5,S100A9,PPIA,PRSS3,HSPA6,TUBB4B,DSP
GO:BP	neutrophil activation involved in immune response	GO:0002283	2.83568e-07	6.54734	487	86	17	17906	CCT8,MPO,CAT,LGALS3,EEF2,HSP90AA1,HSP90AB1,PKM,GSN,HSPA8,CALML5,S100A9,PPIA,PRSS3,HSPA6,TUBB4B,DSP
GO:BP	neutrophil mediated immunity	GO:0002446	4.00432e-07	6.39747	498	86	17	17906	CCT8,MPO,CAT,LGALS3,EEF2,HSP90AA1,HSP90AB1,PKM,GSN,HSPA8,CALML5,S100A9,PPIA,PRSS3,HSPA6,TUBB4B,DSP
GO:BP	neutrophil activation	GO:0042119	4.00432e-07	6.39747	498	86	17	17906	CCT8,MPO,CAT,LGALS3,EEF2,HSP90AA1,HSP90AB1,PKM,GSN,HSPA8,CALML5,S100A9,PPIA,PRSS3,HSPA6,TUBB4B,DSP
GO:BP	granulocyte activation	GO:0036230	4.96534e-07	6.30405	505	86	17	17906	CCT8,MPO,CAT,LGALS3,EEF2,HSP90AA1,HSP90AB1,PKM,GSN,HSPA8,CALML5,S100A9,PPIA,PRSS3,HSPA6,TUBB4B,DSP
GO:BP	leukocyte degranulation	GO:0043299	1.10378e-06	5.95712	532	86	17	17906	CCT8,MPO,CAT,LGALS3,EEF2,HSP90AA1,HSP90AB1,PKM,GSN,HSPA8,CALML5,S100A9,PPIA,PRSS3,HSPA6,TUBB4B,DSP
GO:BP	protein folding	GO:0006457	1.17959e-06	5.92827	218	86	12	17906	CCT8,HSPB1,HSPA9,HSP90AA1,HSP90B1,HSP90AB1,PDIA6,HSPA8,HSPA5,PPIA,HSPD1,HSPA6
GO:BP	myeloid cell activation involved in immune response	GO:0002275	1.46648e-06	5.83372	542	86	17	17906	CCT8,MPO,CAT,LGALS3,EEF2,HSP90AA1,HSP90AB1,PKM,GSN,HSPA8,CALML5,S100A9,PPIA,PRSS3,HSPA6,TUBB4B,DSP
GO:BP	protein refolding	GO:0042026	1.63874e-06	5.78549	40	86	7	17906	HSPA9,HSP90AA1,HSPA8,HSPA5,PPIA,HSPD1,HSPA6
GO:BP	regulated exocytosis	GO:0045055	1.66757e-06	5.77792	793	86	20	17906	SYNGR2,FLNA,CCT8,MYH9,MPO,CAT,LGALS3,EEF2,HSP90AA1,HSP90AB1,PKM,GSN,HSPA8,CALML5,S100A9,PPIA,PRSS3,HSPA6,TUBB4B,DSP
GO:BP	myeloid leukocyte mediated immunity	GO:0002444	1.7828e-06	5.7489	549	86	17	17906	CCT8,MPO,CAT,LGALS3,EEF2,HSP90AA1,HSP90AB1,PKM,GSN,HSPA8,CALML5,S100A9,PPIA,PRSS3,HSPA6,TUBB4B,DSP
GO:BP	response to stress	GO:0006950	2.2457e-06	5.64865	4147	86	46	17906	CPS1,PRDX2,RANGAP1,MTA1,NONO,BAZ1B,SUMO1,PPL,FLNA,MYH9,PIAS1,XAB2,MPO,HSPB1,PLEC,VTN,HNRNPK,CAT,YWHAZ,LGALS3,EZR,HSPA9,EEF2,TXN,HSP90AA1,HSP90B1,HSP90AB1,PDIA6,PKM,GSN,HSPA8,HSPA5,S100A9,ACTB,ACTG1,HNRNPA1,GAPDH,SFN,ENO1,DCD,HSPD1,NCCRP1,TRIM28,HSPA6,TUBB4B,DSP
GO:BP	myeloid leukocyte activation	GO:0002274	3.71268e-06	5.43031	657	86	18	17906	CCT8,MPO,CAT,LGALS3,EEF2,HSP90AA1,HSP90AB1,PKM,GSN,HSPA8,CALML5,S100A9,PPIA,HSPD1,PRSS3,HSPA6,TUBB4B,DSP
GO:BP	cell activation	GO:0001775	5.53917e-06	5.25655	1465	86	26	17906	PRDX2,FLNA,CCT8,MYH9,MPO,HSPB1,CAT,YWHAZ,LGALS3,EEF2,MSN,HSP90AA1,HSP90AB1,PKM,GSN,HSPA8,CALML5,S100A9,ACTB,PPIA,ACTG1,HSPD1,PRSS3,HSPA6,TUBB4B,DSP
GO:BP	protein localization to organelle	GO:0033365	8.03192e-06	5.09518	964	86	21	17906	RANGAP1,SUMO1,FLNA,CCT8,YWHAQ,ACOX1,RPL5,CAT,YWHAZ,EZR,MSN,TXN,RPLP0,HSP90AA1,RPL15,HSP90AB1,HSPA8,HSPA5,SFN,HSPD1,TRIM28
GO:BP	heterocycle metabolic process	GO:0046483	8.49741e-06	5.07071	5910	86	55	17906	MTA2,CPS1,PRDX2,TLE3,MTA1,NONO,GATAD2A,GATAD2B,MCCC1,SALL1,BAZ1B,SUMO1,FLNA,CCT8,PIAS1,HLCS,FASN,YWHAQ,XAB2,HSPB1,MEF2D,AHNAK,HNRNPK,RPL5,SALL2,NCL,CAT,YWHAZ,LGALS3,EZR,HAL,PRPF4B,TXN,RPLP0,HSP90AA1,RPL15,HSP90AB1,SERBP1,ARID3B,PKM,PKP3,HSPA8,HSPA5,S100A9,PPIA,PCBP1,HNRNPA2B1,HNRNPA1,GAPDH,ENO1,HSPD1,PRSS3,TRIM28,TPI1,AZGP1
GO:BP	leukocyte activation involved in immune response	GO:0002366	1.09892e-05	4.95903	704	86	18	17906	CCT8,MPO,CAT,LGALS3,EEF2,HSP90AA1,HSP90AB1,PKM,GSN,HSPA8,CALML5,S100A9,PPIA,HSPD1,PRSS3,HSPA6,TUBB4B,DSP
GO:BP	cell activation involved in immune response	GO:0002263	1.20047e-05	4.92065	708	86	18	17906	CCT8,MPO,CAT,LGALS3,EEF2,HSP90AA1,HSP90AB1,PKM,GSN,HSPA8,CALML5,S100A9,PPIA,HSPD1,PRSS3,HSPA6,TUBB4B,DSP
GO:BP	exocytosis	GO:0006887	1.66406e-05	4.77883	907	86	20	17906	SYNGR2,FLNA,CCT8,MYH9,MPO,CAT,LGALS3,EEF2,HSP90AA1,HSP90AB1,PKM,GSN,HSPA8,CALML5,S100A9,PPIA,PRSS3,HSPA6,TUBB4B,DSP
GO:BP	establishment of protein localization to organelle	GO:0072594	3.0021e-05	4.52258	579	86	16	17906	FLNA,CCT8,YWHAQ,ACOX1,RPL5,CAT,YWHAZ,RPLP0,HSP90AA1,RPL15,HSP90AB1,HSPA8,HSPA5,SFN,HSPD1,TRIM28
GO:BP	response to unfolded protein	GO:0006986	3.26315e-05	4.48636	180	86	10	17906	HSPB1,HSPA9,HSP90AA1,HSP90B1,HSP90AB1,PDIA6,HSPA8,HSPA5,HSPD1,HSPA6
GO:BP	cellular protein localization	GO:0034613	4.13882e-05	4.38312	1983	86	29	17906	RANGAP1,SUMO1,FLNA,CCT8,YWHAQ,HSPB1,ACOX1,RPL5,CAT,YWHAZ,LGALS3,EZR,HSPA9,MSN,TXN,RPLP0,HSP90AA1,HSP90B1,RPL15,HSP90AB1,PKP3,GSN,HSPA8,HSPA5,ACTB,HNRNPA2B1,SFN,HSPD1,TRIM28
GO:BP	cellular macromolecule localization	GO:0070727	4.68506e-05	4.32928	1994	86	29	17906	RANGAP1,SUMO1,FLNA,CCT8,YWHAQ,HSPB1,ACOX1,RPL5,CAT,YWHAZ,LGALS3,EZR,HSPA9,MSN,TXN,RPLP0,HSP90AA1,HSP90B1,RPL15,HSP90AB1,PKP3,GSN,HSPA8,HSPA5,ACTB,HNRNPA2B1,SFN,HSPD1,TRIM28
GO:BP	immune effector process	GO:0002252	4.80964e-05	4.31789	1281	86	23	17906	PRDX2,FLNA,CCT8,MPO,VTN,CAT,LGALS3,EEF2,HSP90AA1,HSP90AB1,PKM,GSN,HSPA8,CALML5,S100A9,ACTB,PPIA,ACTG1,HSPD1,PRSS3,HSPA6,TUBB4B,DSP
GO:BP	organic cyclic compound metabolic process	GO:1901360	5.23673e-05	4.28094	6185	86	55	17906	MTA2,CPS1,PRDX2,TLE3,MTA1,NONO,GATAD2A,GATAD2B,MCCC1,SALL1,BAZ1B,SUMO1,FLNA,CCT8,PIAS1,HLCS,FASN,YWHAQ,XAB2,HSPB1,MEF2D,AHNAK,HNRNPK,RPL5,SALL2,NCL,CAT,YWHAZ,LGALS3,EZR,HAL,PRPF4B,TXN,RPLP0,HSP90AA1,RPL15,HSP90AB1,SERBP1,ARID3B,PKM,PKP3,HSPA8,HSPA5,S100A9,PPIA,PCBP1,HNRNPA2B1,HNRNPA1,GAPDH,ENO1,HSPD1,PRSS3,TRIM28,TPI1,AZGP1
GO:BP	cellular response to chemical stimulus	GO:0070887	5.30527e-05	4.27529	3418	86	39	17906	CPS1,PRDX2,RANGAP1,NONO,SUMO1,FLNA,PIAS1,FASN,MPO,HSPB1,VTN,NCL,CAT,YWHAZ,LGALS3,EZR,HSPA9,EEF2,MSN,TXN,RPLP0,HSP90AA1,HSP90B1,HSP90AB1,PDIA6,PKM,GSN,HSPA8,HSPA5,S100A9,ACTB,PPIA,ACTG1,HNRNPA2B1,HNRNPA1,GAPDH,ENO1,HSPD1,HSPA6
GO:BP	response to topologically incorrect protein	GO:0035966	9.7631e-05	4.01041	202	86	10	17906	HSPB1,HSPA9,HSP90AA1,HSP90B1,HSP90AB1,PDIA6,HSPA8,HSPA5,HSPD1,HSPA6
GO:BP	regulation of cellular protein localization	GO:1903827	0.000107182	3.96988	550	86	15	17906	RANGAP1,FLNA,CCT8,YWHAQ,YWHAZ,LGALS3,EZR,MSN,TXN,HSP90AA1,HSP90AB1,GSN,ACTB,SFN,TRIM28
GO:BP	cellular nitrogen compound metabolic process	GO:0034641	0.000116307	3.93439	6508	86	56	17906	MTA2,CPS1,PRDX2,TLE3,MTA1,NONO,GATAD2A,GATAD2B,MCCC1,SALL1,BAZ1B,SUMO1,FLNA,CCT8,PIAS1,HLCS,FASN,YWHAQ,XAB2,HSPB1,MEF2D,AHNAK,HNRNPK,RPL5,SALL2,NCL,CAT,YWHAZ,LGALS3,EZR,HAL,PRPF4B,EEF2,TXN,RPLP0,HSP90AA1,RPL15,HSP90AB1,SERBP1,ARID3B,PKM,PKP3,HSPA8,HSPA5,S100A9,GGCT,PPIA,PCBP1,HNRNPA2B1,HNRNPA1,GAPDH,ENO1,HSPD1,TRIM28,TPI1,AZGP1
GO:BP	protein localization	GO:0008104	0.000131138	3.88227	2923	86	35	17906	RANGAP1,SUMO1,FLNA,CCT8,MYH9,YWHAQ,HSPB1,ACOX1,RPL5,CAT,YWHAZ,LGALS3,EZR,HSPA9,MSN,TXN,RPLP0,HSP90AA1,HSP90B1,RPL15,HSP90AB1,PKP3,GSN,HSPA8,HSPA5,ACTB,PPIA,ACTG1,HNRNPA2B1,GAPDH,SFN,HSPD1,TRIM28,AZGP1,DSP
GO:BP	cellular aromatic compound metabolic process	GO:0006725	0.000138518	3.85849	5956	86	53	17906	MTA2,CPS1,PRDX2,TLE3,MTA1,NONO,GATAD2A,GATAD2B,SALL1,BAZ1B,SUMO1,FLNA,CCT8,PIAS1,FASN,YWHAQ,XAB2,HSPB1,MEF2D,AHNAK,HNRNPK,RPL5,SALL2,NCL,CAT,YWHAZ,LGALS3,EZR,HAL,PRPF4B,TXN,RPLP0,HSP90AA1,RPL15,HSP90AB1,SERBP1,ARID3B,PKM,PKP3,HSPA8,HSPA5,S100A9,PPIA,PCBP1,HNRNPA2B1,HNRNPA1,GAPDH,ENO1,HSPD1,PRSS3,TRIM28,TPI1,AZGP1
GO:BP	positive regulation of macromolecule metabolic process	GO:0010604	0.000226858	3.64425	3442	86	38	17906	MTA2,PRDX2,SUMO2,MTA1,SALL1,BAZ1B,SUMO1,CCT8,MYH9,PIAS1,HSPB1,MEF2D,VTN,HNRNPK,RPL5,SALL2,NCL,EZR,EEF2,MSN,TXN,HSP90AA1,HSP90AB1,ARID3B,PKP3,GSN,HSPA8,HSPA5,S100A9,ACTB,PCBP1,ACTG1,HNRNPA2B1,HNRNPA1,ENO1,HSPD1,TRIM28,CASP14
GO:BP	macromolecule localization	GO:0033036	0.000234804	3.6293	3292	86	37	17906	RANGAP1,SUMO1,FLNA,CCT8,MYH9,YWHAQ,HSPB1,ACOX1,HNRNPK,RPL5,CAT,YWHAZ,LGALS3,EZR,HSPA9,MSN,TXN,RPLP0,HSP90AA1,HSP90B1,RPL15,HSP90AB1,PKP3,GSN,HSPA8,HSPA5,ACTB,PPIA,ACTG1,HNRNPA2B1,HNRNPA1,GAPDH,SFN,HSPD1,TRIM28,AZGP1,DSP
GO:BP	cell death	GO:0008219	0.000248064	3.60544	2285	86	30	17906	PRDX2,NONO,PPL,FLNA,PIAS1,YWHAQ,MPO,HSPB1,MEF2D,HNRNPK,CAT,YWHAZ,LGALS3,HSPA9,TXN,HSP90B1,HSP90AB1,SERBP1,PKM,PKP3,GSN,HSPA5,S100A9,GGCT,GAPDH,SFN,ENO1,HSPD1,CASP14,DSP
GO:BP	programmed cell death	GO:0012501	0.000252401	3.59791	2152	86	29	17906	PRDX2,NONO,PPL,FLNA,PIAS1,YWHAQ,MPO,HSPB1,MEF2D,HNRNPK,CAT,YWHAZ,LGALS3,HSPA9,HSP90B1,HSP90AB1,SERBP1,PKM,PKP3,GSN,HSPA5,S100A9,GGCT,GAPDH,SFN,ENO1,HSPD1,CASP14,DSP
GO:BP	mRNA metabolic process	GO:0016071	0.000265031	3.5767	867	86	18	17906	NONO,FLNA,XAB2,HSPB1,HNRNPK,RPL5,NCL,YWHAZ,LGALS3,PRPF4B,RPLP0,RPL15,SERBP1,PKP3,HSPA8,PCBP1,HNRNPA2B1,HNRNPA1
GO:BP	intracellular protein transport	GO:0006886	0.000273313	3.56334	1182	86	21	17906	RANGAP1,FLNA,YWHAQ,HSPB1,ACOX1,RPL5,CAT,YWHAZ,HSPA9,TXN,RPLP0,HSP90AA1,HSP90B1,RPL15,HSP90AB1,HSPA8,HSPA5,HNRNPA2B1,SFN,HSPD1,TRIM28
GO:BP	regulation of protein localization	GO:0032880	0.000281811	3.55004	1076	86	20	17906	RANGAP1,SUMO1,FLNA,CCT8,YWHAQ,YWHAZ,LGALS3,EZR,MSN,TXN,HSP90AA1,HSP90AB1,GSN,HSPA8,ACTB,PPIA,GAPDH,SFN,HSPD1,TRIM28
GO:BP	cellular component organization	GO:0016043	0.000322517	3.49145	6481	86	55	17906	SYNGR2,MTA2,TLE3,MTA1,GATAD2B,BAZ1B,SUMO1,PPL,FLNA,CCT8,MYH9,PIAS1,HLCS,YWHAQ,XAB2,MPO,ACOX1,PLEC,VTN,AHNAK,HNRNPK,RPL5,CAT,YWHAZ,LGALS3,EZR,HSPA9,MSN,RPLP0,HSP90AA1,HSP90B1,HSP90AB1,SERBP1,PKM,PKP3,GSN,HSPA8,HSPA5,CALML5,PDLIM3,S100A9,GGCT,ACTB,PPIA,ACTG1,HNRNPA2B1,HNRNPA1,GAPDH,SFN,ENO1,HSPD1,DSTN,TRIM28,TUBB4B,DSP
GO:BP	leukocyte mediated immunity	GO:0002443	0.000330888	3.48032	880	86	18	17906	CCT8,MPO,CAT,LGALS3,EEF2,HSP90AA1,HSP90AB1,PKM,GSN,HSPA8,CALML5,S100A9,PPIA,HSPD1,PRSS3,HSPA6,TUBB4B,DSP
GO:BP	nucleobase-containing compound metabolic process	GO:0006139	0.000366623	3.43578	5736	86	51	17906	MTA2,CPS1,PRDX2,TLE3,MTA1,NONO,GATAD2A,GATAD2B,SALL1,BAZ1B,SUMO1,FLNA,CCT8,PIAS1,FASN,YWHAQ,XAB2,HSPB1,MEF2D,AHNAK,HNRNPK,RPL5,SALL2,NCL,CAT,YWHAZ,LGALS3,EZR,PRPF4B,TXN,RPLP0,HSP90AA1,RPL15,HSP90AB1,SERBP1,ARID3B,PKM,PKP3,HSPA8,HSPA5,S100A9,PPIA,PCBP1,HNRNPA2B1,HNRNPA1,GAPDH,ENO1,HSPD1,TRIM28,TPI1,AZGP1
GO:BP	immune system process	GO:0002376	0.000507039	3.29496	3235	86	36	17906	PRDX2,NONO,SUMO1,FLNA,CCT8,MYH9,PIAS1,FASN,MPO,VTN,CAT,LGALS3,EZR,HSPA9,EEF2,MSN,HSP90AA1,HSP90B1,HSP90AB1,PKM,GSN,HSPA8,CALML5,S100A9,ACTB,PPIA,ACTG1,GAPDH,DCD,HSPD1,PRSS3,TRIM28,HSPA6,TUBB4B,AZGP1,DSP
GO:BP	nitrogen compound metabolic process	GO:0006807	0.000553041	3.25724	10111	86	71	17906	MTA2,CPS1,PRDX2,RANGAP1,SUMO2,TLE3,MTA1,NONO,GATAD2A,GATAD2B,MCCC1,SALL1,BAZ1B,SUMO1,FLNA,CCT8,MYH9,PIAS1,HLCS,FASN,YWHAQ,XAB2,HSPB1,MEF2D,VTN,AHNAK,HNRNPK,RPL5,SALL2,NCL,CAT,YWHAZ,LGALS3,EZR,HAL,PRPF4B,EEF2,MSN,TXN,RPLP0,HSP90AA1,HSP90B1,RPL15,HSP90AB1,PDIA6,SERBP1,ARID3B,PKM,PKP3,GSN,HSPA8,HSPA5,S100A9,GGCT,ACTB,PPIA,PCBP1,HNRNPA2B1,HNRNPA1,GAPDH,SFN,ENO1,DCD,HSPD1,NCCRP1,PRSS3,TRIM28,CASP14,TP…
GO:BP	regulation of primary metabolic process	GO:0080090	0.000571309	3.24313	6189	86	53	17906	MTA2,PRDX2,SUMO2,TLE3,MTA1,NONO,GATAD2A,GATAD2B,SALL1,BAZ1B,SUMO1,FLNA,CCT8,MYH9,PIAS1,FASN,YWHAQ,HSPB1,MEF2D,ACOX1,VTN,AHNAK,HNRNPK,RPL5,SALL2,NCL,CAT,YWHAZ,LGALS3,EZR,EEF2,MSN,TXN,HSP90AA1,HSP90B1,HSP90AB1,SERBP1,ARID3B,PKP3,GSN,HSPA8,HSPA5,S100A9,ACTB,PCBP1,HNRNPA2B1,HNRNPA1,GAPDH,SFN,ENO1,HSPD1,TRIM28,CASP14
GO:BP	regulation of gene expression	GO:0010468	0.000582731	3.23453	4727	86	45	17906	MTA2,PRDX2,TLE3,MTA1,NONO,GATAD2A,GATAD2B,SALL1,BAZ1B,SUMO1,FLNA,MYH9,PIAS1,YWHAQ,HSPB1,MEF2D,AHNAK,HNRNPK,RPL5,SALL2,NCL,CAT,YWHAZ,EZR,EEF2,MSN,TXN,RPLP0,RPL15,SERBP1,ARID3B,PKP3,GSN,HSPA8,HSPA5,S100A9,ACTB,PCBP1,ACTG1,HNRNPA2B1,HNRNPA1,GAPDH,ENO1,HSPD1,TRIM28
GO:BP	cellular response to organic substance	GO:0071310	0.000636035	3.19652	2813	86	33	17906	CPS1,PRDX2,RANGAP1,SUMO1,FLNA,PIAS1,FASN,HSPB1,VTN,NCL,CAT,YWHAZ,EZR,HSPA9,EEF2,MSN,RPLP0,HSP90AA1,HSP90B1,HSP90AB1,PDIA6,PKM,GSN,HSPA8,HSPA5,ACTB,PPIA,ACTG1,HNRNPA2B1,HNRNPA1,GAPDH,HSPD1,HSPA6
GO:BP	positive regulation of metabolic process	GO:0009893	0.000666639	3.17611	3742	86	39	17906	MTA2,PRDX2,SUMO2,MTA1,SALL1,BAZ1B,SUMO1,CCT8,MYH9,PIAS1,FASN,HSPB1,MEF2D,VTN,HNRNPK,RPL5,SALL2,NCL,EZR,EEF2,MSN,TXN,HSP90AA1,HSP90AB1,ARID3B,PKP3,GSN,HSPA8,HSPA5,S100A9,ACTB,PCBP1,ACTG1,HNRNPA2B1,HNRNPA1,ENO1,HSPD1,TRIM28,CASP14
GO:BP	regulation of macromolecule metabolic process	GO:0060255	0.000786238	3.10445	6438	86	54	17906	MTA2,PRDX2,SUMO2,TLE3,MTA1,NONO,GATAD2A,GATAD2B,SALL1,BAZ1B,SUMO1,FLNA,CCT8,MYH9,PIAS1,YWHAQ,HSPB1,MEF2D,VTN,AHNAK,HNRNPK,RPL5,SALL2,NCL,CAT,YWHAZ,LGALS3,EZR,EEF2,MSN,TXN,RPLP0,HSP90AA1,HSP90B1,RPL15,HSP90AB1,SERBP1,ARID3B,PKP3,GSN,HSPA8,HSPA5,S100A9,ACTB,PCBP1,ACTG1,HNRNPA2B1,HNRNPA1,GAPDH,SFN,ENO1,HSPD1,TRIM28,CASP14
GO:BP	catabolic process	GO:0009056	0.000792217	3.10116	2693	86	32	17906	CPS1,PRDX2,SUMO2,MTA1,MCCC1,SUMO1,FLNA,PIAS1,MPO,HSPB1,ACOX1,RPL5,CAT,YWHAZ,EZR,HAL,MSN,RPLP0,HSP90AA1,HSP90B1,RPL15,HSP90AB1,SERBP1,PKM,PKP3,HSPA8,HSPA5,S100A9,GAPDH,ENO1,NCCRP1,TPI1
GO:BP	cellular component organization or biogenesis	GO:0071840	0.000943079	3.02545	6667	86	55	17906	SYNGR2,MTA2,TLE3,MTA1,GATAD2B,BAZ1B,SUMO1,PPL,FLNA,CCT8,MYH9,PIAS1,HLCS,YWHAQ,XAB2,MPO,ACOX1,PLEC,VTN,AHNAK,HNRNPK,RPL5,CAT,YWHAZ,LGALS3,EZR,HSPA9,MSN,RPLP0,HSP90AA1,HSP90B1,HSP90AB1,SERBP1,PKM,PKP3,GSN,HSPA8,HSPA5,CALML5,PDLIM3,S100A9,GGCT,ACTB,PPIA,ACTG1,HNRNPA2B1,HNRNPA1,GAPDH,SFN,ENO1,HSPD1,DSTN,TRIM28,TUBB4B,DSP
GO:BP	immune response	GO:0006955	0.000996771	3.0014	2294	86	29	17906	NONO,SUMO1,CCT8,PIAS1,MPO,VTN,CAT,LGALS3,EZR,EEF2,HSP90AA1,HSP90B1,HSP90AB1,PKM,GSN,HSPA8,CALML5,S100A9,ACTB,PPIA,ACTG1,GAPDH,DCD,HSPD1,PRSS3,TRIM28,HSPA6,TUBB4B,DSP
GO:BP	organelle organization	GO:0006996	0.00103305	2.98588	3966	86	40	17906	MTA2,MTA1,GATAD2B,BAZ1B,SUMO1,PPL,FLNA,CCT8,MYH9,HLCS,YWHAQ,ACOX1,PLEC,RPL5,CAT,YWHAZ,EZR,MSN,RPLP0,HSP90AA1,HSP90B1,HSP90AB1,SERBP1,GSN,CALML5,PDLIM3,S100A9,GGCT,ACTB,PPIA,ACTG1,HNRNPA2B1,HNRNPA1,GAPDH,SFN,HSPD1,DSTN,TRIM28,TUBB4B,DSP
GO:BP	cellular nitrogen compound biosynthetic process	GO:0044271	0.00114264	2.94209	5008	86	46	17906	MTA2,CPS1,PRDX2,TLE3,MTA1,NONO,GATAD2A,GATAD2B,SALL1,BAZ1B,SUMO1,FLNA,CCT8,PIAS1,FASN,YWHAQ,XAB2,HSPB1,MEF2D,HNRNPK,RPL5,SALL2,NCL,CAT,EZR,EEF2,TXN,RPLP0,HSP90AA1,RPL15,HSP90AB1,ARID3B,PKM,PKP3,HSPA8,HSPA5,S100A9,GGCT,PPIA,PCBP1,HNRNPA2B1,HNRNPA1,GAPDH,ENO1,HSPD1,TRIM28
GO:BP	cellular catabolic process	GO:0044248	0.00119787	2.92159	2314	86	29	17906	CPS1,PRDX2,SUMO2,MTA1,MCCC1,SUMO1,PIAS1,MPO,HSPB1,ACOX1,RPL5,CAT,YWHAZ,EZR,HAL,MSN,RPLP0,HSP90AA1,HSP90B1,RPL15,HSP90AB1,SERBP1,PKP3,HSPA8,HSPA5,S100A9,GAPDH,NCCRP1,TPI1
GO:BP	leukocyte activation	GO:0045321	0.00141461	2.84936	1305	86	21	17906	PRDX2,CCT8,MYH9,MPO,CAT,LGALS3,EEF2,MSN,HSP90AA1,HSP90AB1,PKM,GSN,HSPA8,CALML5,S100A9,PPIA,HSPD1,PRSS3,HSPA6,TUBB4B,DSP
GO:BP	organic substance metabolic process	GO:0071704	0.00167286	2.77654	11103	86	74	17906	MTA2,CPS1,PRDX2,RANGAP1,SUMO2,TLE3,MTA1,NONO,GATAD2A,GATAD2B,MCCC1,SALL1,BAZ1B,SUMO1,FLNA,CCT8,MYH9,PIAS1,HLCS,FASN,YWHAQ,XAB2,MPO,HSPB1,MEF2D,ACOX1,VTN,AHNAK,HNRNPK,RPL5,SALL2,NCL,CAT,YWHAZ,LGALS3,EZR,HAL,PRPF4B,EEF2,MSN,TXN,RPLP0,HSP90AA1,HSP90B1,RPL15,HSP90AB1,PDIA6,SERBP1,ARID3B,PKM,PKP3,GSN,HSPA8,HSPA5,S100A9,GGCT,ACTB,PPIA,PCBP1,ACTG1,HNRNPA2B1,HNRNPA1,GAPDH,SFN,ENO1,DCD,HSPD1,NCCRP1,PRSS3,…
GO:BP	regulation of metabolic process	GO:0019222	0.00177726	2.75025	6982	86	56	17906	MTA2,PRDX2,SUMO2,TLE3,MTA1,NONO,GATAD2A,GATAD2B,SALL1,BAZ1B,SUMO1,FLNA,CCT8,MYH9,PIAS1,FASN,YWHAQ,HSPB1,MEF2D,ACOX1,VTN,AHNAK,HNRNPK,RPL5,SALL2,NCL,CAT,YWHAZ,LGALS3,EZR,EEF2,MSN,TXN,RPLP0,HSP90AA1,HSP90B1,RPL15,HSP90AB1,SERBP1,ARID3B,PKP3,GSN,HSPA8,HSPA5,S100A9,ACTB,PCBP1,ACTG1,HNRNPA2B1,HNRNPA1,GAPDH,SFN,ENO1,HSPD1,TRIM28,CASP14
GO:BP	secretion by cell	GO:0032940	0.00182791	2.73805	1567	86	23	17906	SYNGR2,FLNA,CCT8,MYH9,MPO,CAT,LGALS3,EZR,EEF2,HSP90AA1,HSP90AB1,PKM,GSN,HSPA8,CALML5,S100A9,PPIA,GAPDH,HSPD1,PRSS3,HSPA6,TUBB4B,DSP
GO:BP	regulation of nitrogen compound metabolic process	GO:0051171	0.00184896	2.73307	6009	86	51	17906	MTA2,PRDX2,SUMO2,TLE3,MTA1,NONO,GATAD2A,GATAD2B,SALL1,BAZ1B,SUMO1,FLNA,CCT8,MYH9,PIAS1,YWHAQ,HSPB1,MEF2D,VTN,AHNAK,HNRNPK,RPL5,SALL2,NCL,CAT,YWHAZ,LGALS3,EZR,EEF2,MSN,TXN,HSP90AA1,HSP90B1,HSP90AB1,SERBP1,ARID3B,PKP3,GSN,HSPA8,HSPA5,S100A9,ACTB,PCBP1,HNRNPA2B1,HNRNPA1,GAPDH,SFN,ENO1,HSPD1,TRIM28,CASP14
GO:BP	cellular metabolic process	GO:0044237	0.00185381	2.73193	10860	86	73	17906	MTA2,CPS1,PRDX2,RANGAP1,SUMO2,TLE3,MTA1,NONO,GATAD2A,GATAD2B,MCCC1,SALL1,BAZ1B,SUMO1,FLNA,CCT8,MYH9,PIAS1,HLCS,FASN,YWHAQ,XAB2,MPO,HSPB1,MEF2D,ACOX1,VTN,AHNAK,HNRNPK,RPL5,SALL2,NCL,CAT,YWHAZ,LGALS3,EZR,HSPA9,HAL,PRPF4B,EEF2,MSN,TXN,RPLP0,HSP90AA1,HSP90B1,RPL15,HSP90AB1,PDIA6,SERBP1,ARID3B,PKM,PKP3,GSN,HSPA8,HSPA5,S100A9,GGCT,ACTB,PPIA,PCBP1,HNRNPA2B1,HNRNPA1,GAPDH,SFN,ENO1,HSPD1,NCCRP1,PRSS3,TRIM…
GO:BP	response to organic substance	GO:0010033	0.00208342	2.68122	3421	86	36	17906	CPS1,PRDX2,RANGAP1,SUMO1,FLNA,PIAS1,HLCS,FASN,MPO,HSPB1,VTN,NCL,CAT,YWHAZ,EZR,HSPA9,EEF2,MSN,RPLP0,HSP90AA1,HSP90B1,HSP90AB1,PDIA6,PKM,GSN,HSPA8,HSPA5,ACTB,PPIA,ACTG1,HNRNPA2B1,HNRNPA1,GAPDH,HSPD1,NCCRP1,HSPA6
GO:BP	organic substance catabolic process	GO:1901575	0.00213704	2.67019	2239	86	28	17906	CPS1,SUMO2,MTA1,MCCC1,SUMO1,FLNA,PIAS1,HSPB1,ACOX1,RPL5,YWHAZ,EZR,HAL,MSN,RPLP0,HSP90AA1,HSP90B1,RPL15,HSP90AB1,SERBP1,PKM,PKP3,HSPA8,HSPA5,GAPDH,ENO1,NCCRP1,TPI1
GO:BP	cellular response to stress	GO:0033554	0.00219943	2.65769	2105	86	27	17906	PRDX2,MTA1,NONO,BAZ1B,SUMO1,XAB2,MPO,HSPB1,HNRNPK,CAT,EZR,HSPA9,EEF2,TXN,HSP90AA1,HSP90B1,HSP90AB1,PDIA6,HSPA8,HSPA5,HNRNPA1,SFN,ENO1,HSPD1,NCCRP1,TRIM28,HSPA6
GO:BP	regulation of protein stability	GO:0031647	0.00228924	2.64031	284	86	10	17906	SUMO1,FLNA,CCT8,RPL5,HSP90AA1,HSP90AB1,GSN,HSPA8,GAPDH,HSPD1
GO:BP	gene expression	GO:0010467	0.00231744	2.63499	5672	86	49	17906	MTA2,PRDX2,TLE3,MTA1,NONO,GATAD2A,GATAD2B,SALL1,BAZ1B,SUMO1,FLNA,MYH9,PIAS1,YWHAQ,XAB2,HSPB1,MEF2D,AHNAK,HNRNPK,RPL5,SALL2,NCL,CAT,YWHAZ,LGALS3,EZR,PRPF4B,EEF2,MSN,TXN,RPLP0,RPL15,SERBP1,ARID3B,PKP3,GSN,HSPA8,HSPA5,S100A9,ACTB,PCBP1,ACTG1,HNRNPA2B1,HNRNPA1,GAPDH,ENO1,HSPD1,PRSS3,TRIM28
GO:BP	'de novo' protein folding	GO:0006458	0.00250088	2.60191	39	86	5	17906	HSPA9,HSPA8,HSPA5,HSPD1,HSPA6
GO:BP	regulation of apoptotic process	GO:0042981	0.0027725	2.55713	1605	86	23	17906	PRDX2,NONO,FLNA,PIAS1,YWHAQ,MPO,HSPB1,HNRNPK,CAT,YWHAZ,LGALS3,HSPA9,HSP90B1,HSP90AB1,SERBP1,GSN,HSPA5,S100A9,GAPDH,SFN,ENO1,HSPD1,CASP14
GO:BP	transport	GO:0006810	0.00281529	2.55048	5337	86	47	17906	SYNGR2,RANGAP1,SUMO1,FLNA,CCT8,MYH9,YWHAQ,MPO,HSPB1,ACOX1,VTN,AHNAK,HNRNPK,RPL5,CAT,YWHAZ,LGALS3,EZR,HSPA9,EEF2,MSN,TXN,RPLP0,HSP90AA1,HSP90B1,RPL15,HSP90AB1,PKM,GSN,HSPA8,HSPA5,CALML5,S100A9,ACTB,PPIA,ACTG1,HNRNPA2B1,HNRNPA1,GAPDH,SFN,HSPD1,PRSS3,TRIM28,HSPA6,TUBB4B,AZGP1,DSP
GO:BP	cellular response to cytokine stimulus	GO:0071345	0.00283118	2.54803	1130	86	19	17906	SUMO1,PIAS1,FASN,NCL,YWHAZ,HSPA9,MSN,RPLP0,HSP90AA1,HSP90B1,HSP90AB1,GSN,HSPA8,HSPA5,PPIA,ACTG1,HNRNPA2B1,GAPDH,HSPD1
GO:BP	export from cell	GO:0140352	0.00311997	2.50585	1616	86	23	17906	SYNGR2,FLNA,CCT8,MYH9,MPO,CAT,LGALS3,EZR,EEF2,HSP90AA1,HSP90AB1,PKM,GSN,HSPA8,CALML5,S100A9,PPIA,GAPDH,HSPD1,PRSS3,HSPA6,TUBB4B,DSP
GO:BP	vesicle-mediated transport	GO:0016192	0.00321205	2.49322	2146	86	27	17906	SYNGR2,FLNA,CCT8,MYH9,MPO,VTN,HNRNPK,CAT,LGALS3,EZR,EEF2,MSN,HSP90AA1,HSP90B1,HSP90AB1,PKM,GSN,HSPA8,CALML5,S100A9,ACTB,PPIA,ACTG1,PRSS3,HSPA6,TUBB4B,DSP
GO:BP	negative regulation of apoptotic process	GO:0043066	0.00346951	2.45973	926	86	17	17906	PRDX2,NONO,FLNA,PIAS1,MPO,HSPB1,HNRNPK,CAT,YWHAZ,LGALS3,HSPA9,HSP90B1,HSP90AB1,HSPA5,SFN,ENO1,HSPD1
GO:BP	regulation of cell death	GO:0010941	0.00358114	2.44598	1757	86	24	17906	PRDX2,NONO,FLNA,PIAS1,YWHAQ,MPO,HSPB1,HNRNPK,CAT,YWHAZ,LGALS3,HSPA9,TXN,HSP90B1,HSP90AB1,SERBP1,GSN,HSPA5,S100A9,GAPDH,SFN,ENO1,HSPD1,CASP14
GO:BP	negative regulation of cell death	GO:0060548	0.00372173	2.42926	1039	86	18	17906	PRDX2,NONO,FLNA,PIAS1,MPO,HSPB1,HNRNPK,CAT,YWHAZ,LGALS3,HSPA9,TXN,HSP90B1,HSP90AB1,HSPA5,SFN,ENO1,HSPD1
GO:BP	regulation of programmed cell death	GO:0043067	0.00373649	2.42754	1633	86	23	17906	PRDX2,NONO,FLNA,PIAS1,YWHAQ,MPO,HSPB1,HNRNPK,CAT,YWHAZ,LGALS3,HSPA9,HSP90B1,HSP90AB1,SERBP1,GSN,HSPA5,S100A9,GAPDH,SFN,ENO1,HSPD1,CASP14
GO:BP	nucleic acid metabolic process	GO:0090304	0.00380819	2.41928	5207	86	46	17906	MTA2,PRDX2,TLE3,MTA1,NONO,GATAD2A,GATAD2B,SALL1,BAZ1B,SUMO1,FLNA,CCT8,PIAS1,YWHAQ,XAB2,HSPB1,MEF2D,AHNAK,HNRNPK,RPL5,SALL2,NCL,CAT,YWHAZ,LGALS3,EZR,PRPF4B,TXN,RPLP0,HSP90AA1,RPL15,HSP90AB1,SERBP1,ARID3B,PKP3,HSPA8,HSPA5,S100A9,PPIA,PCBP1,HNRNPA2B1,HNRNPA1,ENO1,HSPD1,TRIM28,AZGP1
GO:BP	cellular localization	GO:0051641	0.00389806	2.40915	2889	86	32	17906	RANGAP1,SUMO1,FLNA,CCT8,MYH9,YWHAQ,HSPB1,ACOX1,RPL5,CAT,YWHAZ,LGALS3,EZR,HSPA9,MSN,TXN,RPLP0,HSP90AA1,HSP90B1,RPL15,HSP90AB1,PKP3,GSN,HSPA8,HSPA5,ACTB,HNRNPA2B1,HNRNPA1,SFN,HSPD1,TRIM28,TUBB4B
GO:BP	negative regulation of gene expression	GO:0010629	0.00406217	2.39124	2172	86	27	17906	MTA2,MTA1,NONO,GATAD2A,GATAD2B,SALL1,SUMO1,FLNA,PIAS1,YWHAQ,HSPB1,HNRNPK,RPL5,SALL2,NCL,YWHAZ,EZR,TXN,RPLP0,RPL15,SERBP1,PKP3,HSPA8,HNRNPA2B1,GAPDH,ENO1,TRIM28
GO:BP	negative regulation of macromolecule metabolic process	GO:0010605	0.00415369	2.38157	3049	86	33	17906	MTA2,TLE3,MTA1,NONO,GATAD2A,GATAD2B,SALL1,SUMO1,FLNA,PIAS1,YWHAQ,HSPB1,VTN,HNRNPK,RPL5,SALL2,NCL,YWHAZ,LGALS3,EZR,TXN,RPLP0,RPL15,HSP90AB1,SERBP1,PKP3,HSPA8,HNRNPA2B1,HNRNPA1,GAPDH,SFN,ENO1,TRIM28
GO:BP	protein localization to membrane	GO:0072657	0.00449499	2.34727	641	86	14	17906	FLNA,YWHAQ,RPL5,YWHAZ,LGALS3,EZR,RPLP0,HSP90AA1,RPL15,PKP3,GSN,HSPA5,ACTB,SFN
GO:BP	intracellular transport	GO:0046907	0.00455574	2.34144	1781	86	24	17906	RANGAP1,FLNA,YWHAQ,HSPB1,ACOX1,RPL5,CAT,YWHAZ,EZR,HSPA9,MSN,TXN,RPLP0,HSP90AA1,HSP90B1,RPL15,HSP90AB1,HSPA8,HSPA5,HNRNPA2B1,HNRNPA1,SFN,HSPD1,TRIM28
GO:BP	interspecies interaction between organisms	GO:0044419	0.00457399	2.33971	945	86	17	17906	SUMO1,HNRNPK,RPL5,MSN,RPLP0,RPL15,HSP90AB1,GSN,HSPA8,S100A9,PPIA,PCBP1,HNRNPA1,GAPDH,DCD,HSPD1,TRIM28
GO:BP	positive regulation of biological process	GO:0048518	0.00459979	2.33726	6366	86	52	17906	MTA2,PRDX2,SUMO2,MTA1,NONO,SALL1,BAZ1B,SUMO1,FLNA,CCT8,MYH9,PIAS1,FASN,YWHAQ,HSPB1,MEF2D,VTN,HNRNPK,RPL5,SALL2,NCL,CAT,YWHAZ,LGALS3,EZR,EEF2,MSN,TXN,HSP90AA1,HSP90B1,HSP90AB1,ARID3B,PKM,PKP3,GSN,HSPA8,HSPA5,S100A9,ACTB,PPIA,PCBP1,ACTG1,HNRNPA2B1,HNRNPA1,GAPDH,SFN,ENO1,HSPD1,NCCRP1,DSTN,TRIM28,CASP14
GO:BP	negative regulation of programmed cell death	GO:0043069	0.00477489	2.32104	948	86	17	17906	PRDX2,NONO,FLNA,PIAS1,MPO,HSPB1,HNRNPK,CAT,YWHAZ,LGALS3,HSPA9,HSP90B1,HSP90AB1,HSPA5,SFN,ENO1,HSPD1
GO:BP	protein localization to cell-cell junction	GO:0150105	0.00492576	2.30753	20	86	4	17906	FLNA,ACTB,ACTG1,DSP
GO:BP	response to external stimulus	GO:0009605	0.00505505	2.29627	2923	86	32	17906	CPS1,PRDX2,MTA1,NONO,SUMO1,PPL,FLNA,PIAS1,HLCS,MPO,HSPB1,VTN,CAT,LGALS3,EZR,EEF2,HSP90B1,HSP90AB1,PKM,GSN,HSPA8,HSPA5,S100A9,ACTG1,HNRNPA1,GAPDH,ENO1,DCD,HSPD1,PRSS3,TRIM28,TUBB4B
GO:BP	protein stabilization	GO:0050821	0.0052778	2.27755	180	86	8	17906	SUMO1,FLNA,CCT8,RPL5,HSP90AA1,HSP90AB1,GAPDH,HSPD1
GO:BP	regulation of cellular metabolic process	GO:0031323	0.00531526	2.27448	6393	86	52	17906	MTA2,PRDX2,SUMO2,TLE3,MTA1,NONO,GATAD2A,GATAD2B,SALL1,BAZ1B,SUMO1,FLNA,CCT8,MYH9,PIAS1,FASN,YWHAQ,HSPB1,MEF2D,VTN,AHNAK,HNRNPK,RPL5,SALL2,NCL,CAT,YWHAZ,LGALS3,EZR,EEF2,MSN,TXN,HSP90AA1,HSP90B1,HSP90AB1,SERBP1,ARID3B,PKP3,GSN,HSPA8,HSPA5,S100A9,ACTB,PCBP1,HNRNPA2B1,HNRNPA1,GAPDH,SFN,ENO1,HSPD1,TRIM28,CASP14
GO:BP	establishment of localization	GO:0051234	0.00571378	2.24308	5460	86	47	17906	SYNGR2,RANGAP1,SUMO1,FLNA,CCT8,MYH9,YWHAQ,MPO,HSPB1,ACOX1,VTN,AHNAK,HNRNPK,RPL5,CAT,YWHAZ,LGALS3,EZR,HSPA9,EEF2,MSN,TXN,RPLP0,HSP90AA1,HSP90B1,RPL15,HSP90AB1,PKM,GSN,HSPA8,HSPA5,CALML5,S100A9,ACTB,PPIA,ACTG1,HNRNPA2B1,HNRNPA1,GAPDH,SFN,HSPD1,PRSS3,TRIM28,HSPA6,TUBB4B,AZGP1,DSP
GO:BP	positive regulation of nitrogen compound metabolic process	GO:0051173	0.00574641	2.2406	3248	86	34	17906	MTA2,PRDX2,SUMO2,MTA1,SALL1,SUMO1,CCT8,MYH9,PIAS1,HSPB1,MEF2D,VTN,HNRNPK,RPL5,SALL2,NCL,EZR,EEF2,MSN,TXN,HSP90AA1,HSP90AB1,ARID3B,GSN,HSPA8,HSPA5,S100A9,PCBP1,HNRNPA2B1,HNRNPA1,ENO1,HSPD1,TRIM28,CASP14
GO:BP	primary metabolic process	GO:0044238	0.00612556	2.21285	10594	86	71	17906	MTA2,CPS1,PRDX2,RANGAP1,SUMO2,TLE3,MTA1,NONO,GATAD2A,GATAD2B,MCCC1,SALL1,BAZ1B,SUMO1,FLNA,CCT8,MYH9,PIAS1,HLCS,FASN,YWHAQ,XAB2,HSPB1,MEF2D,ACOX1,VTN,AHNAK,HNRNPK,RPL5,SALL2,NCL,CAT,YWHAZ,LGALS3,EZR,HAL,PRPF4B,EEF2,MSN,TXN,RPLP0,HSP90AA1,HSP90B1,RPL15,HSP90AB1,PDIA6,SERBP1,ARID3B,PKM,PKP3,GSN,HSPA8,HSPA5,S100A9,ACTB,PPIA,PCBP1,HNRNPA2B1,HNRNPA1,GAPDH,SFN,ENO1,DCD,HSPD1,NCCRP1,PRSS3,TRIM28,CASP14,T…
GO:BP	positive regulation of cellular metabolic process	GO:0031325	0.00614466	2.2115	3415	86	35	17906	MTA2,PRDX2,SUMO2,MTA1,SALL1,SUMO1,CCT8,MYH9,PIAS1,FASN,HSPB1,MEF2D,VTN,HNRNPK,RPL5,SALL2,NCL,EZR,EEF2,MSN,TXN,HSP90AA1,HSP90AB1,ARID3B,GSN,HSPA8,HSPA5,S100A9,PCBP1,HNRNPA2B1,HNRNPA1,ENO1,HSPD1,TRIM28,CASP14
GO:BP	interleukin-12-mediated signaling pathway	GO:0035722	0.00646496	2.18943	47	86	5	17906	HSPA9,MSN,RPLP0,PPIA,HNRNPA2B1
GO:BP	homotypic cell-cell adhesion	GO:0034109	0.00673562	2.17162	84	86	6	17906	FLNA,MYH9,HSPB1,ACTB,ACTG1,DSP
GO:BP	establishment of protein localization	GO:0045184	0.00705768	2.15134	2235	86	27	17906	RANGAP1,FLNA,CCT8,MYH9,YWHAQ,HSPB1,ACOX1,RPL5,CAT,YWHAZ,EZR,HSPA9,TXN,RPLP0,HSP90AA1,HSP90B1,RPL15,HSP90AB1,HSPA8,HSPA5,PPIA,HNRNPA2B1,GAPDH,SFN,HSPD1,TRIM28,AZGP1
GO:BP	negative regulation of nitrogen compound metabolic process	GO:0051172	0.00718638	2.14349	2523	86	29	17906	MTA2,TLE3,MTA1,NONO,GATAD2A,GATAD2B,SALL1,SUMO1,FLNA,PIAS1,YWHAQ,HSPB1,VTN,HNRNPK,RPL5,SALL2,NCL,LGALS3,EZR,TXN,HSP90AB1,PKP3,HSPA8,HNRNPA2B1,HNRNPA1,GAPDH,SFN,ENO1,TRIM28
GO:BP	metabolic process	GO:0008152	0.00753912	2.12268	11681	86	75	17906	MTA2,CPS1,PRDX2,RANGAP1,SUMO2,TLE3,MTA1,NONO,GATAD2A,GATAD2B,MCCC1,SALL1,BAZ1B,SUMO1,FLNA,CCT8,MYH9,PIAS1,HLCS,FASN,YWHAQ,XAB2,MPO,HSPB1,MEF2D,ACOX1,VTN,AHNAK,HNRNPK,RPL5,SALL2,NCL,CAT,YWHAZ,LGALS3,EZR,HSPA9,HAL,PRPF4B,EEF2,MSN,TXN,RPLP0,HSP90AA1,HSP90B1,RPL15,HSP90AB1,PDIA6,SERBP1,ARID3B,PKM,PKP3,GSN,HSPA8,HSPA5,S100A9,GGCT,ACTB,PPIA,PCBP1,ACTG1,HNRNPA2B1,HNRNPA1,GAPDH,SFN,ENO1,DCD,HSPD1,NCCRP1,…
GO:BP	cellular macromolecule catabolic process	GO:0044265	0.00768186	2.11453	1209	86	19	17906	SUMO2,MTA1,SUMO1,PIAS1,HSPB1,RPL5,YWHAZ,EZR,MSN,RPLP0,HSP90AA1,HSP90B1,RPL15,HSP90AB1,SERBP1,PKP3,HSPA8,HSPA5,NCCRP1
GO:BP	cellular response to interleukin-12	GO:0071349	0.00797645	2.09819	49	86	5	17906	HSPA9,MSN,RPLP0,PPIA,HNRNPA2B1
GO:BP	secretion	GO:0046903	0.00811342	2.0908	1709	86	23	17906	SYNGR2,FLNA,CCT8,MYH9,MPO,CAT,LGALS3,EZR,EEF2,HSP90AA1,HSP90AB1,PKM,GSN,HSPA8,CALML5,S100A9,PPIA,GAPDH,HSPD1,PRSS3,HSPA6,TUBB4B,DSP
GO:BP	negative regulation of metabolic process	GO:0009892	0.00823457	2.08436	3299	86	34	17906	MTA2,TLE3,MTA1,NONO,GATAD2A,GATAD2B,SALL1,SUMO1,FLNA,PIAS1,YWHAQ,HSPB1,VTN,HNRNPK,RPL5,SALL2,NCL,YWHAZ,LGALS3,EZR,TXN,RPLP0,RPL15,HSP90AB1,SERBP1,PKP3,HSPA8,HNRNPA2B1,HNRNPA1,GAPDH,SFN,ENO1,HSPD1,TRIM28
GO:BP	response to biotic stimulus	GO:0009607	0.00832922	2.0794	1583	86	22	17906	CPS1,PRDX2,NONO,SUMO1,FLNA,PIAS1,MPO,HSPB1,LGALS3,HSP90B1,HSP90AB1,GSN,HSPA5,S100A9,ACTG1,GAPDH,ENO1,DCD,HSPD1,PRSS3,TRIM28,TUBB4B
GO:BP	positive regulation of cellular protein localization	GO:1903829	0.00878644	2.05619	330	86	10	17906	FLNA,CCT8,YWHAQ,YWHAZ,LGALS3,EZR,MSN,HSP90AB1,SFN,TRIM28
GO:BP	protein transport	GO:0015031	0.00880205	2.05542	2121	86	26	17906	RANGAP1,FLNA,MYH9,YWHAQ,HSPB1,ACOX1,RPL5,CAT,YWHAZ,EZR,HSPA9,TXN,RPLP0,HSP90AA1,HSP90B1,RPL15,HSP90AB1,HSPA8,HSPA5,PPIA,HNRNPA2B1,GAPDH,SFN,HSPD1,TRIM28,AZGP1
GO:BP	wound healing	GO:0042060	0.00881697	2.05468	584	86	13	17906	PRDX2,PPL,FLNA,MYH9,HSPB1,PLEC,VTN,YWHAZ,PKM,GSN,ACTB,ACTG1,DSP
GO:BP	response to interleukin-12	GO:0070671	0.0088294	2.05407	50	86	5	17906	HSPA9,MSN,RPLP0,PPIA,HNRNPA2B1
GO:BP	organonitrogen compound metabolic process	GO:1901564	0.00900342	2.04559	6889	86	54	17906	MTA2,CPS1,PRDX2,RANGAP1,SUMO2,MTA1,MCCC1,BAZ1B,SUMO1,FLNA,MYH9,PIAS1,HLCS,FASN,HSPB1,VTN,HNRNPK,RPL5,NCL,CAT,YWHAZ,LGALS3,EZR,HAL,PRPF4B,EEF2,MSN,TXN,RPLP0,HSP90AA1,HSP90B1,RPL15,HSP90AB1,PDIA6,PKM,PKP3,GSN,HSPA8,HSPA5,S100A9,GGCT,ACTB,PPIA,GAPDH,SFN,ENO1,DCD,HSPD1,NCCRP1,PRSS3,TRIM28,CASP14,TPI1,DSP
GO:BP	response to cytokine	GO:0034097	0.00930461	2.0313	1225	86	19	17906	SUMO1,PIAS1,FASN,NCL,YWHAZ,HSPA9,MSN,RPLP0,HSP90AA1,HSP90B1,HSP90AB1,GSN,HSPA8,HSPA5,PPIA,ACTG1,HNRNPA2B1,GAPDH,HSPD1
GO:BP	symbiotic process	GO:0044403	0.00979253	2.00911	891	86	16	17906	SUMO1,HNRNPK,RPL5,MSN,RPLP0,RPL15,HSP90AB1,GSN,HSPA8,PPIA,PCBP1,HNRNPA1,GAPDH,DCD,HSPD1,TRIM28
GO:BP	regulation of apoptotic signaling pathway	GO:2001233	0.00991346	2.00377	414	86	11	17906	PRDX2,NONO,YWHAQ,HSPB1,HNRNPK,YWHAZ,LGALS3,GSN,S100A9,SFN,ENO1
GO:BP	negative regulation of cellular metabolic process	GO:0031324	0.0104305	1.9817	2718	86	30	17906	MTA2,TLE3,MTA1,NONO,GATAD2A,GATAD2B,SALL1,SUMO1,FLNA,PIAS1,YWHAQ,HSPB1,VTN,HNRNPK,RPL5,SALL2,NCL,LGALS3,EZR,TXN,HSP90AB1,PKP3,HSPA8,HNRNPA2B1,HNRNPA1,GAPDH,SFN,ENO1,HSPD1,TRIM28
GO:BP	apoptotic process	GO:0006915	0.0107574	1.96829	2006	86	25	17906	PRDX2,NONO,FLNA,PIAS1,YWHAQ,MPO,HSPB1,MEF2D,HNRNPK,CAT,YWHAZ,LGALS3,HSPA9,HSP90B1,HSP90AB1,SERBP1,GSN,HSPA5,S100A9,GGCT,GAPDH,SFN,ENO1,HSPD1,CASP14
GO:BP	drug metabolic process	GO:0017144	0.0118212	1.92734	600	86	13	17906	CPS1,PRDX2,MCCC1,HLCS,MPO,ACOX1,CAT,HAL,HSP90AA1,HSP90AB1,PKM,ENO1,PRSS3
GO:BP	peptide transport	GO:0015833	0.0124254	1.90569	2161	86	26	17906	RANGAP1,FLNA,MYH9,YWHAQ,HSPB1,ACOX1,RPL5,CAT,YWHAZ,EZR,HSPA9,TXN,RPLP0,HSP90AA1,HSP90B1,RPL15,HSP90AB1,HSPA8,HSPA5,PPIA,HNRNPA2B1,GAPDH,SFN,HSPD1,TRIM28,AZGP1
GO:BP	response to nutrient levels	GO:0031667	0.0125145	1.90259	511	86	12	17906	CPS1,HLCS,MPO,CAT,EEF2,HSP90B1,PKM,GSN,HSPA8,HSPA5,HNRNPA1,HSPD1
GO:BP	response to wounding	GO:0009611	0.0128537	1.89097	702	86	14	17906	PRDX2,RANGAP1,PPL,FLNA,MYH9,HSPB1,PLEC,VTN,YWHAZ,PKM,GSN,ACTB,ACTG1,DSP
GO:BP	RNA metabolic process	GO:0016070	0.013675	1.86407	4714	86	42	17906	MTA2,PRDX2,TLE3,MTA1,NONO,GATAD2A,GATAD2B,SALL1,BAZ1B,SUMO1,FLNA,PIAS1,YWHAQ,XAB2,HSPB1,MEF2D,AHNAK,HNRNPK,RPL5,SALL2,NCL,CAT,YWHAZ,LGALS3,EZR,PRPF4B,TXN,RPLP0,RPL15,SERBP1,ARID3B,PKP3,HSPA8,HSPA5,S100A9,PCBP1,HNRNPA2B1,HNRNPA1,ENO1,HSPD1,TRIM28,AZGP1
GO:BP	regulation of cellular macromolecule biosynthetic process	GO:2000112	0.0144613	1.83979	4036	86	38	17906	MTA2,PRDX2,TLE3,MTA1,NONO,GATAD2A,GATAD2B,SALL1,BAZ1B,SUMO1,FLNA,CCT8,PIAS1,YWHAQ,HSPB1,MEF2D,HNRNPK,RPL5,SALL2,NCL,CAT,EZR,EEF2,TXN,HSP90AA1,HSP90AB1,ARID3B,PKP3,HSPA8,HSPA5,S100A9,PCBP1,HNRNPA2B1,HNRNPA1,GAPDH,ENO1,HSPD1,TRIM28
GO:BP	negative regulation of nucleobase-containing compound metabolic process	GO:0045934	0.0148064	1.82955	1512	86	21	17906	MTA2,TLE3,MTA1,NONO,GATAD2A,GATAD2B,SALL1,SUMO1,FLNA,PIAS1,YWHAQ,HNRNPK,SALL2,EZR,TXN,PKP3,HSPA8,HNRNPA2B1,HNRNPA1,ENO1,TRIM28
GO:BP	multi-organism process	GO:0051704	0.0149769	1.82458	3072	86	32	17906	CPS1,PRDX2,NONO,SUMO1,FLNA,CCT8,PIAS1,MPO,HSPB1,ACOX1,HNRNPK,RPL5,LGALS3,MSN,RPLP0,HSP90B1,RPL15,HSP90AB1,GSN,HSPA8,S100A9,PPIA,PCBP1,ACTG1,HNRNPA1,GAPDH,ENO1,DCD,HSPD1,PRSS3,TRIM28,TUBB4B
GO:BP	regulation of protein metabolic process	GO:0051246	0.0154142	1.81208	2922	86	31	17906	PRDX2,SUMO2,MTA1,SUMO1,FLNA,MYH9,PIAS1,HSPB1,VTN,HNRNPK,RPL5,NCL,YWHAZ,LGALS3,EZR,EEF2,MSN,TXN,HSP90AA1,HSP90B1,HSP90AB1,PKP3,GSN,HSPA5,S100A9,ACTB,GAPDH,SFN,ENO1,HSPD1,CASP14
GO:BP	apoptotic signaling pathway	GO:0097190	0.0156999	1.8041	616	86	13	17906	PRDX2,NONO,YWHAQ,HSPB1,HNRNPK,YWHAZ,LGALS3,GSN,S100A9,GGCT,SFN,ENO1,CASP14
GO:BP	protein targeting	GO:0006605	0.0158499	1.79997	435	86	11	17906	YWHAQ,ACOX1,RPL5,CAT,YWHAZ,RPLP0,HSP90AA1,RPL15,HSPA8,HSPA5,HSPD1
GO:BP	macromolecule metabolic process	GO:0043170	0.0158817	1.7991	9592	86	66	17906	MTA2,CPS1,PRDX2,RANGAP1,SUMO2,TLE3,MTA1,NONO,GATAD2A,GATAD2B,SALL1,BAZ1B,SUMO1,FLNA,CCT8,MYH9,PIAS1,HLCS,YWHAQ,XAB2,HSPB1,MEF2D,VTN,AHNAK,HNRNPK,RPL5,SALL2,NCL,CAT,YWHAZ,LGALS3,EZR,PRPF4B,EEF2,MSN,TXN,RPLP0,HSP90AA1,HSP90B1,RPL15,HSP90AB1,PDIA6,SERBP1,ARID3B,PKP3,GSN,HSPA8,HSPA5,S100A9,ACTB,PPIA,PCBP1,ACTG1,HNRNPA2B1,HNRNPA1,GAPDH,SFN,ENO1,DCD,HSPD1,NCCRP1,PRSS3,TRIM28,CASP14,AZGP1,DSP
GO:BP	amide transport	GO:0042886	0.0166728	1.77799	2196	86	26	17906	RANGAP1,FLNA,MYH9,YWHAQ,HSPB1,ACOX1,RPL5,CAT,YWHAZ,EZR,HSPA9,TXN,RPLP0,HSP90AA1,HSP90B1,RPL15,HSP90AB1,HSPA8,HSPA5,PPIA,HNRNPA2B1,GAPDH,SFN,HSPD1,TRIM28,AZGP1
GO:BP	regulation of cellular localization	GO:0060341	0.0170224	1.76898	823	86	15	17906	RANGAP1,FLNA,CCT8,YWHAQ,YWHAZ,LGALS3,EZR,MSN,TXN,HSP90AA1,HSP90AB1,GSN,ACTB,SFN,TRIM28
GO:BP	protein localization to cell junction	GO:1902414	0.0173908	1.75968	27	86	4	17906	FLNA,ACTB,ACTG1,DSP
GO:BP	canonical glycolysis	GO:0061621	0.0173908	1.75968	27	86	4	17906	PKM,GAPDH,ENO1,TPI1
GO:BP	glucose catabolic process to pyruvate	GO:0061718	0.0173908	1.75968	27	86	4	17906	PKM,GAPDH,ENO1,TPI1
GO:BP	NADH regeneration	GO:0006735	0.0173908	1.75968	27	86	4	17906	PKM,GAPDH,ENO1,TPI1
GO:BP	chaperone-mediated protein folding	GO:0061077	0.0185281	1.73217	58	86	5	17906	HSPB1,HSPA9,HSPA8,HSPA5,HSPA6
GO:BP	RNA splicing	GO:0008380	0.0188193	1.7254	443	86	11	17906	NONO,XAB2,AHNAK,HNRNPK,NCL,LGALS3,PRPF4B,HSPA8,PCBP1,HNRNPA2B1,HNRNPA1
GO:BP	negative regulation of RNA metabolic process	GO:0051253	0.0193503	1.71331	1412	86	20	17906	MTA2,TLE3,MTA1,NONO,GATAD2A,GATAD2B,SALL1,SUMO1,FLNA,PIAS1,YWHAQ,HNRNPK,SALL2,EZR,TXN,PKP3,HSPA8,HNRNPA2B1,ENO1,TRIM28
GO:BP	nitrogen compound transport	GO:0071705	0.0198277	1.70273	2506	86	28	17906	RANGAP1,FLNA,MYH9,YWHAQ,HSPB1,ACOX1,RPL5,CAT,YWHAZ,EZR,HSPA9,TXN,RPLP0,HSP90AA1,HSP90B1,RPL15,HSP90AB1,HSPA8,HSPA5,ACTB,PPIA,HNRNPA2B1,HNRNPA1,GAPDH,SFN,HSPD1,TRIM28,AZGP1
GO:BP	glycolytic process through glucose-6-phosphate	GO:0061620	0.0202151	1.69432	28	86	4	17906	PKM,GAPDH,ENO1,TPI1
GO:BP	platelet aggregation	GO:0070527	0.0219183	1.65919	60	86	5	17906	FLNA,MYH9,HSPB1,ACTB,ACTG1
GO:BP	response to other organism	GO:0051707	0.0219403	1.65876	1551	86	21	17906	CPS1,PRDX2,NONO,SUMO1,FLNA,PIAS1,MPO,HSPB1,LGALS3,HSP90B1,HSP90AB1,GSN,S100A9,ACTG1,GAPDH,ENO1,DCD,HSPD1,PRSS3,TRIM28,TUBB4B
GO:BP	response to external biotic stimulus	GO:0043207	0.0223788	1.65016	1553	86	21	17906	CPS1,PRDX2,NONO,SUMO1,FLNA,PIAS1,MPO,HSPB1,LGALS3,HSP90B1,HSP90AB1,GSN,S100A9,ACTG1,GAPDH,ENO1,DCD,HSPD1,PRSS3,TRIM28,TUBB4B
GO:BP	chaperone cofactor-dependent protein refolding	GO:0051085	0.0233638	1.63146	29	86	4	17906	HSPA9,HSPA8,HSPA5,HSPA6
GO:BP	glycolytic process through fructose-6-phosphate	GO:0061615	0.0233638	1.63146	29	86	4	17906	PKM,GAPDH,ENO1,TPI1
GO:BP	regulation of nucleobase-containing compound metabolic process	GO:0019219	0.023478	1.62934	4116	86	38	17906	MTA2,PRDX2,TLE3,MTA1,NONO,GATAD2A,GATAD2B,SALL1,BAZ1B,SUMO1,FLNA,CCT8,PIAS1,YWHAQ,HSPB1,MEF2D,AHNAK,HNRNPK,SALL2,NCL,CAT,YWHAZ,EZR,TXN,HSP90AA1,HSP90AB1,SERBP1,ARID3B,PKP3,HSPA8,HSPA5,S100A9,PCBP1,HNRNPA2B1,HNRNPA1,ENO1,HSPD1,TRIM28
GO:BP	response to extracellular stimulus	GO:0009991	0.0235218	1.62853	544	86	12	17906	CPS1,HLCS,MPO,CAT,EEF2,HSP90B1,PKM,GSN,HSPA8,HSPA5,HNRNPA1,HSPD1
GO:BP	regulation of proteolysis	GO:0030162	0.0252287	1.59811	745	86	14	17906	SUMO2,SUMO1,MYH9,PIAS1,VTN,RPL5,HSP90AB1,GSN,S100A9,GAPDH,SFN,ENO1,HSPD1,CASP14
GO:BP	actin filament severing	GO:0051014	0.0272342	1.56489	10	86	3	17906	MYH9,GSN,DSTN
GO:BP	protein metabolic process	GO:0019538	0.0274434	1.56156	5940	86	48	17906	MTA2,CPS1,PRDX2,RANGAP1,SUMO2,MTA1,BAZ1B,SUMO1,FLNA,MYH9,PIAS1,HLCS,HSPB1,VTN,HNRNPK,RPL5,NCL,CAT,YWHAZ,LGALS3,EZR,PRPF4B,EEF2,MSN,TXN,RPLP0,HSP90AA1,HSP90B1,RPL15,HSP90AB1,PDIA6,PKP3,GSN,HSPA8,HSPA5,S100A9,ACTB,PPIA,GAPDH,SFN,ENO1,DCD,HSPD1,NCCRP1,PRSS3,TRIM28,CASP14,DSP
GO:BP	macromolecule catabolic process	GO:0009057	0.0286489	1.54289	1450	86	20	17906	SUMO2,MTA1,SUMO1,FLNA,PIAS1,HSPB1,RPL5,YWHAZ,EZR,MSN,RPLP0,HSP90AA1,HSP90B1,RPL15,HSP90AB1,SERBP1,PKP3,HSPA8,HSPA5,NCCRP1
GO:BP	regulation of biological quality	GO:0065008	0.0297371	1.5267	4156	86	38	17906	CPS1,PRDX2,RANGAP1,TLE3,SUMO1,FLNA,CCT8,MYH9,YWHAQ,MPO,HSPB1,ACOX1,VTN,RPL5,YWHAZ,EZR,HSPA9,MSN,TXN,HSP90AA1,HSP90B1,HSP90AB1,PDIA6,SERBP1,GSN,HSPA8,HSPA5,S100A9,ACTB,ACTG1,HNRNPA2B1,HNRNPA1,GAPDH,SFN,HSPD1,DSTN,AZGP1,DSP
GO:BP	negative regulation of biosynthetic process	GO:0009890	0.0318263	1.49721	1721	86	22	17906	MTA2,TLE3,MTA1,NONO,GATAD2A,GATAD2B,SALL1,SUMO1,FLNA,PIAS1,YWHAQ,SALL2,NCL,EZR,TXN,HSPA8,HNRNPA2B1,HNRNPA1,GAPDH,ENO1,HSPD1,TRIM28
GO:BP	positive regulation of establishment of protein localization	GO:1904951	0.0327217	1.48516	470	86	11	17906	FLNA,CCT8,YWHAQ,YWHAZ,EZR,HSP90AB1,PPIA,GAPDH,SFN,HSPD1,TRIM28
GO:BP	positive regulation of cellular process	GO:0048522	0.0338123	1.47093	5605	86	46	17906	MTA2,PRDX2,SUMO2,MTA1,SALL1,SUMO1,FLNA,CCT8,MYH9,PIAS1,FASN,YWHAQ,HSPB1,MEF2D,VTN,HNRNPK,RPL5,SALL2,NCL,CAT,YWHAZ,LGALS3,EZR,EEF2,MSN,TXN,HSP90AA1,HSP90AB1,ARID3B,GSN,HSPA8,HSPA5,S100A9,PPIA,PCBP1,ACTG1,HNRNPA2B1,HNRNPA1,GAPDH,SFN,ENO1,HSPD1,NCCRP1,DSTN,TRIM28,CASP14
GO:BP	maintenance of protein location	GO:0045185	0.0338373	1.4706	111	86	6	17906	RANGAP1,FLNA,EZR,TXN,GSN,HSPA5
GO:BP	regulation of macromolecule biosynthetic process	GO:0010556	0.0354136	1.45083	4186	86	38	17906	MTA2,PRDX2,TLE3,MTA1,NONO,GATAD2A,GATAD2B,SALL1,BAZ1B,SUMO1,FLNA,CCT8,PIAS1,YWHAQ,HSPB1,MEF2D,HNRNPK,RPL5,SALL2,NCL,CAT,EZR,EEF2,TXN,HSP90AA1,HSP90AB1,ARID3B,PKP3,HSPA8,HSPA5,S100A9,PCBP1,HNRNPA2B1,HNRNPA1,GAPDH,ENO1,HSPD1,TRIM28
GO:BP	cellular macromolecule metabolic process	GO:0044260	0.0361772	1.44157	8429	86	60	17906	MTA2,PRDX2,RANGAP1,SUMO2,TLE3,MTA1,NONO,GATAD2A,GATAD2B,SALL1,BAZ1B,SUMO1,FLNA,CCT8,MYH9,PIAS1,HLCS,YWHAQ,XAB2,HSPB1,MEF2D,VTN,HNRNPK,RPL5,SALL2,NCL,CAT,YWHAZ,LGALS3,EZR,PRPF4B,EEF2,MSN,TXN,RPLP0,HSP90AA1,HSP90B1,RPL15,HSP90AB1,PDIA6,SERBP1,ARID3B,PKP3,GSN,HSPA8,HSPA5,S100A9,ACTB,PPIA,PCBP1,HNRNPA2B1,HNRNPA1,GAPDH,SFN,ENO1,HSPD1,NCCRP1,TRIM28,CASP14,DSP
GO:BP	positive regulation of DNA biosynthetic process	GO:2000573	0.0377504	1.42308	67	86	5	17906	CCT8,HSP90AA1,HSP90AB1,HNRNPA2B1,HNRNPA1
GO:BP	response to chemical	GO:0042221	0.0379155	1.42118	4897	86	42	17906	CPS1,PRDX2,RANGAP1,NONO,SUMO1,FLNA,PIAS1,HLCS,FASN,MPO,HSPB1,VTN,NCL,CAT,YWHAZ,LGALS3,EZR,HSPA9,EEF2,MSN,TXN,RPLP0,HSP90AA1,HSP90B1,HSP90AB1,PDIA6,PKM,GSN,HSPA8,HSPA5,S100A9,ACTB,PPIA,ACTG1,HNRNPA2B1,HNRNPA1,GAPDH,ENO1,HSPD1,NCCRP1,HSPA6,AZGP1
GO:BP	regulation of cellular protein metabolic process	GO:0032268	0.038052	1.41962	2744	86	29	17906	PRDX2,SUMO2,MTA1,SUMO1,MYH9,PIAS1,HSPB1,VTN,RPL5,NCL,YWHAZ,LGALS3,EZR,EEF2,MSN,TXN,HSP90AA1,HSP90B1,HSP90AB1,PKP3,GSN,HSPA5,S100A9,ACTB,GAPDH,SFN,ENO1,HSPD1,CASP14
GO:BP	positive regulation of protein metabolic process	GO:0051247	0.0417418	1.37943	1751	86	22	17906	PRDX2,SUMO2,MTA1,SUMO1,MYH9,PIAS1,HSPB1,VTN,HNRNPK,RPL5,EZR,EEF2,MSN,TXN,HSP90AA1,HSP90AB1,GSN,HSPA5,S100A9,ENO1,HSPD1,CASP14
GO:BP	regulation of nucleocytoplasmic transport	GO:0046822	0.0435028	1.36148	116	86	6	17906	RANGAP1,FLNA,TXN,HSP90AB1,SFN,TRIM28
GO:BP	positive regulation of cellular component organization	GO:0051130	0.0454422	1.34254	1245	86	18	17906	SUMO1,FLNA,CCT8,YWHAQ,VTN,HNRNPK,YWHAZ,LGALS3,MSN,HSP90AA1,GSN,HSPA5,S100A9,HNRNPA2B1,HNRNPA1,SFN,DSTN,TRIM28
GO:BP	positive regulation of transport	GO:0051050	0.0458164	1.33898	1008	86	16	17906	SUMO1,FLNA,YWHAQ,VTN,HNRNPK,YWHAZ,LGALS3,EZR,MSN,HSP90AB1,ACTB,PPIA,GAPDH,SFN,HSPD1,TRIM28
GO:BP	negative regulation of macromolecule biosynthetic process	GO:0010558	0.0462669	1.33473	1629	86	21	17906	MTA2,TLE3,MTA1,NONO,GATAD2A,GATAD2B,SALL1,SUMO1,FLNA,PIAS1,YWHAQ,SALL2,NCL,EZR,TXN,HSPA8,HNRNPA2B1,HNRNPA1,GAPDH,ENO1,TRIM28
GO:BP	regulation of biosynthetic process	GO:0009889	0.0494313	1.306	4417	86	39	17906	MTA2,PRDX2,TLE3,MTA1,NONO,GATAD2A,GATAD2B,SALL1,BAZ1B,SUMO1,FLNA,CCT8,PIAS1,FASN,YWHAQ,HSPB1,MEF2D,HNRNPK,RPL5,SALL2,NCL,CAT,EZR,EEF2,TXN,HSP90AA1,HSP90AB1,ARID3B,PKP3,HSPA8,HSPA5,S100A9,PCBP1,HNRNPA2B1,HNRNPA1,GAPDH,ENO1,HSPD1,TRIM28
GO:BP	protein processing in phagocytic vesicle	GO:1900756	0.0495663	1.30481	2	86	2	17906	MYH9,GSN
GO:BP	regulation of protein processing in phagocytic vesicle	GO:1903921	0.0495663	1.30481	2	86	2	17906	MYH9,GSN
GO:BP	positive regulation of protein processing in phagocytic vesicle	GO:1903923	0.0495663	1.30481	2	86	2	17906	MYH9,GSN
GO:BP	peptidyl-cysteine S-trans-nitrosylation	GO:0035606	0.0495663	1.30481	2	86	2	17906	S100A9,GAPDH
GO:CC	extracellular exosome	GO:0070062	4.50875e-29	28.3459	2144	85	55	18856	SYNGR2,PRDX2,PPL,FLNA,CCT8,MYH9,FASN,YWHAQ,MPO,HSPB1,PLEC,VTN,SBSN,AHNAK,HNRNPK,RPL5,NCL,CAT,YWHAZ,LGALS3,EZR,HSPA9,EEF2,MSN,TXN,RPLP0,HSP90AA1,HSP90B1,HSP90AB1,PDIA6,SERBP1,PKM,GSN,HSPA8,HSPA5,S100A9,GGCT,ACTB,PPIA,PCBP1,ACTG1,HNRNPA2B1,HNRNPA1,GAPDH,SFN,ENO1,DCD,HSPD1,NCCRP1,DSTN,TPI1,HSPA6,TUBB4B,AZGP1,DSP
GO:CC	extracellular vesicle	GO:1903561	7.84524e-29	28.1054	2167	85	55	18856	SYNGR2,PRDX2,PPL,FLNA,CCT8,MYH9,FASN,YWHAQ,MPO,HSPB1,PLEC,VTN,SBSN,AHNAK,HNRNPK,RPL5,NCL,CAT,YWHAZ,LGALS3,EZR,HSPA9,EEF2,MSN,TXN,RPLP0,HSP90AA1,HSP90B1,HSP90AB1,PDIA6,SERBP1,PKM,GSN,HSPA8,HSPA5,S100A9,GGCT,ACTB,PPIA,PCBP1,ACTG1,HNRNPA2B1,HNRNPA1,GAPDH,SFN,ENO1,DCD,HSPD1,NCCRP1,DSTN,TPI1,HSPA6,TUBB4B,AZGP1,DSP
GO:CC	extracellular organelle	GO:0043230	8.84157e-29	28.0535	2172	85	55	18856	SYNGR2,PRDX2,PPL,FLNA,CCT8,MYH9,FASN,YWHAQ,MPO,HSPB1,PLEC,VTN,SBSN,AHNAK,HNRNPK,RPL5,NCL,CAT,YWHAZ,LGALS3,EZR,HSPA9,EEF2,MSN,TXN,RPLP0,HSP90AA1,HSP90B1,HSP90AB1,PDIA6,SERBP1,PKM,GSN,HSPA8,HSPA5,S100A9,GGCT,ACTB,PPIA,PCBP1,ACTG1,HNRNPA2B1,HNRNPA1,GAPDH,SFN,ENO1,DCD,HSPD1,NCCRP1,DSTN,TPI1,HSPA6,TUBB4B,AZGP1,DSP
GO:CC	extracellular space	GO:0005615	5.53195e-19	18.2571	3543	85	56	18856	SYNGR2,PRDX2,PPL,FLNA,CCT8,MYH9,FASN,YWHAQ,MPO,HSPB1,PLEC,VTN,SBSN,AHNAK,HNRNPK,RPL5,NCL,CAT,YWHAZ,LGALS3,EZR,HSPA9,EEF2,MSN,TXN,RPLP0,HSP90AA1,HSP90B1,HSP90AB1,PDIA6,SERBP1,PKM,GSN,HSPA8,HSPA5,S100A9,GGCT,ACTB,PPIA,PCBP1,ACTG1,HNRNPA2B1,HNRNPA1,GAPDH,SFN,ENO1,DCD,HSPD1,NCCRP1,DSTN,PRSS3,TPI1,HSPA6,TUBB4B,AZGP1,DSP
GO:CC	vesicle	GO:0031982	9.93803e-18	17.0027	3914	85	57	18856	SYNGR2,PRDX2,PPL,FLNA,CCT8,MYH9,FASN,YWHAQ,MPO,HSPB1,PLEC,VTN,SBSN,AHNAK,HNRNPK,RPL5,NCL,CAT,YWHAZ,LGALS3,EZR,HSPA9,EEF2,MSN,TXN,RPLP0,HSP90AA1,HSP90B1,HSP90AB1,PDIA6,SERBP1,PKM,GSN,HSPA8,HSPA5,CALML5,S100A9,GGCT,ACTB,PPIA,PCBP1,ACTG1,HNRNPA2B1,HNRNPA1,GAPDH,SFN,ENO1,DCD,HSPD1,NCCRP1,DSTN,PRSS3,TPI1,HSPA6,TUBB4B,AZGP1,DSP
GO:CC	extracellular region	GO:0005576	1.67575e-14	13.7758	4548	85	57	18856	SYNGR2,PRDX2,PPL,FLNA,CCT8,MYH9,FASN,YWHAQ,MPO,HSPB1,PLEC,VTN,SBSN,AHNAK,HNRNPK,RPL5,NCL,CAT,YWHAZ,LGALS3,EZR,HSPA9,EEF2,MSN,TXN,RPLP0,HSP90AA1,HSP90B1,HSP90AB1,PDIA6,SERBP1,PKM,GSN,HSPA8,HSPA5,CALML5,S100A9,GGCT,ACTB,PPIA,PCBP1,ACTG1,HNRNPA2B1,HNRNPA1,GAPDH,SFN,ENO1,DCD,HSPD1,NCCRP1,DSTN,PRSS3,TPI1,HSPA6,TUBB4B,AZGP1,DSP
GO:CC	focal adhesion	GO:0005925	2.43216e-14	13.614	410	85	21	18856	FLNA,MYH9,YWHAQ,HSPB1,PLEC,AHNAK,HNRNPK,RPL5,CAT,YWHAZ,EZR,HSPA9,MSN,RPLP0,HSP90B1,GSN,HSPA8,HSPA5,ACTB,PPIA,ACTG1
GO:CC	cell-substrate junction	GO:0030055	3.42139e-14	13.4658	417	85	21	18856	FLNA,MYH9,YWHAQ,HSPB1,PLEC,AHNAK,HNRNPK,RPL5,CAT,YWHAZ,EZR,HSPA9,MSN,RPLP0,HSP90B1,GSN,HSPA8,HSPA5,ACTB,PPIA,ACTG1
GO:CC	anchoring junction	GO:0070161	1.15102e-11	10.9389	785	85	24	18856	PPL,FLNA,MYH9,YWHAQ,HSPB1,PLEC,AHNAK,HNRNPK,RPL5,CAT,YWHAZ,EZR,HSPA9,MSN,RPLP0,HSP90B1,PKP3,GSN,HSPA8,HSPA5,ACTB,PPIA,ACTG1,DSP
GO:CC	ficolin-1-rich granule lumen	GO:1904813	2.46291e-09	8.60855	124	85	11	18856	CCT8,CAT,EEF2,HSP90AA1,HSP90AB1,PKM,GSN,HSPA8,CALML5,PPIA,HSPA6
GO:CC	ficolin-1-rich granule	GO:0101002	2.46291e-09	8.60855	124	85	11	18856	CCT8,CAT,EEF2,HSP90AA1,HSP90AB1,PKM,GSN,HSPA8,CALML5,PPIA,HSPA6
GO:CC	membrane-bounded organelle	GO:0043227	3.94985e-09	8.40342	12584	85	82	18856	SYNGR2,MTA2,CPS1,PRDX2,RANGAP1,SUMO2,TLE3,MTA1,NONO,GATAD2A,GATAD2B,MCCC1,SALL1,BAZ1B,SUMO1,PPL,FLNA,CCT8,MYH9,PIAS1,HLCS,FASN,YWHAQ,XAB2,MPO,HSPB1,MEF2D,ACOX1,PLEC,VTN,SBSN,AHNAK,HNRNPK,RPL5,SALL2,NCL,CAT,YWHAZ,LGALS3,EZR,HSPA9,PRPF4B,EEF2,MSN,TXN,RPLP0,HSP90AA1,HSP90B1,RPL15,HSP90AB1,PDIA6,SERBP1,ARID3B,PKM,PKP3,GSN,HSPA8,HSPA5,CALML5,S100A9,GGCT,ACTB,PPIA,PCBP1,ACTG1,HNRNPA2B1,HNRNPA1,GAPDH,SF…
GO:CC	nucleus	GO:0005634	6.99748e-09	8.15506	7486	85	64	18856	MTA2,CPS1,RANGAP1,SUMO2,TLE3,MTA1,NONO,GATAD2A,GATAD2B,SALL1,BAZ1B,SUMO1,PPL,FLNA,CCT8,MYH9,PIAS1,HLCS,XAB2,MPO,HSPB1,MEF2D,AHNAK,HNRNPK,RPL5,SALL2,NCL,YWHAZ,LGALS3,EZR,HSPA9,PRPF4B,EEF2,MSN,TXN,RPLP0,HSP90AA1,HSP90B1,RPL15,HSP90AB1,SERBP1,ARID3B,PKM,PKP3,GSN,HSPA8,HSPA5,S100A9,ACTB,PPIA,PCBP1,ACTG1,HNRNPA2B1,HNRNPA1,GAPDH,SFN,ENO1,TRIM28,CASP14,TPI1,HSPA6,TUBB4B,AZGP1,DSP
GO:CC	organelle	GO:0043226	1.54387e-08	7.81139	13720	85	84	18856	SYNGR2,MTA2,CPS1,PRDX2,RANGAP1,SUMO2,TLE3,MTA1,NONO,GATAD2A,GATAD2B,MCCC1,SALL1,BAZ1B,SUMO1,PPL,FLNA,CCT8,MYH9,PIAS1,HLCS,FASN,YWHAQ,XAB2,MPO,HSPB1,MEF2D,ACOX1,PLEC,VTN,SBSN,AHNAK,HNRNPK,RPL5,SALL2,NCL,CAT,YWHAZ,LGALS3,EZR,HSPA9,PRPF4B,EEF2,MSN,TXN,RPLP0,HSP90AA1,HSP90B1,RPL15,HSP90AB1,PDIA6,SERBP1,ARID3B,PKM,PKP3,GSN,HSPA8,HSPA5,CALML5,PDLIM3,DNAH14,S100A9,GGCT,ACTB,PPIA,PCBP1,ACTG1,HNRNPA2B1,HN…
GO:CC	cell junction	GO:0030054	2.05737e-08	7.68669	1327	85	26	18856	SYNGR2,PPL,FLNA,MYH9,YWHAQ,HSPB1,PLEC,AHNAK,HNRNPK,RPL5,CAT,YWHAZ,EZR,HSPA9,MSN,RPLP0,HSP90B1,PKP3,GSN,HSPA8,HSPA5,S100A9,ACTB,PPIA,ACTG1,DSP
GO:CC	intracellular organelle lumen	GO:0070013	6.15725e-08	7.21061	5898	85	55	18856	MTA2,CPS1,RANGAP1,SUMO2,TLE3,MTA1,NONO,GATAD2A,GATAD2B,MCCC1,SALL1,BAZ1B,SUMO1,FLNA,CCT8,PIAS1,HLCS,XAB2,MPO,MEF2D,ACOX1,VTN,HNRNPK,RPL5,NCL,CAT,YWHAZ,EZR,HSPA9,PRPF4B,EEF2,TXN,HSP90AA1,HSP90B1,HSP90AB1,PDIA6,ARID3B,PKM,PKP3,GSN,HSPA8,HSPA5,CALML5,S100A9,ACTB,PPIA,PCBP1,HNRNPA2B1,HNRNPA1,HSPD1,PRSS3,TRIM28,CASP14,HSPA6,TUBB4B
GO:CC	membrane-enclosed lumen	GO:0031974	6.15725e-08	7.21061	5898	85	55	18856	MTA2,CPS1,RANGAP1,SUMO2,TLE3,MTA1,NONO,GATAD2A,GATAD2B,MCCC1,SALL1,BAZ1B,SUMO1,FLNA,CCT8,PIAS1,HLCS,XAB2,MPO,MEF2D,ACOX1,VTN,HNRNPK,RPL5,NCL,CAT,YWHAZ,EZR,HSPA9,PRPF4B,EEF2,TXN,HSP90AA1,HSP90B1,HSP90AB1,PDIA6,ARID3B,PKM,PKP3,GSN,HSPA8,HSPA5,CALML5,S100A9,ACTB,PPIA,PCBP1,HNRNPA2B1,HNRNPA1,HSPD1,PRSS3,TRIM28,CASP14,HSPA6,TUBB4B
GO:CC	organelle lumen	GO:0043233	6.15725e-08	7.21061	5898	85	55	18856	MTA2,CPS1,RANGAP1,SUMO2,TLE3,MTA1,NONO,GATAD2A,GATAD2B,MCCC1,SALL1,BAZ1B,SUMO1,FLNA,CCT8,PIAS1,HLCS,XAB2,MPO,MEF2D,ACOX1,VTN,HNRNPK,RPL5,NCL,CAT,YWHAZ,EZR,HSPA9,PRPF4B,EEF2,TXN,HSP90AA1,HSP90B1,HSP90AB1,PDIA6,ARID3B,PKM,PKP3,GSN,HSPA8,HSPA5,CALML5,S100A9,ACTB,PPIA,PCBP1,HNRNPA2B1,HNRNPA1,HSPD1,PRSS3,TRIM28,CASP14,HSPA6,TUBB4B
GO:CC	cytosol	GO:0005829	2.87758e-07	6.54097	5154	85	50	18856	PRDX2,RANGAP1,MTA1,MCCC1,SUMO1,PPL,FLNA,CCT8,MYH9,HLCS,FASN,YWHAQ,HSPB1,ACOX1,PLEC,AHNAK,RPL5,CAT,YWHAZ,EZR,HAL,EEF2,MSN,TXN,RPLP0,HSP90AA1,HSP90B1,RPL15,HSP90AB1,PDIA6,SERBP1,PKM,GSN,HSPA8,HSPA5,PDLIM3,S100A9,GGCT,ACTB,PPIA,PCBP1,ACTG1,GAPDH,SFN,ENO1,HSPD1,CASP14,TPI1,HSPA6,TUBB4B
GO:CC	secretory granule lumen	GO:0034774	4.96014e-07	6.30451	319	85	13	18856	CCT8,MPO,CAT,EEF2,HSP90AA1,HSP90AB1,PKM,GSN,HSPA8,S100A9,PPIA,HSPA6,TUBB4B
GO:CC	cytoplasmic vesicle lumen	GO:0060205	5.76722e-07	6.23903	323	85	13	18856	CCT8,MPO,CAT,EEF2,HSP90AA1,HSP90AB1,PKM,GSN,HSPA8,S100A9,PPIA,HSPA6,TUBB4B
GO:CC	vesicle lumen	GO:0031983	6.21389e-07	6.20664	325	85	13	18856	CCT8,MPO,CAT,EEF2,HSP90AA1,HSP90AB1,PKM,GSN,HSPA8,S100A9,PPIA,HSPA6,TUBB4B
GO:CC	supramolecular complex	GO:0099080	2.69363e-06	5.56966	1308	85	23	18856	RANGAP1,MTA1,SUMO1,PPL,FLNA,CCT8,MYH9,HSPB1,PLEC,AHNAK,HNRNPK,NCL,EZR,RPLP0,PDLIM3,DNAH14,ACTB,PCBP1,ACTG1,ENO1,CASP14,TUBB4B,DSP
GO:CC	intracellular non-membrane-bounded organelle	GO:0043232	3.54307e-06	5.45062	4954	85	47	18856	SYNGR2,MTA2,CPS1,RANGAP1,MTA1,NONO,GATAD2A,GATAD2B,SALL1,BAZ1B,SUMO1,PPL,FLNA,CCT8,MYH9,HLCS,HSPB1,MEF2D,PLEC,AHNAK,HNRNPK,RPL5,NCL,EZR,HSPA9,PRPF4B,EEF2,MSN,RPLP0,RPL15,GSN,HSPA8,PDLIM3,DNAH14,S100A9,ACTB,PCBP1,ACTG1,HNRNPA2B1,GAPDH,ENO1,DSTN,TRIM28,CASP14,HSPA6,TUBB4B,DSP
GO:CC	non-membrane-bounded organelle	GO:0043228	3.79566e-06	5.42071	4964	85	47	18856	SYNGR2,MTA2,CPS1,RANGAP1,MTA1,NONO,GATAD2A,GATAD2B,SALL1,BAZ1B,SUMO1,PPL,FLNA,CCT8,MYH9,HLCS,HSPB1,MEF2D,PLEC,AHNAK,HNRNPK,RPL5,NCL,EZR,HSPA9,PRPF4B,EEF2,MSN,RPLP0,RPL15,GSN,HSPA8,PDLIM3,DNAH14,S100A9,ACTB,PCBP1,ACTG1,HNRNPA2B1,GAPDH,ENO1,DSTN,TRIM28,CASP14,HSPA6,TUBB4B,DSP
GO:CC	pigment granule	GO:0048770	6.06812e-06	5.21695	104	85	8	18856	FASN,YWHAZ,HSP90AA1,HSP90B1,HSP90AB1,PDIA6,HSPA8,HSPA5
GO:CC	melanosome	GO:0042470	6.06812e-06	5.21695	104	85	8	18856	FASN,YWHAZ,HSP90AA1,HSP90B1,HSP90AB1,PDIA6,HSPA8,HSPA5
GO:CC	secretory granule	GO:0030141	7.76696e-06	5.10975	839	85	18	18856	CCT8,MPO,CAT,LGALS3,EEF2,HSP90AA1,HSP90AB1,PKM,GSN,HSPA8,CALML5,S100A9,PPIA,HSPD1,PRSS3,HSPA6,TUBB4B,DSP
GO:CC	intracellular organelle	GO:0043229	9.30278e-06	5.03139	12840	85	79	18856	SYNGR2,MTA2,CPS1,RANGAP1,SUMO2,TLE3,MTA1,NONO,GATAD2A,GATAD2B,MCCC1,SALL1,BAZ1B,SUMO1,PPL,FLNA,CCT8,MYH9,PIAS1,HLCS,FASN,YWHAQ,XAB2,MPO,HSPB1,MEF2D,ACOX1,PLEC,VTN,AHNAK,HNRNPK,RPL5,SALL2,NCL,CAT,YWHAZ,LGALS3,EZR,HSPA9,PRPF4B,EEF2,MSN,TXN,RPLP0,HSP90AA1,HSP90B1,RPL15,HSP90AB1,PDIA6,SERBP1,ARID3B,PKM,PKP3,GSN,HSPA8,HSPA5,CALML5,PDLIM3,DNAH14,S100A9,ACTB,PPIA,PCBP1,ACTG1,HNRNPA2B1,HNRNPA1,GAPDH,SFN,…
GO:CC	protein-containing complex	GO:0032991	9.90133e-06	5.00431	5484	85	49	18856	MTA2,CPS1,RANGAP1,TLE3,MTA1,NONO,GATAD2A,GATAD2B,MCCC1,SUMO1,FLNA,CCT8,MYH9,YWHAQ,XAB2,HSPB1,VTN,HNRNPK,RPL5,NCL,CAT,LGALS3,EZR,PRPF4B,EEF2,RPLP0,HSP90AA1,HSP90B1,RPL15,HSP90AB1,PDIA6,PKM,PKP3,GSN,HSPA8,HSPA5,PDLIM3,DNAH14,ACTB,PPIA,ACTG1,HNRNPA2B1,HNRNPA1,GAPDH,ENO1,HSPD1,NCCRP1,TRIM28,HSPA6
GO:CC	secretory vesicle	GO:0099503	2.36938e-05	4.62537	1009	85	19	18856	SYNGR2,CCT8,MPO,CAT,LGALS3,EEF2,HSP90AA1,HSP90AB1,PKM,GSN,HSPA8,CALML5,S100A9,PPIA,HSPD1,PRSS3,HSPA6,TUBB4B,DSP
GO:CC	intracellular	GO:0005622	3.57248e-05	4.44703	14626	85	83	18856	SYNGR2,MTA2,CPS1,PRDX2,RANGAP1,SUMO2,TLE3,MTA1,NONO,GATAD2A,GATAD2B,MCCC1,SALL1,BAZ1B,SUMO1,PPL,FLNA,CCT8,MYH9,PIAS1,HLCS,FASN,YWHAQ,XAB2,MPO,HSPB1,MEF2D,ACOX1,PLEC,VTN,AHNAK,HNRNPK,RPL5,SALL2,NCL,CAT,YWHAZ,LGALS3,EZR,HSPA9,HAL,PRPF4B,EEF2,MSN,TXN,RPLP0,HSP90AA1,HSP90B1,RPL15,HSP90AB1,PDIA6,SERBP1,ARID3B,PKM,PKP3,GSN,HSPA8,HSPA5,CALML5,PDLIM3,DNAH14,S100A9,GGCT,ACTB,PPIA,PCBP1,ACTG1,HNRNPA2B1,HNR…
GO:CC	intracellular membrane-bounded organelle	GO:0043231	5.66268e-05	4.24698	11067	85	72	18856	MTA2,CPS1,RANGAP1,SUMO2,TLE3,MTA1,NONO,GATAD2A,GATAD2B,MCCC1,SALL1,BAZ1B,SUMO1,PPL,FLNA,CCT8,MYH9,PIAS1,HLCS,FASN,YWHAQ,XAB2,MPO,HSPB1,MEF2D,ACOX1,VTN,AHNAK,HNRNPK,RPL5,SALL2,NCL,CAT,YWHAZ,LGALS3,EZR,HSPA9,PRPF4B,EEF2,MSN,TXN,RPLP0,HSP90AA1,HSP90B1,RPL15,HSP90AB1,PDIA6,SERBP1,ARID3B,PKM,PKP3,GSN,HSPA8,HSPA5,S100A9,ACTB,PPIA,PCBP1,ACTG1,HNRNPA2B1,HNRNPA1,GAPDH,SFN,ENO1,HSPD1,TRIM28,CASP14,TPI1,HSP…
GO:CC	blood microparticle	GO:0072562	6.51791e-05	4.18589	141	85	8	18856	VTN,YWHAZ,MSN,GSN,HSPA8,ACTB,ACTG1,HSPA6
GO:CC	ribonucleoprotein complex	GO:1990904	0.000126253	3.89876	697	85	15	18856	XAB2,HNRNPK,RPL5,NCL,LGALS3,PRPF4B,EEF2,RPLP0,RPL15,PKP3,HSPA8,ACTB,HNRNPA2B1,HNRNPA1,GAPDH
GO:CC	CHD-type complex	GO:0090545	0.000240424	3.61902	17	85	4	18856	MTA2,MTA1,GATAD2A,GATAD2B
GO:CC	NuRD complex	GO:0016581	0.000240424	3.61902	17	85	4	18856	MTA2,MTA1,GATAD2A,GATAD2B
GO:CC	supramolecular fiber	GO:0099512	0.00047537	3.32297	993	85	17	18856	MTA1,PPL,FLNA,CCT8,MYH9,HSPB1,PLEC,AHNAK,EZR,PDLIM3,DNAH14,ACTB,ACTG1,ENO1,CASP14,TUBB4B,DSP
GO:CC	supramolecular polymer	GO:0099081	0.000530206	3.27556	1001	85	17	18856	MTA1,PPL,FLNA,CCT8,MYH9,HSPB1,PLEC,AHNAK,EZR,PDLIM3,DNAH14,ACTB,ACTG1,ENO1,CASP14,TUBB4B,DSP
GO:CC	spliceosomal complex	GO:0005681	0.000625067	3.20407	190	85	8	18856	XAB2,HNRNPK,NCL,LGALS3,PRPF4B,HSPA8,HNRNPA2B1,HNRNPA1
GO:CC	cytoplasmic vesicle	GO:0031410	0.00264978	2.57679	2372	85	26	18856	SYNGR2,CCT8,FASN,MPO,CAT,YWHAZ,LGALS3,EZR,EEF2,HSP90AA1,HSP90B1,HSP90AB1,PDIA6,PKM,GSN,HSPA8,HSPA5,CALML5,S100A9,PPIA,ACTG1,HSPD1,PRSS3,HSPA6,TUBB4B,DSP
GO:CC	intracellular vesicle	GO:0097708	0.00271117	2.56684	2375	85	26	18856	SYNGR2,CCT8,FASN,MPO,CAT,YWHAZ,LGALS3,EZR,EEF2,HSP90AA1,HSP90B1,HSP90AB1,PDIA6,PKM,GSN,HSPA8,HSPA5,CALML5,S100A9,PPIA,ACTG1,HSPD1,PRSS3,HSPA6,TUBB4B,DSP
GO:CC	endoplasmic reticulum chaperone complex	GO:0034663	0.00284871	2.54535	10	85	3	18856	HSP90B1,PDIA6,HSPA5
GO:CC	nuclear transcriptional repressor complex	GO:0090568	0.00302924	2.51867	31	85	4	18856	MTA2,MTA1,GATAD2A,GATAD2B
GO:CC	cortical cytoskeleton	GO:0030863	0.00445404	2.35125	119	85	6	18856	FLNA,MYH9,EZR,GSN,ACTB,DSTN
GO:CC	COP9 signalosome	GO:0008180	0.00497213	2.30346	35	85	4	18856	MYH9,HSP90AB1,HSPA5,HSPA6
GO:CC	cell trailing edge	GO:0031254	0.0067233	2.17242	13	85	3	18856	MYH9,EZR,MSN
GO:CC	uropod	GO:0001931	0.0067233	2.17242	13	85	3	18856	MYH9,EZR,MSN
GO:CC	nuclear lumen	GO:0031981	0.00875856	2.05757	4780	85	39	18856	MTA2,CPS1,RANGAP1,SUMO2,TLE3,MTA1,NONO,GATAD2A,GATAD2B,SALL1,BAZ1B,SUMO1,FLNA,CCT8,PIAS1,HLCS,XAB2,MPO,MEF2D,HNRNPK,RPL5,NCL,YWHAZ,EZR,HSPA9,PRPF4B,TXN,HSP90AA1,HSP90AB1,ARID3B,PKP3,HSPA8,S100A9,ACTB,PCBP1,HNRNPA2B1,HNRNPA1,TRIM28,CASP14
GO:CC	polymeric cytoskeletal fiber	GO:0099513	0.00955801	2.01963	762	85	13	18856	MTA1,PPL,FLNA,CCT8,PLEC,EZR,PDLIM3,DNAH14,ACTB,ACTG1,CASP14,TUBB4B,DSP
GO:CC	catalytic step 2 spliceosome	GO:0071013	0.0105986	1.97475	84	85	5	18856	XAB2,HNRNPK,PRPF4B,HNRNPA2B1,HNRNPA1
GO:CC	cytoskeleton	GO:0005856	0.01136	1.94462	2263	85	24	18856	RANGAP1,MTA1,PPL,FLNA,CCT8,MYH9,HSPB1,PLEC,AHNAK,HNRNPK,EZR,MSN,GSN,PDLIM3,DNAH14,S100A9,ACTB,ACTG1,GAPDH,DSTN,CASP14,HSPA6,TUBB4B,DSP
GO:CC	nucleoplasm	GO:0005654	0.0186466	1.7294	4012	85	34	18856	MTA2,RANGAP1,SUMO2,TLE3,MTA1,NONO,GATAD2A,GATAD2B,SALL1,BAZ1B,SUMO1,CCT8,PIAS1,XAB2,MPO,MEF2D,HNRNPK,RPL5,NCL,YWHAZ,PRPF4B,TXN,HSP90AA1,HSP90AB1,ARID3B,PKP3,HSPA8,S100A9,ACTB,PCBP1,HNRNPA2B1,HNRNPA1,TRIM28,CASP14
GO:CC	myofibril	GO:0030016	0.0215798	1.66595	229	85	7	18856	FLNA,HSPB1,PLEC,AHNAK,PDLIM3,ACTG1,ENO1
GO:CC	cytoplasm	GO:0005737	0.023529	1.6284	11634	85	69	18856	SYNGR2,CPS1,PRDX2,RANGAP1,MTA1,MCCC1,SALL1,SUMO1,PPL,FLNA,CCT8,MYH9,HLCS,FASN,YWHAQ,MPO,HSPB1,MEF2D,ACOX1,PLEC,VTN,AHNAK,HNRNPK,RPL5,NCL,CAT,YWHAZ,LGALS3,EZR,HSPA9,HAL,EEF2,MSN,TXN,RPLP0,HSP90AA1,HSP90B1,RPL15,HSP90AB1,PDIA6,SERBP1,PKM,PKP3,GSN,HSPA8,HSPA5,CALML5,PDLIM3,DNAH14,S100A9,GGCT,ACTB,PPIA,PCBP1,ACTG1,HNRNPA2B1,HNRNPA1,GAPDH,SFN,ENO1,HSPD1,NCCRP1,DSTN,PRSS3,CASP14,TPI1,HSPA6,TUBB4B,DSP
GO:CC	perinuclear region of cytoplasm	GO:0048471	0.0259228	1.58632	724	85	12	18856	RANGAP1,FLNA,PLEC,EZR,MSN,HSP90AA1,HSP90B1,HSP90AB1,SERBP1,GSN,HSPA8,GAPDH
GO:CC	endocytic vesicle lumen	GO:0071682	0.0261946	1.58179	20	85	3	18856	MPO,HSP90AA1,HSP90B1
GO:CC	contractile fiber	GO:0043292	0.028925	1.53873	240	85	7	18856	FLNA,HSPB1,PLEC,AHNAK,PDLIM3,ACTG1,ENO1
GO:CC	actin cytoskeleton	GO:0015629	0.0299706	1.5233	517	85	10	18856	FLNA,MYH9,AHNAK,HNRNPK,EZR,GSN,PDLIM3,ACTB,ACTG1,DSTN
GO:CC	cell cortex	GO:0005938	0.0304907	1.51583	326	85	8	18856	FLNA,MYH9,NCL,EZR,GSN,ACTB,ENO1,DSTN
GO:CC	chaperone complex	GO:0101031	0.0351559	1.454	22	85	3	18856	CCT8,HSP90AB1,HSPA8
GO:CC	catalytic complex	GO:1902494	0.0374701	1.42631	1393	85	17	18856	MTA2,MTA1,GATAD2A,GATAD2B,MCCC1,SUMO1,XAB2,HSPB1,HNRNPK,PRPF4B,PKM,DNAH14,ACTB,HNRNPA2B1,HNRNPA1,ENO1,NCCRP1
