# Supplementary material for: Identification of proximal SUMO-dependent interactors using SUMO-ID
Source: Nat Commun. 2021 Nov 18;12:6671. doi: 10.1038/s41467-021-26807-6 (PMC8602451; doi:10.1038/s41467-021-26807-6)
Supplement: Supplementary file 10 — Dataset 7 [file 41467_2021_26807_MOESM10_ESM.xlsx]

## Sheet: P53 SUMO1,SUMO2,Ub-ID
Gene Name	UniprotID	Ratio SUMO1-ID/SUMO1_NO_DOX (Log2 LFQ)	N: -Log Student's T-test p-value SUMO1-ID_SUMO1_NO_DOX	C: Student's T-test Significant SUMO1-ID_SUMO1_NO_DOX	Ratio SUMO2-ID/SUMO2_NO_DOX (Log2 LFQ)	N: -Log Student's T-test p-value SUMO2-ID_SUMO2_NO_DOX	C: Student's T-test Significant SUMO2-ID_SUMO2_NO_DOX	Ratio SUMO2-ID/SUMO1-ID (Log2 LFQ)	N: -Log Student's T-test p-value SUMO2-ID_SUMO1-ID	C: Student's T-test Significant SUMO2-ID_SUMO1-ID	Ratio Ub-ID/SUMO1-ID (Log2 LFQ)	N: -Log Student's T-test p-value Ub-ID_SUMO1-ID	C: Student's T-test Significant Ub-ID_SUMO1-ID	Ratio Ub-ID/SUMO2-ID (Log2 LFQ)	N: -Log Student's T-test p-value Ub-ID_SUMO2-ID	C: Student's T-test Significant Ub-ID_SUMO2-ID	LFQ SUMO1_NO_DOX_1	LFQ SUMO1_NO_DOX_2	LFQ SUMO1_NO_DOX_3	LFQ SUMO2_NO_DOX_1	LFQ SUMO2_NO_DOX_2	LFQ SUMO2_NO_DOX_3	LFQ SUMO1-ID_1	LFQ SUMO1-ID_2	LFQ SUMO1-ID_3	LFQ SUMO2-ID_1	LFQ SUMO2-ID_2	LFQ SUMO2-ID_3	LFQ Ub-ID_1	LFQ Ub-ID_2	LFQ Ub-ID_3	N: Peptides	N: Razor + unique peptides	N: Unique peptides	N: Sequence coverage [%]	N: Unique + razor sequence coverage [%]	N: Unique sequence coverage [%]	N: Mol. weight [kDa]	N: Q-value	N: Score	N: Intensity	N: MS/MS count
TCERG1	O14776	1.01927	0.966908		3.35661	2.39652	+	1.6753	1.76589	+	-0.0821333	0.0453509		-1.75743	1.58511	+	10.7719	10.1742	9.73209	10.6292	9.16589	8.89697	10.5138	11.8512	11.371	12.9852	12.5989	13.1778	11.7416	10.211	11.537	2	2	2	1.9	1.9	1.9	123.9	0	13.881	68499	8
TRIM24	O15164	4.45546	3.36435	+	5.31611	3.01757	+	0.921567	1.15345		-4.92681	3.40526	+	-5.84838	4.36123	+	9.90042	10.5591	9.89939	10.6804	8.99037	10.8709	14.1374	15.2752	14.3127	15.5876	15.2462	15.6562	9.21416	9.56651	10.1642	11	11	11	13.7	13.7	13.7	116.83	0	157.75	1612700	59
RNF40, RNF20	O75150	0.253777	0.129884		0.113357	0.0590597		0.40465	0.186164		3.48991	2.01971	+	3.08526	2.50838	+	9.81783	9.96498	9.65653	11.2568	9.48985	10.3279	10.3904	8.70377	11.1065	11.2057	9.72962	10.4793	13.9131	13.1293	13.628	9	9	9	11.5	11.5	11.5	113.68	0	81.058	321550	18
NCOR1	O75376	-0.54293	0.467732		3.13953	1.75537	+	3.1618	2.68984	+	-0.183027	0.11817		-3.34482	2.68725	+	10.2136	10.2001	11.1809	10.1548	8.60422	11.2736	9.22201	10.3628	10.381	13.5141	12.7463	13.1908	10.5493	9.12022	9.74721	3	3	3	1.7	1.7	1.7	270.21	0	19.557	81222	7
SF3B1	O75533	2.1452	0.956361		4.49122	3.0927	+	1.6815	0.746586		1.31633	0.56128		-0.365167	0.604609		11.1085	10.5	10.2664	9.68062	9.33693	10.8638	13.6262	13.945	10.7393	14.7735	14.1856	14.3959	14.4612	13.739	14.0593	6	6	6	5.1	5.1	5.1	145.83	0	41.525	829530	33
PIAS1	O75925	4.72009	4.26682	+	5.08393	3.56459	+	1.49567	2.55113	+	-4.17217	4.88687	+	-5.66784	4.74462	+	9.35115	10.0832	9.38918	10.4167	10.3243	11.478	14.1978	14.535	14.251	15.901	15.4398	16.13	10.2973	9.91389	10.2561	7	7	6	13.7	13.7	11.4	71.835	0	65.922	1598400	38
PIAS2	O75928	0.843223	1.0059		2.05993	2.84465	+	2.0395	2.37264	+	-0.6833	0.377472		-2.7228	1.66638	+	10.2186	9.37473	10.2485	10.4842	10.9016	10.9244	10.6511	10.4092	11.3112	12.5688	12.6531	13.2681	11.506	9.62231	9.19329	3	2	2	6.4	4	4	68.24	0	15.451	48567	6
TDP2	O95551	1.44377	1.08025		-0.177007	0.0786121		-0.0994	0.0737925		1.06968	0.289259		1.16908	0.323186		10.2151	9.97674	8.55495	10.8671	9.97462	12.4692	11.7133	10.8382	10.5266	10.6148	10.6149	11.5502	13.8953	13.1693	9.22253	2	2	2	9.9	9.9	9.9	40.929	0	12.68	104460	3
CSTA	P01040	-0.741433	0.913064		-0.492433	0.460516		0.3358	0.449561		0.2175	0.299115		-0.1183	0.239956		14.7507	15.2738	14.379	14.0931	14.9941	15.5767	14.36	14.3115	13.5077	14.0814	14.4696	14.6356	14.4029	14.071	14.3578	3	3	3	44.9	44.9	44.9	11.006	0	19.631	890190	30
IGHA1	P01876	-2.7642	0.656079		2.45588	0.660221		3.26537	0.776099		0.640383	0.139164		-2.62498	0.593276		12.6639	10.2526	15.4595	12.0449	9.72316	10.7438	8.52854	9.21796	12.3369	16.0608	13.0995	10.7192	10.2223	8.78785	12.9944	6	6	6	19	19	19	37.654	0	45.806	377590	14
KRT6B	P04259	-0.9726	0.387807		0.628443	0.103729		1.75763	0.58298		0.30958	0.0834242		-1.44805	0.456267		10.6222	12.4603	11.7553	14.9754	8.26247	12.0697	8.9787	12.1187	10.8226	12.7258	13.9227	10.5444	9.06154	11.7821	12.0051	46	1	1	58.7	1.6	1.6	60.066	0.0040161	6.6108	194660	9
GAPDH	P04406	-0.0285667	0.0179936		-1.31253	0.538533		-0.166967	0.160685		-0.0552	0.030108		0.111767	0.0757559		14.7477	14.6541	13.5512	17.53	14.0452	14.7288	14.1987	13.7102	14.9584	13.9723	14.4075	13.9866	15.1231	13.3978	14.1808	11	11	11	40.3	40.3	40.3	36.053	0	122.95	2075700	42
TP53	P04637	8.04697	4.12306	+	9.74146	5.09763	+	1.019	1.88853	+	0.584467	3.8052	+	-0.434533	0.839804		10.0484	11.5876	10.2628	9.668	10.4148	9.78952	18.6582	18.6568	18.7247	20.1001	19.7184	19.2782	19.1955	19.3151	19.2825	19	19	19	38.7	38.7	38.7	43.653	0	264.2	56512000	263
ARG1	P05089	-0.0403333	0.0105514		0.623057	0.125139		-0.354667	0.109113		-0.646567	0.418324		-0.2919	0.0996665		15.4655	11.6533	14.0119	14.5291	9.68673	13.8607	14.2835	12.4783	14.2479	11.3233	14.6304	13.992	12.7074	12.781	13.5816	8	8	8	27	27	27	34.735	0	92.737	784600	42
S100A8	P05109	0.416633	0.374604		-1.3672	0.455897		0.354433	0.271434		-0.453	0.226575		-0.807433	0.524821		13.2093	13.3547	13.1534	15.3449	13.1945	17.5928	12.7576	14.2955	13.9142	13.9529	14.46	13.6177	13.1012	12.1646	14.3425	5	5	5	37.6	37.6	37.6	10.834	0	38.73	1163000	33
S100A9	P06702	1.611	0.509896		-1.31853	0.56442		-1.1003	0.327223		-2.00297	0.566842		-0.902667	0.420086		13.899	14.6292	13.3075	15.7059	14.1363	17.4812	13.4475	15.2061	18.0151	14.1142	15.2103	14.0433	13.4073	12.1867	15.0658	10	10	10	69.3	69.3	69.3	13.242	0	97.214	3408000	78
CTSD	P07339	-0.594	0.271479		-1.78796	0.61057		0.0255033	0.0144897		-0.752467	0.69455		-0.77797	0.579917		12.7981	10.2773	10.4721	13.7304	9.95618	13.5193	11.252	10.3483	10.1652	9.70751	11.3199	10.8146	10.0038	10.3613	9.143	3	3	3	10	10	10	44.552	0	20.996	92294	5
ANXA2	P07355	1.09557	0.442561		-1.12941	0.226529		-0.249567	0.100056		-0.736633	0.273126		-0.487067	0.231272		12.4063	11.4578	10.0096	16.4369	9.83702	13.526	12.5891	10.9064	13.6649	11.7449	12.9298	11.737	10.2798	11.9263	12.7444	13	13	13	36.6	36.6	36.6	38.604	0	106.78	760530	25
HSP90AA1	P07900	0.0322	0.0131551		-0.1846	0.0952316		0.640987	0.383213		1.26708	0.326293		0.626097	0.153914		9.43295	11.21	9.84879	10.3805	10.4793	12.2053	9.37741	9.83463	11.3763	10.5735	11.5485	10.3893	12.9911	8.50919	12.8893	5	1	1	7.8	1.5	1.5	84.659	0	7.8633	32364	2
HSP90AB1	P08238	2.67644	0.749673		1.47377	1.30127	+	1.55137	2.43531	+	1.53037	2.6476	+	-0.021	0.0476489		10.013	14.0064	8.57018	14.6196	13.2966	12.9355	13.3108	13.9645	13.3436	15.3359	14.8508	15.0863	15.0273	14.9997	15.183	7	7	3	10.9	10.9	4.6	83.263	0	57.644	1685500	63
HNRNPA1	P09651	4.8479	2.91022	+	4.9431	3.14884	+	1.1345	0.998575		0.8013	0.605011		-0.3332	0.347494		9.94084	8.83799	9.04898	11.2446	10.0617	9.63941	14.8461	13.1919	14.3335	15.1113	14.9874	15.6763	15.4342	15.0517	14.2895	7	7	7	20.4	20.4	20.4	38.746	0	94.674	1283400	35
PARP1	P09874	3.98625	2.42266	+	3.08757	3.19499	+	0.5146	0.669865		-2.11732	0.917967		-2.63192	1.20876		10.7643	9.42142	8.86632	10.8804	11.7139	10.6976	13.0968	14.2823	13.6317	14.0785	14.1792	14.2969	12.4956	9.51235	12.6509	4	4	4	5.1	5.1	5.1	113.08	0	26.437	245800	13
H2AC14	Q99878	0.229417	0.131717		-1.92679	0.372128		-0.168233	0.0998285		6.10177	3.65881	+	6.27	4.07589	+	9.70941	9.61724	10.9589	16.3535	10.0208	9.87518	10.0519	9.6774	11.2445	10.3378	9.4312	10.7001	16.2887	16.5684	16.422	4	4	4	35.9	35.9	35.9	13.936	0	32.524	1055300	9
UBC	P0CG48	2.06443	2.60927	+	2.538	2.5205	+	0.9049	1.65259	+	2.5657	3.26604	+	1.6608	2.98013	+	14.9516	15.582	14.8999	14.8595	15.7622	16.1058	16.9648	17.6285	17.0335	18.3253	17.866	18.1502	19.4911	19.8989	19.9339	7	7	7	51.6	51.6	51.6	14.728	0	119.82	27127000	99
HSPA1B	P0DMV9	1.4577	1.07218		1.1295	2.42231	+	1.5635	3.13851	+	1.8533	3.11074	+	0.2898	1.1879		13.5388	14.6462	12.5092	15.7261	15.0991	15.5441	15.111	14.7004	15.2559	16.5864	16.5579	16.6135	17.0909	16.8311	16.7052	10	10	5	18.3	18.3	7.6	70.051	0	90.381	3891500	79
TXN	P10599	-0.2378	0.12512		1.10727	0.632315		-0.174707	0.0870699		0.590067	0.484764		0.764773	0.401587		12.4055	10.2069	10.9738	10.0545	8.82008	10.1523	10.723	10.6687	11.4811	10.3121	12.0907	9.94588	11.8912	12.1149	10.6369	2	2	2	19	19	19	11.737	0	16.819	86135	5
HSPA8	P11142	0.414727	0.358415		0.16731	0.104601		0.1225	0.133677		2.7687	1.84328	+	2.6462	1.66499	+	10.8488	10.1619	9.25242	10.1315	9.82687	11.4145	10.7062	10.2433	10.5578	10.0561	11.1179	10.7008	14.5372	12.9246	12.3516	8	7	5	14.7	12.7	11.3	70.897	0	50.073	260820	13
TOP2A	P11388	0.01458	0.00419538		3.11034	1.70899	+	3.1744	1.31724	+	0.123343	0.0359908		-3.05106	3.37756	+	10.4002	10.0215	9.89676	10.5051	8.62768	11.4216	9.22477	8.77743	12.36	13.2463	13.2309	13.4082	10.7772	9.84603	10.109	4	4	2	3.4	3.4	1.8	174.38	0	31.679	95020	9
PCNA	P12004	-0.60584	0.235758		0.130967	0.275645		1.03129	0.490827		6.62509	2.71575	+	5.5938	5.85833	+	11.2087	10.4178	9.69294	10.4424	11.0177	10.7428	9.71413	8.31989	11.4679	10.7748	11.0529	10.7681	16.6045	16.4402	16.3325	8	8	8	47.5	47.5	47.5	28.768	0	151.81	2044000	18
PIP	P12273	1.28041	0.314122		-0.8303	0.705826		-0.422633	0.177745		0.351967	0.147807		0.7746	0.631205		14.0182	9.33627	13.3291	13.3645	13.8274	14.5559	11.9491	13.9421	14.6336	12.4398	13.8458	12.9713	14.6021	13.4895	13.4891	4	4	4	26	26	26	16.572	0	35.732	745080	36
EEF2	P13639	-0.131667	0.405852		-0.447733	2.74193	+	0.365267	1.3523	+	0.137933	0.409475		-0.227333	1.16012		15.5715	15.8055	15.6273	16.4316	16.3158	16.3009	15.654	15.3002	15.6551	15.9909	15.8565	15.8577	15.5227	15.7027	15.7977	9	9	9	8.7	8.7	8.7	95.337	0	76.104	2920500	68
JUP	P14923	-0.267933	0.163171		0.423427	0.0612237		-0.4532	0.28808		-1.89828	0.893299		-1.44508	0.600251		14.4882	12.7737	14.1014	17.262	9.70072	10.9669	13.1804	13.1901	14.189	12.0969	13.1387	13.9643	9.97146	11.6939	13.1993	18	18	18	26.2	26.2	26.2	81.744	0	258.28	2178000	62
PGAM2	P15259	-0.262107	0.399365		-0.0911833	0.0306505		0.55703	1.25897		3.9155	3.86958	+	3.35847	3.91447	+	10.0477	10.5993	9.90943	12.2771	8.82505	10.6126	9.73496	10.285	9.75015	10.2764	10.5828	10.582	14.1838	13.8516	13.4812	3	3	3	13.8	13.8	13.8	28.766	0	24.125	177820	8
DSP	P15924	-0.357967	0.270642		-1.0985	0.252127		-0.501233	0.269331		-1.11213	0.724546		-0.6109	0.265554		14.7935	13.4791	13.5771	17.3706	12.4896	12.7074	13.9433	12.9546	13.8779	11.9631	13.0181	14.2909	12.5928	11.3439	13.5027	57	57	55	22.7	22.7	21.2	331.77	0	323.31	3622300	140
HSPA6	P17066	-1.14419	0.294288		0.904633	0.303307		3.16041	0.918896		4.14615	1.40424	+	0.985733	0.518875		9.20232	11.8109	10.0328	10.6188	10.5351	13.2269	9.09877	6.87859	11.6361	13.3708	13.009	10.7149	13.4094	13.2199	13.4226	5	1	1	10.1	1.7	1.7	71.027	0	7.8513	108650	7
DDX5	P17844	0.224457	0.105663		2.54491	2.28053	+	2.66923	1.8695	+	0.45065	0.170211		-2.21858	1.29642		9.87364	11.0291	9.5215	10.7134	9.64707	11.1101	10.1778	9.40581	11.514	13.0001	12.8013	13.3039	12.3916	10.1013	9.95666	2	2	2	3.7	3.7	3.7	69.147	0	15.532	66328	5
UBA1	P22314	-0.208993	0.0738787		0.17299	0.546764		-0.168607	0.0611964		2.85593	1.29367		3.02453	2.77036	+	10.052	10.993	10.6302	10.2604	9.83498	9.92805	10.5612	8.60072	11.8863	10.1341	10.12	10.2883	13.7631	12.4297	13.4232	6	6	6	8.1	8.1	8.1	117.85	0	78.947	207760	15
HNRNPA2B1	P22626	-0.743033	0.281608		1.69003	0.586241		1.73153	0.758764		1.38453	0.588581		-0.347	1.72017	+	14.397	14.4646	13.9075	14.8757	14.8044	10.9844	14.748	14.3626	11.4294	15.2673	15.1394	15.3279	15.0213	14.9015	14.7708	4	4	4	16.1	16.1	16.1	37.429	0	28.955	643370	19
AZGP1	P25311	0.223003	0.0519251		-1.0365	0.505567		-0.469537	0.105295		0.56093	0.145634		1.03047	0.495248		12.6057	10.8676	12.221	13.0316	11.9807	13.0519	9.39111	13.1373	13.8349	10.0048	12.4071	12.5428	11.955	12.8529	13.2382	3	3	3	9.7	9.7	9.7	34.258	0	28.837	208000	16
RPA1	P27694	0.135567	0.0592352		5.17243	2.157	+	4.17364	2.71712	+	3.43228	2.09534	+	-0.741367	0.775737		11.3637	10.8268	9.47757	9.84873	7.87959	11.3501	9.70567	11.6448	10.7243	14.9827	14.6015	15.0115	14.9377	13.5361	13.8978	8	8	8	15.7	15.7	15.7	68.137	0	82.332	694410	26
SERPINB3	P29508	3.53915	0.817949		-2.65497	1.04872		-2.046	0.521497		-2.95865	0.738543		-0.912647	0.303808		13.4648	10.1544	9.34505	16.3978	13.3166	15.6942	13.2068	12.7439	17.631	11.173	13.7296	12.5411	9.96646	11.4098	13.3295	14	14	14	34.1	34.1	34.1	44.564	0	131.15	2399000	51
LCN1	P31025	-0.551533	1.68013	+	1.6848	0.791593		-0.737767	0.996732		-2.35784	1.33389	+	-1.62007	0.839873		13.7619	13.2792	13.6265	12.3998	9.42536	9.92015	13.0842	12.968	12.9608	12.9496	11.8423	12.0078	9.36948	10.3771	12.1929	2	2	2	12.5	12.5	12.5	19.25	0	14.402	174440	13
S100A7	P31151	2.17163	1.03718		-2.00777	0.558764		-1.1905	0.749722		-1.16253	0.732848		0.0279667	0.0147962		13.224	10.4783	12.0577	15.2038	12.1232	17.3997	12.999	14.3111	14.9648	12.0148	13.4099	13.2787	12.6321	12.3588	13.7964	6	6	5	26.7	26.7	23.8	11.471	0	46.004	1385600	39
CASP14	P31944	1.64015	0.44699		-1.1705	0.455411		-0.3004	0.100736		-1.17916	0.268123		-0.87876	0.19092		13.63	9.31003	9.65152	13.3656	11.9838	14.7729	13.4798	13.0093	11.0229	11.708	13.6985	11.2043	9.58185	9.89337	14.4993	4	4	4	16.5	16.5	16.5	27.679	0	32.39	304990	12
RFC4	P35249	0.571153	0.254955		0.21464	0.0739231		-0.02843	0.00939858		1.32777	0.343346		1.3562	0.403042		9.99594	9.49448	10.0398	11.6856	8.57417	10.2547	9.18874	9.95164	12.1033	9.43059	10.9406	10.7872	13.6873	12.3728	9.16689	4	4	4	13.8	13.8	13.8	39.681	0	27.787	115250	5
RANGAP1	P46060	6.26512	3.71983	+	5.64174	3.74359	+	-0.484967	1.05523		-5.9071	4.74062	+	-5.42213	5.43827	+	9.59036	11.0034	9.90888	11.0081	9.56648	10.3433	16.6244	16.0213	16.6523	15.8318	16.0579	15.9534	10.5558	10.275	10.7459	13	13	13	24.7	24.7	24.7	63.541	0	124.43	3098500	77
RANBP2	P49792	4.5339	3.89358	+	4.16812	2.90219	+	-1.05087	2.05506	+	-5.53583	2.8645	+	-4.48497	2.60108	+	10.8028	10.1272	10.1483	9.1666	9.15765	10.6988	14.4883	15.2317	14.96	13.8637	13.7727	13.891	9.06054	10.6253	8.38666	5	5	5	2	2	2	358.2	0	58.923	589420	23
CCT8	P50990	0.335923	0.121291		4.20757	3.17398	+	3.76333	1.76792	+	4.314	1.96867	+	0.550667	2.26434	+	9.90057	10.9444	9.99336	11.0393	9.71203	9.76207	8.7142	11.4225	11.7094	14.2723	14.3469	14.5169	14.9369	15.0467	14.8045	7	7	7	14.4	14.4	14.4	59.62	0	44.114	908980	26
BRCA2	P51587	0.65631	0.301389		2.8501	1.96457	+	2.73527	1.46396	+	2.17377	1.16969		-0.5615	1.03824		10.3056	10.0879	9.49846	10.3775	9.51399	11.6249	10.1505	9.43719	12.2732	13.6775	13.159	13.2302	12.9482	12.406	13.028	13	13	13	4.6	4.6	4.6	384.2	0	84.619	441410	36
HCFC1	P51610	0.958503	0.649613		4.02174	3.12258	+	2.59991	1.81384	+	0.98642	0.340579		-1.61349	0.665961		10.6285	9.42111	9.82815	9.6198	8.90431	9.96368	9.82527	11.2146	11.7134	13.3261	13.118	14.1089	13.3853	12.468	9.85923	2	2	2	1.5	1.5	1.5	208.73	0	13.92	138090	7
HNRNPM	P52272	3.18233	2.35552	+	4.16898	2.15881	+	0.502667	0.541093		0.136233	0.0816988		-0.366433	0.225632		10.1594	10.7625	9.06932	10.0281	8.04647	10.4647	13.0949	13.6255	12.8178	14.2218	13.7557	13.0687	14.1726	13.4549	12.3194	5	5	5	8.8	8.8	8.8	77.515	0	34.866	423480	24
BLM	P54132	0.64564	0.289489		3.53351	3.14338	+	2.64405	1.48823	+	0.65467	0.158408		-1.98938	0.68213		10.348	9.92663	11.2515	10.288	10.8645	9.64217	9.84845	12.6445	10.9701	13.8963	13.5388	13.9601	13.2593	9.17466	12.9931	4	4	4	3.2	3.2	3.2	159	0	32.344	280600	16
ACTG1	P63261	-0.64211	0.118492		-1.79403	0.796624		1.42637	0.405638		0.88887	0.227249		-0.5375	0.482488		13.5816	9.96432	14.1697	17.1344	13.8096	14.5065	13.5367	13.262	8.99059	13.1026	13.1298	13.836	12.0663	12.8691	13.5205	19	6	6	51.5	24.8	24.8	41.792	0	89.919	1261600	31
SUMO2	P61956	6.23937	3.35062	+	6.4488	5.34154	+	1.94187	2.93469	+	-1.51777	2.65566	+	-3.45963	4.26867	+	11.8418	13.7686	12.9746	14.6641	14.7573	14.3609	19.0468	19.4393	18.817	21.3223	20.8165	20.9899	17.8208	17.4469	17.4821	4	4	2	29.5	29.5	14.7	10.871	0	44.655	25884000	64
HNRNPK	P61978	2.5589	3.2199	+	4.40407	3.64563	+	1.5229	1.90496	+	0.422067	0.384845		-1.10083	1.07699		10.6725	10.5147	10.93	10.7875	10.0108	10.3521	13.4694	13.5204	12.8041	14.6533	14.4079	15.3014	14.4029	13.6365	13.0207	5	5	5	17.5	17.5	17.5	50.976	0	53.243	493620	21
H4-16	P62805	-1.91881	1.43185	+	-1.95352	0.432828		1.76261	1.11006		1.10214	0.434597		-0.660467	0.259438		11.1813	11.7983	11.355	16.4085	9.90706	13.411	10.401	8.38843	9.78875	10.4953	11.3165	12.0542	9.8502	9.5957	12.4387	8	8	8	53.4	53.4	53.4	11.367	0	67.435	743500	22
SUMO1	P63165	7.244	4.26579	+	8.67227	4.92911	+	-1.49053	2.20915	+	-4.80493	4.0399	+	-3.3144	4.50435	+	12.9529	13.8097	12.9037	10.8311	9.74299	10.3358	20.4258	20.9524	20.0201	19.1163	18.8284	18.982	15.925	15.4754	15.5831	5	5	5	45.5	45.5	45.5	11.557	0	40.077	18977000	67
EEF1A1/2/3	P68104	-0.0501333	0.00905933		-1.10127	0.869391		1.03447	0.524185		1.0698	0.542567		0.0353333	0.0937546		14.643	14.9818	10.0128	16.392	14.3958	15.1066	13.9543	14.0969	11.436	14.2963	14.0416	14.2527	14.3589	14.015	14.3227	5	5	5	14.9	14.9	14.9	50.14	0	70.921	864560	25
ACTA1	P68133	-0.11526	0.0868917		-3.69977	0.851576		1.27137	0.626993		2.87853	0.434052		1.60716	0.213515		10.1654	10.5098	9.79008	16.8801	11.3127	16.8401	9.2431	10.1952	10.6812	10.0885	11.0046	12.8405	18.4294	9.22519	11.1005	20	20	7	55.4	55.4	28.9	42.051	0	276.89	7168600	58
TUBA1C	Q9BQE3	0.969783	0.643145		-2.53032	1.00289		-0.320007	0.0952211		-0.53054	0.220036		-0.210533	0.0550337		10.4495	10.296	9.13912	14.1042	12.4246	12.8961	11.3813	9.85457	11.5581	8.74005	10.638	12.4559	11.9225	9.82639	9.45346	4	4	4	13.1	13.1	13.1	49.895	0	29.604	161460	9
TUBB4B	P68371	-0.160903	0.0501927		0.114767	0.0220491		0.865633	0.548096		-0.241467	0.0725825		-1.1071	0.417075		12.338	13.1129	9.91811	15.7137	10.3855	11.0397	12.1834	10.56	12.1429	11.6265	12.7229	13.1338	12.6051	9.3249	12.2319	7	7	7	18.9	18.9	18.9	49.83	0	57.062	460540	16
GTF2I	P78347	6.8134	4.39315	+	7.686	4.04964	+	1.5647	2.09538	+	-7.36549	3.77925	+	-8.93019	4.43745	+	10.1814	10.2706	10.6893	12.018	10.6857	10.5139	16.93	17.8146	16.8369	18.8409	18.621	18.8137	10.0347	8.98432	10.466	47	47	47	48.6	48.6	48.6	112.42	0	323.31	29998000	274
DCD	P81605	-0.319433	0.646243		-1.36643	0.655038		-0.433867	0.580728		0.2538	0.401805		0.687667	1.00607		16.7596	16.4271	16.5075	15.4675	17.5177	18.5484	15.9472	16.1646	16.6241	15.431	16.3254	15.6779	16.453	16.2162	16.8281	6	6	6	40.9	40.9	40.9	11.284	0	80.731	7411000	91
EXOSC10	Q01780	2.97113	2.81745	+	3.63573	2.73774	+	0.7415	1.88576	+	-1.35208	0.569718		-2.09358	0.932711		10.468	10.5911	9.46521	10.8509	9.28952	10.6146	12.9545	13.0505	13.4327	13.7831	13.8033	14.0758	13.0166	12.6505	9.71437	2	2	2	3.1	3.1	3.1	100.83	0	12.185	190980	12
DSG1	Q02413	0.706467	0.330933		0.142567	0.0765562		-0.935133	1.22596		-1.3136	1.15677		-0.378467	0.24709		15.9405	12.9925	14.948	15.053	13.1534	14.5609	15.0747	15.3242	15.6015	13.8341	14.9578	14.4031	14.7472	13.0323	14.2801	16	16	16	20.1	20.1	20.1	113.75	0	148.84	2716700	103
TOP2B	Q02880	-1.11504	1.04191		1.66906	1.74113	+	2.34845	2.00474	+	0.85551	0.834516		-1.49294	1.36424	+	11.2833	10.5912	9.98326	9.78752	10.4326	10.3307	9.87882	8.83762	9.79621	11.8759	12.5046	11.1775	10.6537	10.7405	9.68498	3	1	1	2.2	0.7	0.7	183.26	0	7.5635	23976	3
PRDX1	Q06830	0.0967667	0.154262		-0.751067	0.97454		-0.525533	0.611064		-0.586567	0.782317		-0.0610333	0.0491395		14.2899	13.9765	13.9605	14.7087	14.2931	14.192	14.3371	13.7582	14.4219	13.0312	14.1334	13.776	13.7808	13.0414	13.9353	5	5	5	29.1	29.1	29.1	22.11	0	35.216	597710	25
DSC1	Q08554	-0.0316167	0.00685827		-0.279917	0.141147		-1.46377	0.831066		-1.8574	0.593311		-0.393633	0.117337		14.0247	9.72215	13.1541	11.768	9.75815	11.7284	12.8756	13.1596	10.7709	10.5655	11.4298	10.4195	11.4853	8.0559	11.6927	4	4	4	6.3	6.3	6.3	99.986	0	40.565	310960	24
TRIM28	Q13263	6.33116	4.49975	+	7.3137	4.51072	+	1.87793	2.5265	+	-6.56148	4.13236	+	-8.43941	5.09892	+	9.92643	10.1499	10.3533	11.7151	10.7424	10.6583	16.2541	17.0276	16.1414	18.3958	18.1882	18.4729	10.4335	9.50368	9.80149	17	17	17	23.2	23.2	23.2	88.549	0	254.86	11647000	121
NAB1	Q13506	1.10977	0.527236		2.54772	0.688608		1.65762	0.37961		-1.26641	0.48023		-2.92403	0.762749		10.2797	10.3939	9.52105	9.98365	11.2682	9.60183	11.7843	9.43107	12.3086	14.0472	9.64854	14.8011	10.5233	10.7428	8.45864	3	3	3	7	7	7	54.401	0	22.529	125150	4
SNW1	Q13573	-0.363277	0.136859		3.39938	2.46043	+	3.51411	1.61844	+	0.274883	0.0642381		-3.23923	1.33774	+	10.4099	10.4573	10.424	11.1267	9.31485	10.104	9.20884	8.97023	12.0223	13.7678	13.7195	13.2564	12.5596	8.94835	9.51807	3	3	3	4.9	4.9	4.9	61.494	0	23.336	111570	9
BLMH	Q13867	1.395	0.401346		-0.579833	0.170046		0.359	0.127524		0.0868667	0.033435		-0.272133	0.102424		13.0103	9.27909	8.93171	14.3034	10.8031	13.1161	11.0365	11.2126	13.157	10.6104	12.8404	13.0323	11.8625	12.864	10.9402	5	5	5	15.4	15.4	15.4	52.562	0	35.508	187260	13
FAM50A	Q14320	-0.172183	0.098435		2.09278	2.00238	+	2.03381	1.58468	+	0.660433	0.414337		-1.37338	1.23769		9.88609	9.64442	10.8068	10.4987	9.267	9.87817	10.7109	8.95686	10.153	11.9803	11.4825	12.4594	11.1651	10.8991	9.73786	2	2	2	7.1	7.1	7.1	40.241	0	10.93	31368	6
NONO	Q15233	2.1191	1.60648	+	4.26993	3.42598	+	2.76013	2.01396	+	2.2284	1.42086	+	-0.531733	0.51169		10.4534	10.3811	10.8965	10.5323	11.226	11.8006	12.6163	13.7424	11.7296	15.2243	15.5928	15.5516	15.6075	15.0642	14.1018	7	7	6	25.3	25.3	23.6	54.231	0	74.631	933580	22
PCBP1	Q15365	-0.14155	0.153926		3.66981	2.40649	+	4.04977	4.48388	+	3.57384	3.8559	+	-0.475933	0.708199		10.2813	10.0983	9.18664	9.56559	9.45577	11.2601	9.80171	9.60071	9.73917	13.4873	13.6824	14.1212	13.6084	13.4435	12.8112	2	1	1	9.3	3.7	3.7	37.497	0	6.963	135080	6
PCBP2/PCBP3	Q15366	0.0404	0.051441		-0.235267	0.452653		-0.109367	0.125512		0.0135333	0.016135		0.1229	0.232011		15.4917	15.5368	15.3189	15.8548	15.5816	15.4099	16.0034	15.1488	15.3164	15.575	15.5503	15.0152	15.4839	15.684	15.3413	3	3	2	12.9	12.9	7.4	38.58	0	29.607	1293900	31
CNN3	Q15417	0.29139	0.0914108		2.66001	1.90435	+	2.05425	1.10463		0.02833	0.00644483		-2.02592	0.785661		10.9587	11.1695	8.79658	10.726	8.86088	10.3948	11.9785	9.06165	10.7588	12.5221	13.0873	12.3523	12.9651	9.42003	9.49881	3	3	3	14	14	14	36.413	0	21.896	80712	6
XP32	Q5T750	1.59529	0.537471		0.679933	0.342809		1.0964	0.706261		-1.02914	0.402118		-2.12554	1.06491		12.2221	9.81616	8.27936	11.5971	11.1496	13.6062	11.4771	12.8893	10.7371	12.4139	13.4365	12.5423	9.33498	12.3349	10.3462	2	2	2	3.6	3.6	3.6	26.238	0	12.977	170600	13
RNF220	Q5VTB9	1.13695	0.490515		1.33541	0.662675		-0.346757	0.0987196		0.855483	0.219609		1.20224	0.363346		10.367	10.2649	9.81447	9.80327	8.67513	10.3323	12.5136	9.31451	12.0291	9.40544	11.5607	11.8508	13.1625	13.407	9.85416	2	2	2	4.2	4.2	4.2	62.765	0	13.922	61774	3
ZMYM4	Q5VZL5	0.836273	0.725183		4.03046	2.72188	+	2.95307	2.84438	+	-1.59328	2.34133	+	-4.54635	4.06896	+	9.46978	11.0274	10.489	10.4311	9.13061	10.7011	10.6783	11.5882	11.2285	13.5982	14.2634	14.4926	9.51278	9.46575	9.73662	5	5	5	3.8	3.8	3.8	172.79	0	35.87	260610	14
NFRKB	Q6P4R8	-1.06446	1.06041		1.7257	2.46683	+	3.15463	2.52872	+	0.683837	0.498937		-2.47079	2.08455	+	10.5047	10.919	10.1224	11.0583	10.814	10.7672	8.72355	9.47987	10.1493	12.627	12.1403	13.0493	9.69855	9.70228	11.0034	3	3	3	2.8	2.8	2.8	139	0	18.22	55531	5
DCLRE1A	Q6PJP8	0.835927	0.502339		-0.398087	0.153308		-0.67833	0.375625		0.903933	0.284951		1.58226	0.561675		9.26012	10.7689	10.3902	10.0074	9.72847	12.3504	10.5916	10.2399	12.0955	11.2801	9.96492	9.64699	14.171	10.6924	10.7754	5	5	5	6.2	6.2	6.2	116.4	0	36.27	126010	9
BCOR	Q6W2J9	-1.04047	0.785984		-0.0264667	0.0206171		0.4976	0.349689		3.07233	2.31667	+	2.57473	3.01916	+	10.9795	11.7237	10.691	10.3498	10.2132	11.282	11.1389	9.67518	9.45872	10.8832	10.0586	10.8238	13.3949	13.1493	12.9456	7	7	7	5.9	5.9	5.9	192.19	0	57.068	139570	13
ZBTB33	Q86T24	4.91159	3.10935	+	5.88098	3.85637	+	1.09927	2.16772	+	-5.40652	4.1335	+	-6.50579	4.45331	+	9.36945	10.9401	9.43957	10.0946	9.36047	10.6837	14.5814	14.7986	15.1039	15.8066	15.7478	16.2273	9.77745	9.62641	8.86047	6	6	6	10.3	10.3	10.3	74.484	0	45.327	824320	26
GATAD2A	Q86YP4	0.255953	0.101323		2.37173	3.20713	+	2.45555	1.34146	+	-0.84585	0.410563		-3.3014	3.09539	+	10.057	10.0453	11.1725	10.6064	10.952	10.7357	9.70826	12.3258	10.0086	13.5424	13.0869	12.78	10.3428	9.81103	9.35128	2	1	1	3.8	2.1	2.1	68.062	0	7.3823	52692	4
ARID3B	Q8IVW6	1.18756	0.727269		2.72757	5.31462	+	3.78844	2.43965	+	-0.184087	0.0846495		-3.97253	2.99159	+	9.71425	8.25607	9.02637	11.2639	11.344	11.1341	10.1741	9.12278	11.2625	13.8933	14.0782	13.9532	9.75244	9.35968	10.895	3	2	2	6.6	3.7	3.7	60.636	0	13.392	94826	5
MGA	Q8IWI9	-1.07052	0.879953		3.30377	2.75579	+	4.46648	3.54005	+	-0.31948	0.191836		-4.78596	3.03122	+	10.6856	10.2127	11.7107	11.7859	10.359	10.7407	10.1839	9.09125	10.1223	14.3634	14.0148	14.4187	9.76351	8.4521	10.2234	7	7	7	3.3	3.3	3.3	336.16	0	62.138	379220	15
GATAD2B	Q8WXI9	0.40609	0.179935		3.26841	1.62986	+	3.2255	1.87218	+	-1.86145	1.17156		-5.08694	3.67092	+	11.4108	9.74754	10.219	12.0237	9.14278	11.3004	10.756	12.1307	9.70891	14.5646	14.1773	13.5302	9.46808	8.57805	8.96514	4	4	3	10.1	10.1	8.3	65.26	0	34.393	240890	14
USP7	Q93009	-0.979833	0.956294		0.85896	0.840717		1.63292	1.48128	+	4.72245	3.35016	+	3.08953	2.9652	+	10.73	10.73	9.94965	10.6118	9.55332	10.6269	9.01742	10.2918	9.16093	10.9149	10.7139	11.7401	14.5841	14.0853	13.9681	10	10	10	10.8	10.8	10.8	128.3	0	82.837	502610	25
SERPINB12	Q96P63	2.0281	1.12982		0.87172	0.199279		-1.19357	0.876227		-2.33465	0.852301		-1.14108	0.347209		13.0238	10.3582	12.2782	13.4651	8.67744	13.4061	13.4066	14.3992	13.9387	11.6281	13.0156	13.5201	12.7923	9.10046	12.8478	3	3	3	9.1	9.1	9.1	46.276	0	26.277	443950	28
ARID3A	Q99856	0.65387	0.507674		3.58976	2.0686	+	2.77153	2.96032	+	-0.722887	0.576951		-3.49442	2.72431	+	9.44239	11.0778	10.2455	11.254	8.72823	10.2904	11.1348	10.2995	11.293	13.7262	13.459	13.8567	11.0662	10.0076	9.48484	4	4	3	10.5	10.5	7.8	62.888	0	30.822	139360	11
BUD13	Q9BRD0	0.45869	0.33379		3.40168	1.82318	+	3.62071	2.48819	+	0.543033	0.129177		-3.07768	1.00225		10.009	10.1374	10.16	10.8881	9.29905	12.1524	9.46107	10.8881	11.3333	14.394	14.1106	14.04	13.7945	10.6307	8.88637	2	2	2	3.4	3.4	3.4	70.52	0	11.681	152980	6
ADNP	Q9H2P0	0.396423	0.183546		3.50421	1.80509	+	3.02697	3.39889	+	-1.77883	1.74509	+	-4.8058	3.20042	+	9.97621	11.9646	9.25512	11.0882	8.64768	11.2176	10.5279	11.0331	10.8242	13.967	13.3619	14.1372	9.87466	8.45837	8.71567	3	3	3	3.7	3.7	3.7	123.56	0	22.11	128450	7
RESF1	Q9HCM1	3.01611	2.34193	+	3.41287	1.69745	+	0.3162	0.528227		-3.65839	2.73836	+	-3.97459	2.93655	+	10.798	10.1739	9.14588	11.3213	8.26528	10.2895	12.7163	13.4363	13.0135	13.6909	13.2415	13.1823	9.89591	8.49484	9.80019	2	2	2	1.6	1.6	1.6	194.86	0	14.446	153130	10
XAB2	Q9HCS7	0.14727	0.058076		4.84144	4.30425	+	4.8185	2.77994	+	2.6725	1.03833		-2.146	0.980002		9.46348	11.3876	9.73762	9.91329	10.8052	10.2432	9.07111	10.8742	11.0852	15.1906	15.163	15.1324	14.3765	13.6664	11.0051	6	6	6	8.5	8.5	8.5	100.01	0	61.797	507840	20
HELLS	Q9NRZ9	1.19068	0.628137		3.65035	2.58708	+	3.23535	1.70114	+	1.44109	0.437329		-1.79426	0.694891		9.03701	9.54698	9.80502	9.30235	10.8974	10.5163	9.00785	11.5004	11.4528	14.2675	14.0003	13.3993	13.6907	12.7264	9.86723	8	8	8	9.4	9.4	9.4	97.073	0	53.873	448730	28
CDKN2AIP	Q9NXV6	-0.127443	0.077592		1.2591	0.678682		1.68937	0.922886		0.462097	0.212005		-1.22727	0.459835		9.7099	11.2815	9.70433	10.1637	10.6111	10.8294	9.85056	9.87194	10.5909	12.6529	10.1547	12.5739	12.0122	10.4759	9.21159	2	2	2	4.5	4.5	4.5	61.124	0	13.436	39799	4
ZMYM2	Q9UBW7	3.62726	2.41373	+	5.27591	3.47943	+	1.88363	2.12736	+	-1.7014	1.87243	+	-3.58503	3.6037	+	9.37468	9.66364	11.0122	10.4119	9.44986	10.8937	13.5189	14.2696	13.1438	15.786	15.6134	15.1838	12.3404	11.5461	11.9416	11	11	11	9.2	9.2	9.2	154.91	0	80.761	803310	31
GTF3C4	Q9UKN8	-1.24326	0.894676		2.3574	2.48725	+	3.12699	2.00596	+	0.641663	0.295776		-2.48533	1.65763	+	10.773	10.6592	11.2887	10.2612	10.1038	10.9349	9.81753	8.52419	10.6494	13.0593	13.071	12.2418	11.5191	9.96104	9.43597	2	2	2	2.8	2.8	2.8	91.981	0	12.037	52624	5
ZBTB21	Q9ULJ3	1.62586	0.657304		4.02563	2.61454	+	2.8861	1.62975	+	-2.0098	0.676741		-4.8959	1.94954	+	10.1011	9.38451	12.0245	10.4953	10.3437	12.1301	10.5547	13.1125	12.7205	15.0933	14.7264	15.2263	11.5971	10.7676	7.9936	3	3	3	4.7	4.7	4.7	118.87	0	33.904	257190	10
MED23	Q9ULK4	5.28303	3.46995	+	5.09963	3.58414	+	0.648667	0.900956		-0.358367	0.407762		-1.00703	1.3646	+	9.20498	10.5358	9.77543	10.6847	10.042	11.2857	14.9652	15.6257	14.7744	16.0345	15.3443	15.9325	15.1689	14.2535	14.8678	12	12	12	9.9	9.9	9.9	156.47	0	155.54	2970400	104
YEATS2	Q9ULM3	2.45187	2.83368	+	5.37453	4.25569	+	2.37203	2.98144	+	-2.49747	3.04899	+	-4.8695	4.95924	+	10.3785	10.9114	10.3014	9.85959	9.58203	10.4978	12.4834	13.2507	13.2128	15.4931	15.108	15.4619	10.7273	10.4462	10.281	12	12	11	12.1	12.1	10.9	150.78	0	100.69	838720	40
TRIM33	Q9UPN9	9.30784	4.0853	+	9.1273	5.24183	+	-0.3995	0.934784		-8.84951	5.10046	+	-8.45001	5.38616	+	8.96897	10.8198	10.0742	9.23722	9.77048	10.1984	19.0722	19.6392	19.0751	18.8975	18.7346	18.9559	10.7935	9.98596	10.4585	22	22	22	20.1	20.1	20.1	122.53	0	323.31	22961000	202
SATB1/SATB2	Q9UPW6	-0.570337	2.49449	+	4.30583	3.44406	+	4.5439	5.51357	+	0.25864	0.144226		-4.28526	2.51618	+	10.4424	10.3474	10.5293	9.3829	10.6115	10.3279	10.0075	9.84288	9.75771	14.3576	14.2801	14.6021	11.4452	9.35965	9.57916	4	4	4	6	6	6	82.554	0	32.483	331020	13
RAD54L2	Q9Y4B4	0.185233	0.0980455		3.69151	2.82171	+	3.13577	2.01089	+	-0.742713	0.279497		-3.87848	1.99039	+	11.1139	11.0725	10.6969	9.74808	11.3303	10.6934	10.7982	12.4297	10.2111	14.1562	14.1493	14.5408	11.4918	10.9631	8.75596	7	7	7	6	6	6	162.77	0	61.083	247150	15
ZNF451	Q9Y4E5	0.828943	0.472029		3.92105	3.46565	+	3.6167	2.27975	+	-0.211547	0.113944		-3.82825	3.28229	+	9.21392	10.0256	8.44524	10.0461	9.26135	9.95111	8.95589	10.157	11.0587	13.3951	13.4733	14.1533	9.27505	10.203	10.0589	2	2	2	1.8	1.8	1.8	121.48	0	13.279	89216	4
PIAS3	Q9Y6X2	0.51885	0.287491		2.68445	1.52779	+	2.4325	2.18322	+	-0.400123	0.222441		-2.83262	1.89172	+	9.10595	10.7064	11.1801	9.77844	9.9013	12.1134	10.9166	10.1769	11.4555	13.8215	12.8434	13.1816	9.59383	10.1583	11.5965	4	4	4	8	8	8	68.017	0	27.29	113100	9
