# Supplementary material for: Identification of proximal SUMO-dependent interactors using SUMO-ID
Source: Nat Commun. 2021 Nov 18;12:6671. doi: 10.1038/s41467-021-26807-6 (PMC8602451; doi:10.1038/s41467-021-26807-6)
Supplement: Supplementary file 12 — Source data [file 41467_2021_26807_MOESM12_ESM.zip]

Archive with 63 entries (50 files):
- Source_data_file/
- Source_data_file/Fig_2d/
- Source_data_file/Fig_2d/Fig_2d_source_data.xlsx
- __MACOSX/
- __MACOSX/Source_data_file/
- __MACOSX/Source_data_file/Fig_2d/
- __MACOSX/Source_data_file/Fig_2d/._Fig_2d_source_data.xlsx
- __MACOSX/Source_data_file/._Fig_2d
- Source_data_file/Sequence files_representative constructs/
- Source_data_file/Sequence files_representative constructs/Lenti-EFS-FLTID-GSQ-PMLivaWT-P2A-BLAST.ape
- __MACOSX/Source_data_file/Sequence files_representative constructs/
- __MACOSX/Source_data_file/Sequence files_representative constructs/._Lenti-EFS-FLTID-GSQ-PMLivaWT-P2A-BLAST.ape
- Source_data_file/Sequence files_representative constructs/TRIPZ-CTID195-GSQ-SUMO1nc-PURO.ape
- __MACOSX/Source_data_file/Sequence files_representative constructs/._TRIPZ-CTID195-GSQ-SUMO1nc-PURO.ape
- Source_data_file/Sequence files_representative constructs/Lenti-EFS-NTID194-GSQ-PMLiva3MAS-P2A-BLAST.ape
- __MACOSX/Source_data_file/Sequence files_representative constructs/._Lenti-EFS-NTID194-GSQ-PMLiva3MAS-P2A-BLAST.ape
- Source_data_file/Sequence files_representative constructs/Lenti-EFS-NTID194-GSQ-PMLivaWT-P2A-BLAST.ape
- __MACOSX/Source_data_file/Sequence files_representative constructs/._Lenti-EFS-NTID194-GSQ-PMLivaWT-P2A-BLAST.ape
- Source_data_file/Sequence files_representative constructs/Lenti-EFS-FLTID-GSQ-RBXN-P2A-BLAST.ape
- __MACOSX/Source_data_file/Sequence files_representative constructs/._Lenti-EFS-FLTID-GSQ-RBXN-P2A-BLAST.ape
- Source_data_file/Sequence files_representative constructs/Lenti-EFS-NTID194-GSQ-FRB-P2A-BLAST.ape
- __MACOSX/Source_data_file/Sequence files_representative constructs/._Lenti-EFS-NTID194-GSQ-FRB-P2A-BLAST.ape
- Source_data_file/Sequence files_representative constructs/Lenti-EFS-NTID194-GSQ-RANGAP1-P2A-BLAST.ape
- __MACOSX/Source_data_file/Sequence files_representative constructs/._Lenti-EFS-NTID194-GSQ-RANGAP1-P2A-BLAST.ape
- Source_data_file/Sequence files_representative constructs/Lenti-EFS-FLTID-GSQ-PMLiva3MAS-P2A-BLAST.ape
- __MACOSX/Source_data_file/Sequence files_representative constructs/._Lenti-EFS-FLTID-GSQ-PMLiva3MAS-P2A-BLAST.ape
- Source_data_file/Sequence files_representative constructs/Lenti-EFS-CTID195-GSQ-FKBP-T2A-PURO.ape
- __MACOSX/Source_data_file/Sequence files_representative constructs/._Lenti-EFS-CTID195-GSQ-FKBP-T2A-PURO.ape
- Source_data_file/Sequence files_representative constructs/Lenti-EFS-NTID194-GSQ-SALL1wt-P2A-BLAST.ape
- __MACOSX/Source_data_file/Sequence files_representative constructs/._Lenti-EFS-NTID194-GSQ-SALL1wt-P2A-BLAST.ape
- Source_data_file/Sequence files_representative constructs/Lenti-EFS-NTID194-GSQ-SALL1DSUMO-P2A-BLAST.ape
- __MACOSX/Source_data_file/Sequence files_representative constructs/._Lenti-EFS-NTID194-GSQ-SALL1DSUMO-P2A-BLAST.ape
- Source_data_file/Sequence files_representative constructs/Lenti-EFS.NTID194.TP53.blast.ape
- __MACOSX/Source_data_file/Sequence files_representative constructs/._Lenti-EFS.NTID194.TP53.blast.ape
- Source_data_file/Sequence files_representative constructs/TRIPZ-CTID195-GSQ-SUMO2nc-PURO.ape
- __MACOSX/Source_data_file/Sequence files_representative constructs/._TRIPZ-CTID195-GSQ-SUMO2nc-PURO.ape
- Source_data_file/Sequence files_representative constructs/Lenti-EFS-NTID255-GSQ-PMLiva-P2A-BLAST.ape
- __MACOSX/Source_data_file/Sequence files_representative constructs/._Lenti-EFS-NTID255-GSQ-PMLiva-P2A-BLAST.ape
- Source_data_file/Sequence files_representative constructs/TRIPZ-CTID195-GSQ-UBnc-PURO.ape
- __MACOSX/Source_data_file/Sequence files_representative constructs/._TRIPZ-CTID195-GSQ-UBnc-PURO.ape
- __MACOSX/Source_data_file/._Sequence files_representative constructs
- Source_data_file/.DS_Store
- __MACOSX/Source_data_file/._.DS_Store
- Source_data_file/Supplementary_Fig_7b/
- Source_data_file/Supplementary_Fig_7b/Supplementary_Fig_7b_source_cells.tif
- __MACOSX/Source_data_file/Supplementary_Fig_7b/
- __MACOSX/Source_data_file/Supplementary_Fig_7b/._Supplementary_Fig_7b_source_cells.tif
- Source_data_file/Supplementary_Fig_7b/Supplementary_Fig_7b_source_data.xlsx
- __MACOSX/Source_data_file/Supplementary_Fig_7b/._Supplementary_Fig_7b_source_data.xlsx
- __MACOSX/Source_data_file/._Supplementary_Fig_7b
- Source_data_file/Uncropped_blots/
- Source_data_file/Uncropped_blots/Uncropped_blots.pdf
- __MACOSX/Source_data_file/Uncropped_blots/
- __MACOSX/Source_data_file/Uncropped_blots/._Uncropped_blots.pdf
- __MACOSX/Source_data_file/._Uncropped_blots
- Source_data_file/Fig_7c-d/
- Source_data_file/Fig_7c-d/SIM_enrichment_script.py
- __MACOSX/Source_data_file/Fig_7c-d/
- __MACOSX/Source_data_file/Fig_7c-d/._SIM_enrichment_script.py
- Source_data_file/Fig_7c-d/Fig_7c-d_source_data.xlsx
- __MACOSX/Source_data_file/Fig_7c-d/._Fig_7c-d_source_data.xlsx
- __MACOSX/Source_data_file/._Fig_7c-d
- __MACOSX/._Source_data_file
