# Supplementary material for: Identification of proximal SUMO-dependent interactors using SUMO-ID
Source: Nat Commun. 2021 Nov 18;12:6671. doi: 10.1038/s41467-021-26807-6 (PMC8602451; doi:10.1038/s41467-021-26807-6)
Supplement: Supplementary file 12 — Source data [file 41467_2021_26807_MOESM12_ESM.zip › Source_data_file/Fig_2d/Fig_2d_source_data.xlsx]

## Sheet: Fig. 2d_Quantification
Legend
Sample	Rapamycin (H)	Biotin (H)
1	0	0
2	0	0.5
3	0	2
4	4	0
5	4	0.5
6	4	2
7	24	0
8	24	0.5
9	24	2
Replicate º1						Replicate º2						Replicate º3
Blot: Biotin			Blot: BirA			Blot: Biotin			Blot: BirA			Blot: Biotin			Blot: BirA
Sample	Area		Sample	Area		Sample	Area		Sample	Area		Sample	Area		Sample	Area
1	538.849		1	16542.8		1	1288.82		1	12563.2		1	868.892		1	9208.12
2	1173.36		2	17473.9		2	1892.33		3	12722.1		2	1689.5		2	10086.4
3	2292.52		3	17584.6		3	3584.15		4	11914.1		3	4466.32		3	11472.9
4	1897.84		4	16227.7		4	3180.15		5	14275.2		4	3615.91		4	12601.2
5	6075.52		5	14296.1		5	7154.07		6	13805.8		5	7675.42		5	12484.5
6	8046		6	16147		6	11166		8	15641.7		6	9846.73		6	15780.8
7	1878.84		7	16950.1		7	7044.25		9	16486.4		7	5687.1		7	14792.9
8	5158		8	18399.2		8	14466.2		10	15863.9		8	13181.3		8	16483.7
9	10307.7		9	17969.3		9	17735.2		11	11689.9		9	16703.8		9	13533.2
Biotin Normalized Signal (BNS)			BNS relative to 1			Biotin Normalized Signal (BNS)			BNS relative to 1			Biotin Normalized Signal (BNS)			BNS relative to 1
Sample	Area		Sample	Area		Sample	Area		Sample	Area		Sample	Area		Sample	Area
1	0.032573		1	1		1	0.102587		1	1		1	0.0943615		1	1
2	0.0671489		2	2.06149		2	0.148744		2	1.44993		2	0.167503		2	1.77512
3	0.130371		3	4.00243		3	0.300833		3	2.93247		3	0.389291		3	4.12553
4	0.116951		4	3.59043		4	0.222774		4	2.17156		4	0.28695		4	3.04096
5	0.424976		5	13.0469		5	0.518193		5	5.05125		5	0.614797		5	6.51533
6	0.498298		6	15.2979		6	0.713863		6	6.95861		6	0.623967		6	6.61252
7	0.110845		7	3.40298		7	0.427277		7	4.16502		7	0.384448		7	4.07421
8	0.280338		8	8.60647		8	0.911894		8	8.88898		8	0.799659		8	8.47442
9	0.573626		9	17.6105		9	1.51713		9	14.7887		9	1.23428		9	13.0803

## Sheet: Fig. 2d_ANOVA_within_Rapa
Tabular Results
Table Analyzed	Data 1
Two-way ANOVA	Ordinary
Alpha	0.05
Source of Variation	% of total variation	P value	P value summary	Significant?
Interaction	10.62	0.0467	*	Yes
Row Factor	34.95	<0.0001	****	Yes
Column Factor	38.45	<0.0001	****	Yes
ANOVA table	SS	DF	MS	F (DFn, DFd)	P value
Interaction	64.89	4	16.22	F (4, 18) = 2.992	P=0.0467
Row Factor	213.5	2	106.7	F (2, 18) = 19.69	P<0.0001
Column Factor	234.8	2	117.4	F (2, 18) = 21.66	P<0.0001
Residual	97.59	18	5.422
Number of missing values	0
Multiple Comparaisons
Within each column, compare rows (simple effects within columns)
Number of families	3
Number of comparisons per family	3
Alpha	0.05
Tukey's multiple comparisons test	Mean Diff.	95.00% CI of diff.	Significant?	Summary	Adjusted P Value
No Rapa
No Bio vs. 0.5H Bio	-0.7622	-5.614 to 4.09	No	ns	0.9156
No Bio vs. 2H Bio	-2.687	-7.539 to 2.165	No	ns	0.3553
0.5H Bio vs. 2H Bio	-1.925	-6.777 to 2.927	No	ns	0.5788
Rapa 4
No Bio vs. 0.5H Bio	-5.27	-10.12 to -0.4181	Yes	*	0.0321
No Bio vs. 2H Bio	-6.689	-11.54 to -1.837	Yes	**	0.0066
0.5H Bio vs. 2H Bio	-1.419	-6.271 to 3.434	No	ns	0.7397
Rapa 24
No Bio vs. 0.5H Bio	-4.776	-9.628 to 0.07614	No	ns	0.0541
No Bio vs. 2H Bio	-11.28	-16.13 to -6.427	Yes	****	<0.0001
0.5H Bio vs. 2H Bio	-6.503	-11.36 to -1.651	Yes	**	0.0081
Test details	Mean 1	Mean 2	Mean Diff.	SE of diff.	N1	N2	q	DF
No Rapa
No Bio vs. 0.5H Bio	1	1.762	-0.7622	1.901	3	3	0.567	18
No Bio vs. 2H Bio	1	3.687	-2.687	1.901	3	3	1.999	18
0.5H Bio vs. 2H Bio	1.762	3.687	-1.925	1.901	3	3	1.432	18
Rapa 4
No Bio vs. 0.5H Bio	2.934	8.204	-5.27	1.901	3	3	3.92	18
No Bio vs. 2H Bio	2.934	9.623	-6.689	1.901	3	3	4.976	18
0.5H Bio vs. 2H Bio	8.204	9.623	-1.419	1.901	3	3	1.055	18
Rapa 24
No Bio vs. 0.5H Bio	3.881	8.657	-4.776	1.901	3	3	3.553	18
No Bio vs. 2H Bio	3.881	15.16	-11.28	1.901	3	3	8.39	18
0.5H Bio vs. 2H Bio	8.657	15.16	-6.503	1.901	3	3	4.838	18

## Sheet: Fig. 2d_ANOVA_within_Bio
Tabular Results
Table Analyzed	Data 1
Two-way ANOVA	Ordinary
Alpha	0.05
Source of Variation	% of total variation	P value	P value summary	Significant?
Interaction	10.62	0.0467	*	Yes
Row Factor	34.95	<0.0001	****	Yes
Column Factor	38.45	<0.0001	****	Yes
ANOVA table	SS	DF	MS	F (DFn, DFd)	P value
Interaction	64.89	4	16.22	F (4, 18) = 2.992	P=0.0467
Row Factor	213.5	2	106.7	F (2, 18) = 19.69	P<0.0001
Column Factor	234.8	2	117.4	F (2, 18) = 21.66	P<0.0001
Residual	97.59	18	5.422
Number of missing values	0
Multiple Comparaisons
Within each row, compare columns (simple effects within rows)
Number of families	3
Number of comparisons per family	3
Alpha	0.05
Tukey's multiple comparisons test	Mean Diff.	95.00% CI of diff.	Significant?	Summary	Adjusted P Value
No Bio
No Rapa vs. Rapa 4	-1.934	-6.786 to 2.918	No	ns	0.5757
No Rapa vs. Rapa 24	-2.881	-7.733 to 1.971	No	ns	0.3075
Rapa 4 vs. Rapa 24	-0.9464	-5.798 to 3.906	No	ns	0.8733
0.5H Bio
No Rapa vs. Rapa 4	-6.442	-11.29 to -1.59	Yes	**	0.0087
No Rapa vs. Rapa 24	-6.894	-11.75 to -2.042	Yes	**	0.0052
Rapa 4 vs. Rapa 24	-0.4521	-5.304 to 4.4	No	ns	0.9694
2H Bio
No Rapa vs. Rapa 4	-5.936	-10.79 to -1.084	Yes	*	0.0154
No Rapa vs. Rapa 24	-11.47	-16.33 to -6.621	Yes	****	<0.0001
Rapa 4 vs. Rapa 24	-5.537	-10.39 to -0.6848	Yes	*	0.024
Test details	Mean 1	Mean 2	Mean Diff.	SE of diff.	N1	N2	q	DF
No Bio
No Rapa vs. Rapa 4	1	2.934	-1.934	1.901	3	3	1.439	18
No Rapa vs. Rapa 24	1	3.881	-2.881	1.901	3	3	2.143	18
Rapa 4 vs. Rapa 24	2.934	3.881	-0.9464	1.901	3	3	0.704	18
0.5H Bio
No Rapa vs. Rapa 4	1.762	8.204	-6.442	1.901	3	3	4.792	18
No Rapa vs. Rapa 24	1.762	8.657	-6.894	1.901	3	3	5.129	18
Rapa 4 vs. Rapa 24	8.204	8.657	-0.4521	1.901	3	3	0.3363	18
2H Bio
No Rapa vs. Rapa 4	3.687	9.623	-5.936	1.901	3	3	4.416	18
No Rapa vs. Rapa 24	3.687	15.16	-11.47	1.901	3	3	8.535	18
Rapa 4 vs. Rapa 24	9.623	15.16	-5.537	1.901	3	3	4.119	18
