# Supplementary material for: Identification of proximal SUMO-dependent interactors using SUMO-ID
Source: Nat Commun. 2021 Nov 18;12:6671. doi: 10.1038/s41467-021-26807-6 (PMC8602451; doi:10.1038/s41467-021-26807-6)
Supplement: Supplementary file 12 — Source data [file 41467_2021_26807_MOESM12_ESM.zip › Source_data_file/Sequence files_representative constructs/TRIPZ-CTID195-GSQ-SUMO1nc-PURO.ape]

LOCUS       TRIPZ_CTID195_SU       13055 bp ds-DNA     linear       20-JUL-2021
DEFINITION  
ACCESSION   
VERSION     
SOURCE      
  ORGANISM  
COMMENT     Map assembled from TRIPZ (OpenBiosystems/Dharmacon) and
            PLM00101172+TRIPZ-CTID-SUMO1nc-puro+4604 1122
COMMENT     
COMMENT     ApEinfo:methylated:1
FEATURES             Location/Qualifiers
     misc_feature    3805..5025
                     /locus_tag="UbiquitinC-promoter"
                     /label="UbiquitinC-promoter"
                     /ApEinfo_label="UbiquitinC-promoter"
                     /ApEinfo_fwdcolor="#b3b3b3"
                     /ApEinfo_revcolor="#b3b3b3"
                     /ApEinfo_graphicformat="arrow_data {{0 1 2 0 0 -1} {} 0}
                     width 5 offset 0"
     misc_feature    3425..3432
                     /locus_tag="Asc1"
                     /label="Asc1"
                     /ApEinfo_label="Asc1"
                     /ApEinfo_fwdcolor="#cccccc"
                     /ApEinfo_revcolor="#cccccc"
                     /ApEinfo_graphicformat="arrow_data {{0 1 2 0 0 -1} {} 0}
                     width 5 offset 0"
     misc_feature    5832..6407
                     /locus_tag="IRES"
                     /label="IRES"
                     /ApEinfo_label="IRES"
                     /ApEinfo_fwdcolor="#b3b3b3"
                     /ApEinfo_revcolor="#b3b3b3"
                     /ApEinfo_graphicformat="arrow_data {{0 1 2 0 0 -1} {} 0}
                     width 5 offset 0"
     misc_feature    3433..3498
                     /locus_tag="GSQ linker"
                     /label="GSQ linker"
                     /ApEinfo_label="GSQ linker"
                     /ApEinfo_fwdcolor="#ffff66"
                     /ApEinfo_revcolor="#ffff66"
                     /ApEinfo_graphicformat="arrow_data {{0 1 2 0 0 -1} {} 0}
                     width 5 offset 0"
     misc_feature    6408..7010
                     /locus_tag="PURO"
                     /label="PURO"
                     /ApEinfo_label="PURO"
                     /ApEinfo_fwdcolor="#cc66ff"
                     /ApEinfo_revcolor="#cc66ff"
                     /ApEinfo_graphicformat="arrow_data {{0 1 2 0 0 -1} {} 0}
                     width 5 offset 0"
     misc_feature    3499..3504
                     /locus_tag="EcoR1"
                     /label="EcoR1"
                     /ApEinfo_label="EcoR1"
                     /ApEinfo_fwdcolor="#e6e6e6"
                     /ApEinfo_revcolor="#e6e6e6"
                     /ApEinfo_graphicformat="arrow_data {{0 1 2 0 0 -1} {} 0}
                     width 5 offset 0"
     misc_feature    2723..2991
                     /locus_tag="6x tetO + CMVmin promoter"
                     /label="6x tetO + CMVmin promoter"
                     /ApEinfo_label="6x tetO + CMVmin promoter"
                     /ApEinfo_fwdcolor="#b3b3b3"
                     /ApEinfo_revcolor="#b3b3b3"
                     /ApEinfo_graphicformat="arrow_data {{0 1 2 0 0 -1} {} 0}
                     width 5 offset 0"
     misc_feature    3505..3795
                     /locus_tag="SUMO1 no cut"
                     /label="SUMO1 no cut"
                     /ApEinfo_label="SUMO1 no cut"
                     /ApEinfo_fwdcolor="#ffcc66"
                     /ApEinfo_revcolor="#ffcc66"
                     /ApEinfo_graphicformat="arrow_data {{0 1 2 0 0 -1} {} 0}
                     width 5 offset 0"
     misc_feature    5069..5776
                     /locus_tag="rtTA3"
                     /label="rtTA3"
                     /ApEinfo_label="rtTA3"
                     /ApEinfo_fwdcolor="#66ccff"
                     /ApEinfo_revcolor="#66ccff"
                     /ApEinfo_graphicformat="arrow_data {{0 1 2 0 0 -1} {} 0}
                     width 5 offset 0"
     misc_feature    3784..3786
                     /locus_tag="no cut mutation (Proline)"
                     /label="no cut mutation (Proline)"
                     /ApEinfo_label="no cut mutation (Proline)"
                     /ApEinfo_fwdcolor="#ff6666"
                     /ApEinfo_revcolor="#ff6666"
                     /ApEinfo_graphicformat="arrow_data {{0 1 2 0 0 -1} {} 0}
                     width 5 offset 0"
     misc_feature    3857..3876
                     /locus_tag="TRIPZ.seq.rev"
                     /label="TRIPZ.seq.rev"
                     /ApEinfo_label="TRIPZ.seq.rev"
                     /ApEinfo_fwdcolor="#ff0080"
                     /ApEinfo_revcolor="#ff0080"
                     /ApEinfo_graphicformat="arrow_data {{0 1 2 0 0 -1} {} 0}
                     width 5 offset 0"
     misc_feature    2967..2990
                     /locus_tag="tripz-fwAC"
                     /label="tripz-fwAC"
                     /ApEinfo_label="tripz-fwAC"
                     /ApEinfo_fwdcolor="#cccccc"
                     /ApEinfo_revcolor="#cccccc"
                     /ApEinfo_graphicformat="arrow_data {{0 1 2 0 0 -1} {} 0}
                     width 5 offset 0"
     misc_feature    2919..2942
                     /ApEinfo_label=PML04 = TRIPZCMVmin.for
                     /locus_tag="misc_feature"
                     /label="misc_feature"
                     /ApEinfo_label="misc_feature"
                     /ApEinfo_fwdcolor="#e6e6e6"
                     /ApEinfo_revcolor="#e6e6e6"
                     /ApEinfo_graphicformat="arrow_data {{0 1 2 0 0 -1} {} 0}
                     width 5 offset 0"
     primer_bind     complement(10576..10596)
                     /locus_tag="M13-rev"
                     /label="M13-rev"
                     /ApEinfo_label="M13-rev"
                     /ApEinfo_fwdcolor="cyan"
                     /ApEinfo_revcolor="green"
                     /ApEinfo_graphicformat="arrow_data {{0 1 2 0 0 -1} {} 0}
                     width 5 offset 0"
     rep_origin      complement(10964..11646)
                     /locus_tag="ColE1 origin"
                     /label="ColE1 origin"
                     /ApEinfo_label="ColE1 origin"
                     /ApEinfo_fwdcolor="gray50"
                     /ApEinfo_revcolor="gray50"
                     /ApEinfo_graphicformat="arrow_data {{0 1 2 0 0 -1} {} 0}
                     width 5 offset 0"
     misc_binding    complement(10602..10624)
                     /locus_tag="LacO"
                     /label="LacO"
                     /ApEinfo_label="LacO"
                     /ApEinfo_fwdcolor="cornflower blue"
                     /ApEinfo_revcolor="cornflower blue"
                     /ApEinfo_graphicformat="arrow_data {{0 1 2 0 0 -1} {} 0}
                     width 5 offset 0"
     CDS             complement(11744..12403)
                     /locus_tag="AmpR"
                     /label="AmpR"
                     /ApEinfo_label="AmpR"
                     /ApEinfo_fwdcolor="yellow"
                     /ApEinfo_revcolor="yellow"
                     /ApEinfo_graphicformat="arrow_data {{0 1 2 0 0 -1} {} 0}
                     width 5 offset 0"
     misc_feature    2725..2737
                     /locus_tag="tetO"
                     /label="tetO"
                     /ApEinfo_label="tetO"
                     /ApEinfo_fwdcolor="#ffff66"
                     /ApEinfo_revcolor="#ffff66"
                     /ApEinfo_graphicformat="arrow_data {{0 1 2 0 0 -1} {} 0}
                     width 5 offset 0"
     misc_feature    2760..2772
                     /locus_tag="tetO(1)"
                     /label="tetO(1)"
                     /ApEinfo_label="tetO"
                     /ApEinfo_fwdcolor="#ffff66"
                     /ApEinfo_revcolor="#ffff66"
                     /ApEinfo_graphicformat="arrow_data {{0 1 2 0 0 -1} {} 0}
                     width 5 offset 0"
     misc_feature    2796..2808
                     /locus_tag="tetO(2)"
                     /label="tetO(2)"
                     /ApEinfo_label="tetO"
                     /ApEinfo_fwdcolor="#ffff66"
                     /ApEinfo_revcolor="#ffff66"
                     /ApEinfo_graphicformat="arrow_data {{0 1 2 0 0 -1} {} 0}
                     width 5 offset 0"
     misc_feature    2832..2844
                     /locus_tag="tetO(3)"
                     /label="tetO(3)"
                     /ApEinfo_label="tetO"
                     /ApEinfo_fwdcolor="#ffff66"
                     /ApEinfo_revcolor="#ffff66"
                     /ApEinfo_graphicformat="arrow_data {{0 1 2 0 0 -1} {} 0}
                     width 5 offset 0"
     misc_feature    2867..2879
                     /locus_tag="tetO(4)"
                     /label="tetO(4)"
                     /ApEinfo_label="tetO"
                     /ApEinfo_fwdcolor="#ffff66"
                     /ApEinfo_revcolor="#ffff66"
                     /ApEinfo_graphicformat="arrow_data {{0 1 2 0 0 -1} {} 0}
                     width 5 offset 0"
     misc_feature    2903..2915
                     /locus_tag="tetO(5)"
                     /label="tetO(5)"
                     /ApEinfo_label="tetO"
                     /ApEinfo_fwdcolor="#ffff66"
                     /ApEinfo_revcolor="#ffff66"
                     /ApEinfo_graphicformat="arrow_data {{0 1 2 0 0 -1} {} 0}
                     width 5 offset 0"
     misc_feature    2076..2180
                     /locus_tag="cPPT (central polypurine tract)"
                     /label="cPPT (central polypurine tract)"
                     /ApEinfo_label="cPPT (central polypurine tract)"
                     /ApEinfo_fwdcolor="#cccccc"
                     /ApEinfo_revcolor="#cccccc"
                     /ApEinfo_graphicformat="arrow_data {{0 1 2 0 0 -1} {} 0}
                     width 5 offset 0"
     misc_feature    1303..1535
                     /locus_tag="RRE (Rev binding element)"
                     /label="RRE (Rev binding element)"
                     /ApEinfo_label="RRE (Rev binding element)"
                     /ApEinfo_fwdcolor="#cccccc"
                     /ApEinfo_revcolor="#cccccc"
                     /ApEinfo_graphicformat="arrow_data {{0 1 2 0 0 -1} {} 0}
                     width 5 offset 0"
     misc_feature    1..634
                     /locus_tag="HIV 5'LTR"
                     /label="HIV 5'LTR"
                     /ApEinfo_label="HIV 5'LTR"
                     /ApEinfo_fwdcolor="#ff0080"
                     /ApEinfo_revcolor="#ff0080"
                     /ApEinfo_graphicformat="arrow_data {{0 1 2 0 0 -1} {} 0}
                     width 5 offset 0"
     misc_feature    686..823
                     /locus_tag="PSI"
                     /label="PSI"
                     /ApEinfo_label="PSI"
                     /ApEinfo_fwdcolor="#cccccc"
                     /ApEinfo_revcolor="#cccccc"
                     /ApEinfo_graphicformat="arrow_data {{0 1 2 0 0 -1} {} 0}
                     width 5 offset 0"
     misc_feature    7821..8054
                     /locus_tag="SIN 3'LTR"
                     /label="SIN 3'LTR"
                     /ApEinfo_label="SIN 3'LTR"
                     /ApEinfo_fwdcolor="#ff0080"
                     /ApEinfo_revcolor="#ff0080"
                     /ApEinfo_graphicformat="arrow_data {{0 1 2 0 0 -1} {} 0}
                     width 5 offset 0"
     misc_feature    3004..3036
                     /locus_tag="MYC"
                     /label="MYC"
                     /ApEinfo_label="MYC"
                     /ApEinfo_fwdcolor="#ff6666"
                     /ApEinfo_revcolor="#ff6666"
                     /ApEinfo_graphicformat="arrow_data {{0 1 2 0 0 -1} {} 0}
                     width 5 offset 0"
     misc_feature    3046..3423
                     /locus_tag="CTID195"
                     /label="CTID195"
                     /ApEinfo_label="CTID195"
                     /ApEinfo_fwdcolor="cyan"
                     /ApEinfo_revcolor="cyan"
                     /ApEinfo_graphicformat="arrow_data {{0 1 2 0 0 -1} {} 0}
                     width 5 offset 0"
ORIGIN
        1 tggaagggct aattcactcc caaagaagac aagatatcct tgatctgtgg atctaccaca
       61 cacaaggcta cttccctgat tagcagaact acacaccagg gccaggggtc agatatccac
      121 tgacctttgg atggtgctac aagctagtac cagttgagcc agataaggta gaagaggcca
      181 ataaaggaga gaacaccagc ttgttacacc ctgtgagcct gcatgggatg gatgacccgg
      241 agagagaagt gttagagtgg aggtttgaca gccgcctagc atttcatcac gtggcccgag
      301 agctgcatcc ggagtacttc aagaactgct gatatcgagc ttgctacaag ggactttccg
      361 ctggggactt tccagggagg cgtggcctgg gcgggactgg ggagtggcga gccctcagat
      421 cctgcatata agcagctgct ttttgcctgt actgggtctc tctggttaga ccagatctga
      481 gcctgggagc tctctggcta actagggaac ccactgctta agcctcaata aagcttgcct
      541 tgagtgcttc aagtagtgtg tgcccgtctg ttgtgtgact ctggtaacta gagatccctc
      601 agaccctttt agtcagtgtg gaaaatctct agcagtggcg cccgaacagg gacttgaaag
      661 cgaaagggaa accagaggag ctctctcgac gcaggactcg gcttgctgaa gcgcgcacgg
      721 caagaggcga ggggcggcga ctggtgagta cgccaaaaat tttgactagc ggaggctaga
      781 aggagagaga tgggtgcgag agcgtcagta ttaagcgggg gagaattaga tcgcgatggg
      841 aaaaaattcg gttaaggcca gggggaaaga aaaaatataa attaaaacat atagtatggg
      901 caagcaggga gctagaacga ttcgcagtta atcctggcct gttagaaaca tcagaaggct
      961 gtagacaaat actgggacag ctacaaccat cccttcagac aggatcagaa gaacttagat
     1021 cattatataa tacagtagca accctctatt gtgtgcatca aaggatagag ataaaagaca
     1081 ccaaggaagc tttagacaag atagaggaag agcaaaacaa aagtaagacc accgcacagc
     1141 aagcggccgg ccgctgatct tcagacctgg aggaggagat atgagggaca attggagaag
     1201 tgaattatat aaatataaag tagtaaaaat tgaaccatta ggagtagcac ccaccaaggc
     1261 aaagagaaga gtggtgcaga gagaaaaaag agcagtggga ataggagctt tgttccttgg
     1321 gttcttggga gcagcaggaa gcactatggg cgcagcgtca atgacgctga cggtacaggc
     1381 cagacaatta ttgtctggta tagtgcagca gcagaacaat ttgctgaggg ctattgaggc
     1441 gcaacagcat ctgttgcaac tcacagtctg gggcatcaag cagctccagg caagaatcct
     1501 ggctgtggaa agatacctaa aggatcaaca gctcctgggg atttggggtt gctctggaaa
     1561 actcatttgc accactgctg tgccttggaa tgctagttgg agtaataaat ctctggaaca
     1621 gatttggaat cacacgacct ggatggagtg ggacagagaa attaacaatt acacaagctt
     1681 aatacactcc ttaattgaag aatcgcaaaa ccagcaagaa aagaatgaac aagaattatt
     1741 ggaattagat aaatgggcaa gtttgtggaa ttggtttaac ataacaaatt ggctgtggta
     1801 tataaaatta ttcataatga tagtaggagg cttggtaggt ttaagaatag tttttgctgt
     1861 actttctata gtgaatagag ttaggcaggg atattcacca ttatcgtttc agacccacct
     1921 cccaaccccg aggggacccg acaggcccga aggaatagaa gaagaaggtg gagagagaga
     1981 cagagacaga tccattcgat tagtgaacgg atcggcactg cgtgcgccaa ttctgcagac
     2041 aaatggcagt attcatccac aattttaaaa gaaaaggggg gattgggggg tacagtgcag
     2101 gggaaagaat agtagacata atagcaacag acatacaaac taaagaatta caaaaacaaa
     2161 ttacaaaaat tcaaaatttt cgggtttatt acagggacag cagagatcca gtttggttag
     2221 taccgggccc gctctagtcc ggaatcagtc ctgctcctcg gccacgaagt gcacgcagtt
     2281 gccggccggg tcgcgcaggg cgaactcccg cccccacggc tgctcgccga tctcggtcat
     2341 ggccggcccg gaggcgtccc ggaagttcgt ggacacgacc tccgaccact cggcgtacag
     2401 ctcgtccagg ccgcgcaccc acacccaggc cagggtgttg tccggcacca cctggtcctg
     2461 gaccgcgctg atgaacaggg tcacgtcgtc ccggaccaca ccggcgaagt cgtcctccac
     2521 gaagtcccgg gagaacccga gccggtcggt ccagaactcg accgctccgg cgacgtcgcg
     2581 cgcggtgagc accggaacgg cactggtcaa cttggccatg gtggccctcc tatagtgagt
     2641 cgtattatac tatgccgata tactatgccg atgattaatt gtcaacacgt gctgcaggtc
     2701 cgaggttcta gacgagttta cTCCCTATCA GTGATAGAGA acgatgtcga gtttacTCCC
     2761 TATCAGTGAT AGAGAacgta tgtcgagttt acTCCCTATC AGTGATAGAG Aacgtatgtc
     2821 gagtttacTC CCTATCAGTG ATAGAGAacg tatgtcgagt ttaTCCCTAT CAGTGATAGA
     2881 GAacgtatgt cgagtttacT CCCTATCAGT GATAGAGAac gtatgtcgag gtaggcgtgt
     2941 acggtgggag gcctatataa gcagagctcg tttagtgaac cgtcagatcg caccggtgcc
     3001 accatggaac aaaaactcat ctcagaagag gatctgggct ctggcggcga tgctgcacag
     3061 atcgtcattg gcgccgggat taacgtggct atgaggcgcg tggaggaaag cgtggtcaat
     3121 cagggctgga tcacactgca ggaagcaggg attaacctgg acaggaatac tctggccgct
     3181 acgctgatcc gagagctgcg ggcagccctg gaactgttcg agcaggaagg cctggctcca
     3241 tatctgccac ggtgggagaa gctggataac ttcatcaata gacccgtgaa gctgatcatt
     3301 ggggacaaag agattttcgg gattagccgg gggattgata aacagggagc cctgctgctg
     3361 gaacaggacg gagttatcaa accctggatg ggcggagaaa tcagtctgcg gtctgccgaa
     3421 aaggggcgcg ccggcggggg atcttccgga ggcgggggat cttccggagg cgggcaaatt
     3481 tcttacgcaa gtagagggga attcatgtct gaccaggagg caaaaccttc aactgaggac
     3541 ttgggggata agaaggaagg tgaatatatt aaactcaaag tcattggaca ggatagcagt
     3601 gagattcact tcaaagtgaa aatgacaaca catctcaaga aactcaaaga atcatactgt
     3661 caaagacagg gtgttccaat gaatagcctc aggtttctct ttgagggtca gagaattgct
     3721 gataatcata ctccaaaaga actgggaatg gaggaagaag atgtgattga agtttatcag
     3781 gaacctacgg gtggttaaac gcgtggcctc cgcgccgggt tttggcgcct cccgcgggcg
     3841 cccccctcct cacggcgagc gctgccacgt cagacgaagg gcgcagcgag cgtcctgatc
     3901 cttccgcccg gacgctcagg acagcggccc gctgctcata agactcggcc ttagaacccc
     3961 agtatcagca gaaggacatt ttaggacggg acttgggtga ctctagggca ctggttttct
     4021 ttccagagag cggaacaggc gaggaaaagt agtcccttct cggcgattct gcggagggat
     4081 ctccgtgggg cggtgaacgc cgatgattat ataaggacgc gccgggtgtg gcacagctag
     4141 ttccgtcgca gccgggattt gggtcgcggt tcttgtttgt ggatcgctgt gatcgtcact
     4201 tggtgagtag cgggctgctg ggctggccgg ggctttcgtg gccgccgggc cgctcggtgg
     4261 gacggaagcg tgtggagaga ccgccaaggg ctgtagtctg ggtccgcgag caaggttgcc
     4321 ctgaactggg ggttgggggg agcgcagcaa aatggcggct gttcccgagt cttgaatgga
     4381 agacgcttgt gaggcgggct gtgaggtcgt tgaaacaagg tggggggcat ggtgggcggc
     4441 aagaacccaa ggtcttgagg ccttcgctaa tgcgggaaag ctcttattcg ggtgagatgg
     4501 gctggggcac catctgggga ccctgacgtg aagtttgtca ctgactggag aactcggttt
     4561 gtcgtctgtt gcgggggcgg cagttatggc ggtgccgttg ggcagtgcac ccgtaccttt
     4621 gggagcgcgc gccctcgtcg tgtcgtgacg tcacccgttc tgttggctta taatgcaggg
     4681 tggggccacc tgccggtagg tgtgcggtag gcttttctcc gtcgcaggac gcagggttcg
     4741 ggcctagggt aggctctcct gaatcgacag gcgccggacc tctggtgagg ggagggataa
     4801 gtgaggcgtc agtttctttg gtcggtttta tgtacctatc ttcttaagta gctgaagctc
     4861 cggttttgaa ctatgcgctc ggggttggcg agtgtgtttt gtgaagtttt ttaggcacct
     4921 tttgaaatgt aatcatttgg gtcaatatgt aattttcagt gttagactag taaattgtcc
     4981 gctaaattct ggccgttttt ggcttttttg ttagacgcta gcggatccat aacttcgtat
     5041 agtatacatt atacgaagtt atgccaccAT GTCTAGGCTG GACAAGAGCA AAGTCATAAA
     5101 CGGAGCTCTG GAATTACTCA ATGGTGTCGG TATCGAAGGC CTGACGACAA GGAAACTCGC
     5161 TCAAAAGCTG GGAGTTGAGC AGCCTACCCT GTACTGGCAC GTGAAGAACA AGCGGGCCCT
     5221 GCTCGATGCC CTGCCAATCG AGATGCTGGA CAGGCATCAT ACCCACTTCT GCCCCCTGGA
     5281 AGGCGAGTCA TGGCAAGACT TTCTGCGGAA CAACGCCAAG TCATACCGCT GTGCTCTCCT
     5341 CTCACATCGC GACGGGGCTA AAGTGCATCT CGGCACCCGC CCAACAGAGA AACAGTACGA
     5401 AACCCTGGAA AATCAGCTCG CGTTCCTGTG TCAGCAAGGC TTCTCCCTGG AGAACGCACT
     5461 GTACGCTCTG TCCGCCGTGG GCCACTTTAC ACTGGGCTGC GTATTGGAGG AACAGGAGCA
     5521 TCAAGTAGCA AAAGAGGAAA GAGAGACACC TACCACCGAT TCTATGCCCC CACTTCTGAG
     5581 ACAAGCAATT GAGCTGTTCG ACCGGCAGGG AGCCGAACCT GCCTTCCTTT TCGGCCTGGA
     5641 ACTAATCATA TGTGGCCTGG AGAAACAGCT AAAGTGCGAA AGCGGCGGGC CGACCGACGC
     5701 CCTTGACGAT TTTGACTTAG ACATGCTCCC AGCCGATGCC CTTGACGATT TTGACCTTGA
     5761 CATGCTCCCC GGGTAAataa cttcgtatag tatacattat acgaagttat ggatccgcgg
     5821 ccgcaaattc cgcccctctc cctccccccc ccctaacgtt actggccgaa gccgcttgga
     5881 ataaggccgg tgtgcgtttg tctatatgtt attttccacc atattgccgt cttttggcaa
     5941 tgtgagggcc cggaaacctg gccctgtctt cttgacgagc attcctaggg gtctttcccc
     6001 tctcgccaaa ggaatgcaag gtctgttgaa tgtcgtgaag gaagcagttc ctctggaagc
     6061 ttcttgaaga caaacaacgt ctgtagcgac cctttgcagg cagcggaacc ccccacctgg
     6121 cgacaggtgc ctctgcggcc aaaagccacg tgtataagat acacctgcaa aggcggcaca
     6181 accccagtgc cacgttgtga gttggatagt tgtggaaaga gtcaaatggc tctcctcaag
     6241 cgtattcaac aaggggctga aggatgccca gaaggtaccc cattgtatgg gatctgatct
     6301 ggggcctcgg tgcacatgct ttacatgtgt ttagtcgagg ttaaaaaaac gtctaggccc
     6361 cccgaaccac ggggacgtgg ttttcctttg aaaaacacga taataccATG GCCACCGAGT
     6421 ACAAGCCCAC GGTGCGCCTC GCCACCCGCG ACGACGTCCC CCGGGCCGTA CGCACCCTCG
     6481 CCGCCGCGTT CGCCGACTAC CCCGCCACGC GCCACACCGT CGACCCGGAC CGCCACATCG
     6541 AGCGGGTCAC CGAGCTGCAA GAACTCTTCC TCACGCGCGT CGGGCTCGAC ATCGGCAAGG
     6601 TGTGGGTCGC GGACGACGGC GCCGCGGTGG CGGTCTGGAC CACGCCGGAG AGCGTCGAAG
     6661 CGGGGGCGGT GTTCGCCGAG ATCGGCTCGC GCATGGCCGA GTTGAGCGGT TCCCGGCTGG
     6721 CCGCGCAGCA ACAGATGGAA GGCCTCCTGG CGCCGCACCG GCCCAAGGAG CCCGCGTGGT
     6781 TCCTGGCCAC CGTCGGCGTC TCGCCCGACC ACCAGGGCAA GGGTCTGGGC AGCGCCGTCG
     6841 TGCTCCCCGG AGTGGAGGCG GCCGAGCGCG CTGGGGTGCC CGCCTTCCTG GAGACCTCCG
     6901 CGCCCCGCAA CCTCCCCTTC TACGAGCGGC TCGGCTTCAC CGTCACCGCC GACGTCGAGG
     6961 TGCCCGAAGG ACCGCGCACC TGGTGCATGA CCCGCAAGCC CGGTGCCTGA gttcgcgtct
     7021 ggaacaatca acctctggat tacaaaattt gtgaaagatt gactggtatt cttaactatg
     7081 ttgctccttt tacgctatgt ggatacgctg ctttaatgcc tttgtatcat gctattgctt
     7141 cccgtatggc tttcattttc tcctccttgt ataaatcctg gttgctgtct ctttatgagg
     7201 agttgtggcc cgttgtcagg caacgtggcg tggtgtgcac tgtgtttgct gacgcaaccc
     7261 ccactggttg gggcattgcc accacctgtc agctcctttc cgggactttc gctttccccc
     7321 tccctattgc cacggcggaa ctcatcgccg cctgccttgc ccgctgctgg acaggggctc
     7381 ggctgttggg cactgacaat tccgtggtgt tgtcggggaa gctgacgtcc tttccatggc
     7441 tgctcgcctg tgttgccacc tggattctgc gcgggacgtc cttctgctac gtcccttcgg
     7501 ccctcaatcc agcggacctt ccttcccgcg gcctgctgcc ggctctgcgg cctcttccgc
     7561 gtcttcgcct tcgccctcag acgagtcgga tctccctttg ggccgcctcc ccgcctggaa
     7621 ttaattctgc agtcgagacc tagaaaaaca tggagcaatc acaagtagca atacagcagc
     7681 taccaatgct gattgtgcct ggctagaagc acaagaggag gaggaggtgg gttttccagt
     7741 cacacctcag gtacctttaa gaccaatgac ttacaaggca gctgtagatc ttagccactt
     7801 tttaaaagaa aagaggggac TGGAAGGGCT AATTCACTCC CAACGAAGAC AAGATCTGCT
     7861 TTTTGCTTGT ACTGGGTCTC TCTGGTTAGA CCAGATCTGA GCCTGGGAGC TCTCTGGCTA
     7921 ACTAGGGAAC CCACTGCTTA AGCCTCAATA AAGCTTGCCT TGAGTGCTTC AAGTAGTGTG
     7981 TGCCCGTCTG TTGTGTGACT CTGGTAACTA GAGATCCCTC AGACCCTTTT AGTCAGTGTG
     8041 GAAAATCTCT AGCAGtagta gttcatgtca tcttattatt cagtatttat aacttgcaaa
     8101 gaaatgaata tcagagagtg agaggccttg acattgttta aacccgctga tcagcctcga
     8161 ctgtgccttc tagttgccag ccatctgttg tttgcccctc ccccgtgcct tccttgaccc
     8221 tggaaggtgc cactcccact gtcctttcct aataaaatga ggaaattgca tcgcattgtc
     8281 tgagtaggtg tcattctatt ctggggggtg gggtggggca ggacagcaag ggggaggatt
     8341 gggaagacaa tagcaggcat gctggggatg cggtgggctc tatggcttct gaggcggaaa
     8401 gaaccagctg gggctctagg gggtatcccc acgcgccctg tagcggcgca ttaagcgcgg
     8461 cgggtgtggt ggttacgcgc agcgtgaccg ctacacttgc cagcgcccta gcgcccgctc
     8521 ctttcgcttt cttcccttcc tttctcgcca cgttcgccgg ctttccccgt caagctctaa
     8581 atcgggggct ccctttaggg ttccgattta gtgctttacg gcacctcgac cccaaaaaac
     8641 ttgattaggg tgatggttca cgtagtgggc catcgccctg atagacggtt tttcgccctt
     8701 tgacgttgga gtccacgttc tttaatagtg gactcttgtt ccaaactgga acaacactca
     8761 accctatctc ggtctattct tttgatttat aagggatttt gccgatttcg gcctattggt
     8821 taaaaaatga gctgatttaa caaaaattta acgcgaatta attctgtgga atgtgtgtca
     8881 gttagggtgt ggaaagtccc caggctcccc agcaggcaga agtatgcaaa gcatgcatct
     8941 caattagtca gcaaccaggt gtggaaagtc cccaggctcc ccagcaggca gaagtatgca
     9001 aagcatgcat ctcaattagt cagcaaccat agtcccgccc ctaactccgc ccatcccgcc
     9061 cctaactccg cccagttccg cccattctcc gccccatggc tgactaattt tttttattta
     9121 tgcagaggcc gaggccgcct ctgcctctga gctattccag aagtagtgag gaggcttttt
     9181 tggaggccta ggcttttgca aaaagctccc gggagcttgt atatccattt tcggatctga
     9241 tcagcacgtg atgaaaaagc ctgaactcac cgcgacgtct gtcgagaagt ttctgatcga
     9301 aaagttcgac agcgtctccg acctgatgca gctctcggag ggcgaagaat ctcgtgcttt
     9361 cagcttcgat gtaggagggc gtggatatgt cctgcgggta aatagctgcg ccgatggttt
     9421 ctacaaagat cgttatgttt atcggcactt tgcatcggcc gcgctcccga ttccggaagt
     9481 gcttgacatt ggggaattaa ttcagcgaga gcctgaccta ttgcatctcc cgccgtgcac
     9541 agggtgtcac gttgcaagac ctgcctgaaa ccgaactgcc cgctgttctg cagccggtcg
     9601 cggaggccat ggatgcgatc gctgcggccg atcttagcca gacgagcggg ttcggcccat
     9661 tcggaccgca aggaatcggt caatacacta catggcgtga tttcatatgc gcgattgctg
     9721 atccccatgt gtatcactgg caaactgtga tggacgacac cgtcagtgcg tccgtcgcgc
     9781 aggctctcga tgagctgatg ctttgggccg aggactgccc cgaagtccgg cacctcgtgc
     9841 acgcggattt cggctccaac aatgtcctga cggacaatgg ccgcataaca gcggtcattg
     9901 actggagcga ggcgatgttc ggggattccc aatacgaggt cgccaacatc ttcttctgga
     9961 ggccgtggtt ggcttgtatg gagcagcaga cgcgctactt cgagcggagg catccggagc
    10021 ttgcaggatc gccgcggctc cgggcgtata tgctccgcat tggtcttgac caactctatc
    10081 agagcttggt tgacggcaat ttcgatgatg cagcttgggc gcagggtcga tgcgacgcaa
    10141 tcgtccgatc cggagccggg actgtcgggc gtacacaaat cgcccgcaga agcgcggccg
    10201 tctggaccga tggctgtgta gaagtactcg ccgatagtgg aaaccgacgc cccagcactc
    10261 gtccgagggc aaaggaatag cacgtgctac gagatttcga ttccaccgcc gccttctatg
    10321 aaaggttggg cttcggaatc gttttccggg acgccggctg gatgatcctc cagcgcgggg
    10381 atctcatgct ggagttcttc gcccacccca acttgtttat tgcagcttat aatggttaca
    10441 aataaagcaa tagcatcaca aatttcacaa ataaagcatt tttttcactg cattctagtt
    10501 gtggtttgtc caaactcatc aatgtatctt atcatgtctg tataccgtcg acctctagct
    10561 agagcttggc gtaatcatgg tcatagctgt ttcctgtgtg aaattgttat ccgctcacaa
    10621 ttccacacaa catacgagcc ggaagcataa agtgtaaagc ctggggtgcc taatgagtga
    10681 gctaactcac attaattgcg ttgcgctcac tgcccgcttt ccagtcggga aacctgtcgt
    10741 gccagctgca ttaatgaatc ggccaacgcg cggggagagg cggtttgcgt attgggcgct
    10801 cttccgcttc ctcgctcact gactcgctgc gctcggtcgt tcggctgcgg cgagcggtat
    10861 cagctcactc aaaggcggta atacggttat ccacagaatc aggggataac gcaggaaaga
    10921 acatgtgagc aaaaggccag caaaaggcca ggaaccgtaa aaaggccgcg ttgctggcgt
    10981 ttttccatag gctccgcccc cctgacgagc atcacaaaaa tcgacgctca agtcagaggt
    11041 ggcgaaaccc gacaggacta taaagatacc aggcgtttcc ccctggaagc tccctcgtgc
    11101 gctctcctgt tccgaccctg ccgcttaccg gatacctgtc cgcctttctc ccttcgggaa
    11161 gcgtggcgct ttctcatagc tcacgctgta ggtatctcag ttcggtgtag gtcgttcgct
    11221 ccaagctggg ctgtgtgcac gaaccccccg ttcagcccga ccgctgcgcc ttatccggta
    11281 actatcgtct tgagtccaac ccggtaagac acgacttatc gccactggca gcagccactg
    11341 gtaacaggat tagcagagcg aggtatgtag gcggtgctac agagttcttg aagtggtggc
    11401 ctaactacgg ctacactaga agaacagtat ttggtatctg cgctctgctg aagccagtta
    11461 ccttcggaaa aagagttggt agctcttgat ccggcaaaca aaccaccgct ggtagcggtg
    11521 gtttttttgt ttgcaagcag cagattacgc gcagaaaaaa aggatctcaa gaagatcctt
    11581 tgatcttttc tacggggtct gacgctcagt ggaacgaaaa ctcacgttaa gggattttgg
    11641 tcatgagatt atcaaaaagg atcttcacct agatcctttt aaattaaaaa tgaagtttta
    11701 aatcaatcta aagtatatat gagtaaactt ggtctgacag ttaccaatgc ttaatcagtg
    11761 aggcacctat ctcagcgatc tgtctatttc gttcatccat agttgcctga ctccccgtcg
    11821 tgtagataac tacgatacgg gagggcttac catctggccc cagtgctgca atgataccgc
    11881 gagacccacg ctcaccggct ccagatttat cagcaataaa ccagccagcc ggaagggccg
    11941 agcgcagaag tggtcctgca actttatccg cctccatcca gtctattaat tgttgccggg
    12001 aagctagagt aagtagttcg ccagttaata gtttgcgcaa cgttgttgcc attgctacag
    12061 gcatcgtggt gtcacgctcg tcgtttggta tggcttcatt cagctccggt tcccaacgat
    12121 caaggcgagt tacatgatcc cccatgttgt gcaaaaaagc ggttagctcc ttcggtcctc
    12181 cgatcgttgt cagaagtaag ttggccgcag tgttatcact catggttatg gcagcactgc
    12241 ataattctct tactgtcatg ccatccgtaa gatgcttttc tgtgactggt gagtactcaa
    12301 ccaagtcatt ctgagaatag tgtatgcggc gaccgagttg ctcttgcccg gcgtcaatac
    12361 gggataatac cgcgccacat agcagaactt taaaagtgct catcattgga aaacgttctt
    12421 cggggcgaaa actctcaagg atcttaccgc tgttgagatc cagttcgatg taacccactc
    12481 gtgcacccaa ctgatcttca gcatctttta ctttcaccag cgtttctggg tgagcaaaaa
    12541 caggaaggca aaatgccgca aaaaagggaa taagggcgac acggaaatgt tgaatactca
    12601 tactcttcct ttttcaatat tattgaagca tttatcaggg ttattgtctc atgagcggat
    12661 acatatttga atgtatttag aaaaataaac aaataggggt tccgcgcaca tttccccgaa
    12721 aagtgccacc tgacgtcgac ggatcgggag atcaacttgt ttattgcagc ttataatggt
    12781 tacaaataaa gcaatagcat cacaaatttc acaaataaag catttttttc actgcattct
    12841 agttgtggtt tgtccaaact catcaatgta tcttatcatg tctggatcaa ctggataact
    12901 caagctaacc aaaatcatcc caaacttccc accccatacc ctattaccac tgccaattac
    12961 ctgtggtttc atttactcta aacctgtgat tcctctgaat tattttcatt ttaaagaaat
    13021 tgtatttgtt aaatatgtac tacaaactta gtagt  
//
