# Supplementary material for: Identification of proximal SUMO-dependent interactors using SUMO-ID
Source: Nat Commun. 2021 Nov 18;12:6671. doi: 10.1038/s41467-021-26807-6 (PMC8602451; doi:10.1038/s41467-021-26807-6)
Supplement: Supplementary file 12 — Source data [file 41467_2021_26807_MOESM12_ESM.zip › Source_data_file/Sequence files_representative constructs/Lenti-EFS-NTID194-GSQ-PMLiva3MAS-P2A-BLAST.ape]

LOCUS       Lenti_EFS_FLTID_       11119 bp ds-DNA     circular     20-JUL-2021
DEFINITION  
ACCESSION   
VERSION     
SOURCE      
  ORGANISM  
COMMENT     Source: http://www.addgene.org/52962/sequences/ lentiCas9-Blast,
            TurboID (Ting lab); Human PML isoform IVa Accession# AF230411
COMMENT     Also: >PLM00101157+EFS-FLTID-PMLiva-3MAS-P2A-blast+4577 884 +
            >PLM00101156+EFS-FLTID-PMLiva-3MAS-P2A-blast+3581 1331
COMMENT     
COMMENT     ApEinfo:methylated:1
FEATURES             Location/Qualifiers
     primer_bind     complement(8961..8981)
                     /locus_tag="M13-rev"
                     /label="M13-rev"
                     /ApEinfo_label="M13-rev"
                     /ApEinfo_fwdcolor="cyan"
                     /ApEinfo_revcolor="green"
                     /ApEinfo_graphicformat="arrow_data {{0 1 2 0 0 -1} {} 0}
                     width 5 offset 0"
     CDS             2912..3490
                     /codon_start=1
                     /translation="KDNTVPLKLIALLANGEFHSGEQLGETLGMSRAAINKHIQTLRD
                     W
                     GVDVFTVPGKGYSLPEPIPLLNAKQILGQLDGGSVAVLPVVDSTNQYLLDRIGELKSG
                     D
                     ACIAEYQQAGRGSRGRKWFSPFGANLYLSMFWRLKRGPAAIGLGPVIGIVMAEALRKL
                     G
                     ADKVRVKWPNDLYLQDRKLAGILVELAGITGDAAQIVIGAGINVAMRRVEESVVNQGW
                     I
                     TLQEAGINLDRNTLAATLIRELRAALELFEQEGLAPYLPRWEKLDNFINRPVKLIIGD
                     K EIFGISRGIDKQGALLLEQDGVIKPWMGGEISLRSAEK"
                     /locus_tag="BirA (humanized)"
                     /label="BirA (humanized)"
                     /ApEinfo_label="BirA (humanized)"
                     /ApEinfo_fwdcolor="#e9d024"
                     /ApEinfo_revcolor="#e9d024"
                     /ApEinfo_graphicformat="arrow_data {{0 1 2 0 0 -1} {} 0}
                     width 5 offset 0"
     misc_feature    3383..3385
                     /locus_tag="V160A"
                     /label="V160A"
                     /ApEinfo_label="V160A"
                     /ApEinfo_fwdcolor="#7eff74"
                     /ApEinfo_revcolor="#7eff74"
                     /ApEinfo_graphicformat="arrow_data {{0 1 2 0 0 -1} {} 0}
                     width 5 offset 0"
     misc_feature    3101..3103
                     /locus_tag="Q65P"
                     /label="Q65P"
                     /ApEinfo_label="Q65P"
                     /ApEinfo_fwdcolor="#7eff74"
                     /ApEinfo_revcolor="#7eff74"
                     /ApEinfo_graphicformat="arrow_data {{0 1 2 0 0 -1} {} 0}
                     width 5 offset 0"
     rep_origin      complement(9349..10031)
                     /locus_tag="ColE1 origin"
                     /label="ColE1 origin"
                     /ApEinfo_label="ColE1 origin"
                     /ApEinfo_fwdcolor="gray50"
                     /ApEinfo_revcolor="gray50"
                     /ApEinfo_graphicformat="arrow_data {{0 1 2 0 0 -1} {} 0}
                     width 5 offset 0"
     misc_feature    3167..3169
                     /locus_tag="I87V"
                     /label="I87V"
                     /ApEinfo_label="I87V"
                     /ApEinfo_fwdcolor="#7eff74"
                     /ApEinfo_revcolor="#7eff74"
                     /ApEinfo_graphicformat="arrow_data {{0 1 2 0 0 -1} {} 0}
                     width 5 offset 0"
     misc_binding    complement(8987..9009)
                     /locus_tag="LacO"
                     /label="LacO"
                     /ApEinfo_label="LacO"
                     /ApEinfo_fwdcolor="cornflower blue"
                     /ApEinfo_revcolor="cornflower blue"
                     /ApEinfo_graphicformat="arrow_data {{0 1 2 0 0 -1} {} 0}
                     width 5 offset 0"
     misc_feature    3554..4343
                     /locus_tag="HsPML IVA 3MAS"
                     /label="HsPML IVA 3MAS"
                     /ApEinfo_label="HsPML IVA 3MAS"
                     /ApEinfo_fwdcolor="#ffcc66"
                     /ApEinfo_revcolor="#ffcc66"
                     /ApEinfo_graphicformat="arrow_data {{0 1 2 0 0 -1} {} 0}
                     width 5 offset 0"
     misc_feature    3251..3253
                     /locus_tag="G115G"
                     /label="G115G"
                     /ApEinfo_label="G115G"
                     /ApEinfo_fwdcolor="#7eff74"
                     /ApEinfo_revcolor="#7eff74"
                     /ApEinfo_graphicformat="arrow_data {{0 1 2 0 0 -1} {} 0}
                     width 5 offset 0"
     misc_feature    5310..5317
                     /locus_tag="Not1"
                     /label="Not1"
                     /ApEinfo_label="Not1"
                     /ApEinfo_fwdcolor="#ff6666"
                     /ApEinfo_revcolor="#ff6666"
                     /ApEinfo_graphicformat="arrow_data {{0 1 2 0 0 -1} {} 0}
                     width 5 offset 0"
     CDS             complement(10129..10788)
                     /locus_tag="AmpR"
                     /label="AmpR"
                     /ApEinfo_label="AmpR"
                     /ApEinfo_fwdcolor="yellow"
                     /ApEinfo_revcolor="yellow"
                     /ApEinfo_graphicformat="arrow_data {{0 1 2 0 0 -1} {} 0}
                     width 5 offset 0"
     misc_feature    3747..3747
                     /locus_tag="A>G from WT sequence"
                     /label="A>G from WT sequence"
                     /ApEinfo_label="A>G from WT sequence"
                     /ApEinfo_fwdcolor="#ff0000"
                     /ApEinfo_revcolor="#ff0000"
                     /ApEinfo_graphicformat="arrow_data {{0 1 2 0 0 -1} {} 0}
                     width 5 offset 0"
     misc_feature    4871..4884
                     /locus_tag="HsPML IVA 3MAS(1)"
                     /label="HsPML IVA 3MAS(1)"
                     /ApEinfo_label="HsPML IVA 3MAS"
                     /ApEinfo_fwdcolor="#ffcc66"
                     /ApEinfo_revcolor="#ffcc66"
                     /ApEinfo_graphicformat="arrow_data {{0 1 2 0 0 -1} {} 0}
                     width 5 offset 0"
     misc_feature    2457..2561
                     /locus_tag="cPPT (central polypurine tract)"
                     /label="cPPT (central polypurine tract)"
                     /ApEinfo_label="cPPT (central polypurine tract)"
                     /ApEinfo_fwdcolor="#cccccc"
                     /ApEinfo_revcolor="#cccccc"
                     /ApEinfo_graphicformat="arrow_data {{0 1 2 0 0 -1} {} 0}
                     width 5 offset 0"
     misc_feature    4869..4870
                     /locus_tag="HsPML IVA 3MAS(2)"
                     /label="HsPML IVA 3MAS(2)"
                     /ApEinfo_label="HsPML IVA 3MAS"
                     /ApEinfo_fwdcolor="#ffcc66"
                     /ApEinfo_revcolor="#ffcc66"
                     /ApEinfo_graphicformat="arrow_data {{0 1 2 0 0 -1} {} 0}
                     width 5 offset 0"
     misc_feature    2879..2905
                     /locus_tag="FLAG"
                     /label="FLAG"
                     /ApEinfo_label="FLAG"
                     /ApEinfo_fwdcolor="#ff8000"
                     /ApEinfo_revcolor="#ff8000"
                     /ApEinfo_graphicformat="arrow_data {{0 1 2 0 0 -1} {} 0}
                     width 5 offset 0"
     misc_feature    4344..4868
                     /locus_tag="HsPML IVA 3MAS(3)"
                     /label="HsPML IVA 3MAS(3)"
                     /ApEinfo_label="HsPML IVA 3MAS"
                     /ApEinfo_fwdcolor="#ffcc66"
                     /ApEinfo_revcolor="#ffcc66"
                     /ApEinfo_graphicformat="arrow_data {{0 1 2 0 0 -1} {} 0}
                     width 5 offset 0"
     misc_feature    1684..1916
                     /locus_tag="RRE (Rev binding element)"
                     /label="RRE (Rev binding element)"
                     /ApEinfo_label="RRE (Rev binding element)"
                     /ApEinfo_fwdcolor="#cccccc"
                     /ApEinfo_revcolor="#cccccc"
                     /ApEinfo_graphicformat="arrow_data {{0 1 2 0 0 -1} {} 0}
                     width 5 offset 0"
     misc_feature    4032..4032
                     /locus_tag="A>G from WT sequence(1)"
                     /label="A>G from WT sequence(1)"
                     /ApEinfo_label="A>G from WT sequence"
                     /ApEinfo_fwdcolor="#ff0000"
                     /ApEinfo_revcolor="#ff0000"
                     /ApEinfo_graphicformat="arrow_data {{0 1 2 0 0 -1} {} 0}
                     width 5 offset 0"
     misc_feature    4885..5308
                     /locus_tag="HsPML IVA 3MAS(4)"
                     /label="HsPML IVA 3MAS(4)"
                     /ApEinfo_label="HsPML IVA 3MAS"
                     /ApEinfo_fwdcolor="#ffcc66"
                     /ApEinfo_revcolor="#ffcc66"
                     /ApEinfo_graphicformat="arrow_data {{0 1 2 0 0 -1} {} 0}
                     width 5 offset 0"
     misc_feature    6628..6633
                     /locus_tag="Bbs1 site"
                     /label="Bbs1 site"
                     /ApEinfo_label="Bbs1 site"
                     /ApEinfo_fwdcolor="#cccccc"
                     /ApEinfo_revcolor="#cccccc"
                     /ApEinfo_graphicformat="arrow_data {{0 1 2 0 0 -1} {} 0}
                     width 5 offset 0"
     misc_feature    4878..4878
                     /locus_tag="A>G from WT sequence(2)"
                     /label="A>G from WT sequence(2)"
                     /ApEinfo_label="A>G from WT sequence"
                     /ApEinfo_fwdcolor="#ff0000"
                     /ApEinfo_revcolor="#ff0000"
                     /ApEinfo_graphicformat="arrow_data {{0 1 2 0 0 -1} {} 0}
                     width 5 offset 0"
     misc_feature    7318..7323
                     /locus_tag="Bbs1 site(1)"
                     /label="Bbs1 site(1)"
                     /ApEinfo_label="Bbs1 site"
                     /ApEinfo_fwdcolor="#cccccc"
                     /ApEinfo_revcolor="#cccccc"
                     /ApEinfo_graphicformat="arrow_data {{0 1 2 0 0 -1} {} 0}
                     width 5 offset 0"
     misc_feature    5076..5085
                     /locus_tag="ttgtggtgat>ctgcggcgag changed from WT"
                     /label="ttgtggtgat>ctgcggcgag changed from WT"
                     /ApEinfo_label="ttgtggtgat>ctgcggcgag changed from WT"
                     /ApEinfo_fwdcolor="#ff0000"
                     /ApEinfo_revcolor="#ff0000"
                     /ApEinfo_graphicformat="arrow_data {{0 1 2 0 0 -1} {} 0}
                     width 5 offset 0"
     misc_feature    828..1016
                     /locus_tag="5'LTR"
                     /label="5'LTR"
                     /ApEinfo_label="5'LTR"
                     /ApEinfo_fwdcolor="#cccccc"
                     /ApEinfo_revcolor="#cccccc"
                     /ApEinfo_graphicformat="arrow_data {{0 1 2 0 0 -1} {} 0}
                     width 5 offset 0"
     source          2912..3490
                     /organism="synthetic DNA construct"
                     /mol_type="other DNA"
                     /locus_tag="source:synthetic DNA construct"
                     /label="source:synthetic DNA construct"
                     /ApEinfo_label="source:synthetic DNA construct"
                     /ApEinfo_fwdcolor="pink"
                     /ApEinfo_revcolor="pink"
                     /ApEinfo_graphicformat="arrow_data {{0 1 2 0 0 -1} {} 0}
                     width 5 offset 0"
     misc_feature    6918..7106
                     /locus_tag="3' LTR"
                     /label="3' LTR"
                     /ApEinfo_label="3' LTR"
                     /ApEinfo_fwdcolor="#cccccc"
                     /ApEinfo_revcolor="#cccccc"
                     /ApEinfo_graphicformat="arrow_data {{0 1 2 0 0 -1} {} 0}
                     width 5 offset 0"
     misc_feature    5384..5782
                     /locus_tag="Blasticidin resistance gene"
                     /label="Blasticidin resistance gene"
                     /ApEinfo_label="Blasticidin resistance gene"
                     /ApEinfo_fwdcolor="#cc66ff"
                     /ApEinfo_revcolor="#cc66ff"
                     /ApEinfo_graphicformat="arrow_data {{0 1 2 0 0 -1} {} 0}
                     width 5 offset 0"
     misc_feature    3356..3358
                     /locus_tag="L151P"
                     /label="L151P"
                     /ApEinfo_label="L151P"
                     /ApEinfo_fwdcolor="#7eff74"
                     /ApEinfo_revcolor="#7eff74"
                     /ApEinfo_graphicformat="arrow_data {{0 1 2 0 0 -1} {} 0}
                     width 5 offset 0"
     misc_feature    5384..5782
                     /locus_tag="Blast"
                     /label="Blast"
                     /ApEinfo_label="Blast"
                     /ApEinfo_fwdcolor="#ff6666"
                     /ApEinfo_revcolor="#ff6666"
                     /ApEinfo_graphicformat="arrow_data {{0 1 2 0 0 -1} {} 0}
                     width 5 offset 0"
     misc_feature    5810..6403
                     /locus_tag="WPRE"
                     /label="WPRE"
                     /ApEinfo_label="WPRE"
                     /ApEinfo_fwdcolor="#6666ff"
                     /ApEinfo_revcolor="#6666ff"
                     /ApEinfo_graphicformat="arrow_data {{0 1 2 0 0 -1} {} 0}
                     width 5 offset 0"
     misc_feature    5462..5467
                     /locus_tag="Bbs1 site(2)"
                     /label="Bbs1 site(2)"
                     /ApEinfo_label="Bbs1 site"
                     /ApEinfo_fwdcolor="#cccccc"
                     /ApEinfo_revcolor="#cccccc"
                     /ApEinfo_graphicformat="arrow_data {{0 1 2 0 0 -1} {} 0}
                     width 5 offset 0"
     misc_feature    6346..6351
                     /locus_tag="Bbs1 site(3)"
                     /label="Bbs1 site(3)"
                     /ApEinfo_label="Bbs1 site"
                     /ApEinfo_fwdcolor="#cccccc"
                     /ApEinfo_revcolor="#cccccc"
                     /ApEinfo_graphicformat="arrow_data {{0 1 2 0 0 -1} {} 0}
                     width 5 offset 0"
     misc_feature    5324..5383
                     /locus_tag="P2A"
                     /label="P2A"
                     /ApEinfo_label="P2A"
                     /ApEinfo_fwdcolor="#e6e6e6"
                     /ApEinfo_revcolor="#e6e6e6"
                     /ApEinfo_graphicformat="arrow_data {{0 1 2 0 0 -1} {} 0}
                     width 5 offset 0"
     misc_feature    3479..3481
                     /locus_tag="T192A"
                     /label="T192A"
                     /ApEinfo_label="T192A"
                     /ApEinfo_fwdcolor="#7eff74"
                     /ApEinfo_revcolor="#7eff74"
                     /ApEinfo_graphicformat="arrow_data {{0 1 2 0 0 -1} {} 0}
                     width 5 offset 0"
     misc_difference 3485..3487
                     /locus_tag="K194I"
                     /label="K194I"
                     /ApEinfo_label="K194I"
                     /ApEinfo_fwdcolor="pink"
                     /ApEinfo_revcolor="pink"
                     /ApEinfo_graphicformat="arrow_data {{0 1 2 0 0 -1} {} 0}
                     width 5 offset 0"
     misc_feature    3260..3262
                     /locus_tag="R118S"
                     /label="R118S"
                     /ApEinfo_label="R118S"
                     /ApEinfo_fwdcolor="#7eff74"
                     /ApEinfo_revcolor="#7eff74"
                     /ApEinfo_graphicformat="arrow_data {{0 1 2 0 0 -1} {} 0}
                     width 5 offset 0"
     misc_feature    3326..3328
                     /locus_tag="E141K"
                     /label="E141K"
                     /ApEinfo_label="E141K"
                     /ApEinfo_fwdcolor="#7eff74"
                     /ApEinfo_revcolor="#7eff74"
                     /ApEinfo_graphicformat="arrow_data {{0 1 2 0 0 -1} {} 0}
                     width 5 offset 0"
     misc_difference 3329..3331
                     /locus_tag="Q142R"
                     /label="Q142R"
                     /ApEinfo_label="Q142R"
                     /ApEinfo_fwdcolor="pink"
                     /ApEinfo_revcolor="pink"
                     /ApEinfo_graphicformat="arrow_data {{0 1 2 0 0 -1} {} 0}
                     width 5 offset 0"
     misc_feature    3353..3355
                     /locus_tag="S150G"
                     /label="S150G"
                     /ApEinfo_label="S150G"
                     /ApEinfo_fwdcolor="#7eff74"
                     /ApEinfo_revcolor="#7eff74"
                     /ApEinfo_graphicformat="arrow_data {{0 1 2 0 0 -1} {} 0}
                     width 5 offset 0"
     misc_feature    3501..3547
                     /locus_tag="GSQ linker"
                     /label="GSQ linker"
                     /ApEinfo_label="GSQ linker"
                     /ApEinfo_fwdcolor="#ffff66"
                     /ApEinfo_revcolor="#ffff66"
                     /ApEinfo_graphicformat="arrow_data {{0 1 2 0 0 -1} {} 0}
                     width 5 offset 0"
ORIGIN
        1 gtcgacggat cgggagatct cccgatcccc tatggtgcac tctcagtaca atctgctctg
       61 atgccgcata gttaagccag tatctgctcc ctgcttgtgt gttggaggtc gctgagtagt
      121 gcgcgagcaa aatttaagct acaacaaggc aaggcttgac cgacaattgc atgaagaatc
      181 tgcttagggt taggcgtttt gcgctgcttc gcgatgtacg ggccagatat acgcgttgac
      241 attgattatt gactagttat taatagtaat caattacggg gtcattagtt catagcccat
      301 atatggagtt ccgcgttaca taacttacgg taaatggccc gcctggctga ccgcccaacg
      361 acccccgccc attgacgtca ataatgacgt atgttcccat agtaacgcca atagggactt
      421 tccattgacg tcaatgggtg gagtatttac ggtaaactgc ccacttggca gtacatcaag
      481 tgtatcatat gccaagtacg ccccctattg acgtcaatga cggtaaatgg cccgcctggc
      541 attatgccca gtacatgacc ttatgggact ttcctacttg gcagtacatc tacgtattag
      601 tcatcgctat taccatggtg atgcggtttt ggcagtacat caatgggcgt ggatagcggt
      661 ttgactcacg gggatttcca agtctccacc ccattgacgt caatgggagt ttgttttggc
      721 accaaaatca acgggacttt ccaaaatgtc gtaacaactc cgccccattg acgcaaatgg
      781 gcggtaggcg tgtacggtgg gaggtctata taagcagcgc gttttgcctg tactgggtct
      841 ctctggttag accagatctg agcctgggag ctctctggct aactagggaa cccactgctt
      901 aagcctcaat aaagcttgcc ttgagtgctt caagtagtgt gtgcccgtct gttgtgtgac
      961 tctggtaact agagatccct cagacccttt tagtcagtgt ggaaaatctc tagcagtggc
     1021 gcccgaacag ggacttgaaa gcgaaaggga aaccagagga gctctctcga cgcaggactc
     1081 ggcttgctga agcgcgcacg gcaagaggcg aggggcggcg actggtgagt acgccaaaaa
     1141 ttttgactag cggaggctag aaggagagag atgggtgcga gagcgtcagt attaagcggg
     1201 ggagaattag atcgcgatgg gaaaaaattc ggttaaggcc agggggaaag aaaaaatata
     1261 aattaaaaca tatagtatgg gcaagcaggg agctagaacg attcgcagtt aatcctggcc
     1321 tgttagaaac atcagaaggc tgtagacaaa tactgggaca gctacaacca tcccttcaga
     1381 caggatcaga agaacttaga tcattatata atacagtagc aaccctctat tgtgtgcatc
     1441 aaaggataga gataaaagac accaaggaag ctttagacaa gatagaggaa gagcaaaaca
     1501 aaagtaagac caccgcacag caagcggccG GCCgctgatc ttcagacctg gaggaggaga
     1561 tatgagggac aattggagaa gtgaattata taaatataaa gtagtaaaaa ttgaaccatt
     1621 aggagtagca cccaccaagg caaagagaag agtggtgcag agagaaaaaa gagcagtggg
     1681 aataggagct ttgttccttg ggttcttggg agcagcagga agcactatgg gcgcagcgtc
     1741 aatgacgctg acggtacagg ccagacaatt attgtctggt atagtgcagc agcagaacaa
     1801 tttgctgagg gctattgagg cgcaacagca tctgttgcaa ctcacagtct ggggcatcaa
     1861 gcagctccag gcaagaatcc tggctgtgga aagataccta aaggatcaac agctcctggg
     1921 gatttggggt tgctctggaa aactcatttg caccactgct gtgccttgga atgctagttg
     1981 gagtaataaa tctctggaac agatttggaa tcacacgacc tggatggagt gggacagaga
     2041 aattaacaat tacacaagct taatacactc cttaattgaa gaatcgcaaa accagcaaga
     2101 aaagaatgaa caagaattat tggaattaga taaatgggca agtttgtgga attggtttaa
     2161 cataacaaat tggctgtggt atataaaatt attcataatg atagtaggag gcttggtagg
     2221 tttaagaata gtttttgctg tactttctat agtgaataga gttaggcagg gatattcacc
     2281 attatcgttt cagacccacc tcccaacccc gaggggaccc gacaggcccg aaggaataga
     2341 agaagaaggt ggagagagag acagagacag atccattcga ttagtgaacg gatcggcact
     2401 gcgtgcgcca attctgcaga caaatggcag tattcatcca caattttaaa agaaaagggg
     2461 ggattggggg gtacagtgca ggggaaagaa tagtagacat aatagcaaca gacatacaaa
     2521 ctaaagaatt acaaaaacaa attacaaaaa ttcaaaattt tcgggtttat tacagggaca
     2581 gcagagatcc agtttggtta attagctagc taggtcttga aaggagtggg aattggctcc
     2641 ggtgcccgtc agtgggcaga gcgcacatcg cccacagtcc ccgagaagtt ggggggaggg
     2701 gtcggcaatt gatccggtgc ctagagaagg tggcgcgggg taaactggga aagtgatgtc
     2761 gtgtactggc tccgcctttt tcccgagggt gggggagaac cgtatataag tgcagtagtc
     2821 gccgtgaacg ttctttttcg caacgggttt gccgccagaa cacaggaccg gtgccaccAT
     2881 GGACTACAAA GACGATGACG ACAAGggctc taaagacaat actgtgcctc tgaagctgat
     2941 cgctctcctg gctaatggcg agttccatag tggcgaacag ctgggagaaa ccctgggcat
     3001 gtccagggcc gctatcaaca agcacattca gactctgcgc gactggggcg tggacgtgtt
     3061 caccgtgccc ggaaagggct actctctgcc cgagcctatc ccgctgctga acgctaaaca
     3121 gattctggga cagctggacg gcgggagcgt ggcagtcctg cctgtgGTCG ACtccaccaa
     3181 tcagtacctg ctggatcgaa tcggcgagct gaagagtggg gatgcttgca ttgcagaata
     3241 tcagcaggca gggagaggaa gcagagggag gaaatggttc tctccttttg gagctaacct
     3301 gtacctgagt atgttttggc gcctgaagcg gggaccagca gcaatcggcc tgggcccggt
     3361 catcggaatt gtcatggcag aagcgctgcg aaagctggga gcagacaagg tgcgagtcaa
     3421 atggcccaat gacctgtatc tgcaggatag aaagctggca ggcatcctgg tggagctggc
     3481 cggaataaca GGGCGCGCCG GCGGGGGATC TTCCGGAGGC GGGCAAATTT CTTACGCAAG
     3541 TAGAGGGgaa ttcATGGAGC CTGCACCCGC CCGATCTCCG AGGCCCCAGC AGGACCCCGC
     3601 CCGGCCCCAG GAGCCCACCA TGCCTCCCCC CGAGACCCCC TCTGAAGGCC GCCAGCCCAG
     3661 CCCCAGCCCC AGCCCTACAG AGCGAGCCCC CGCTTCGGAG GAGGAGTTCC AGTTTCTGCG
     3721 CTGCCAGCAA TGCCAGGCGG AAGCCAGGTG CCCGAAGCTG CTGCCTTGTC TGCACACGCT
     3781 GTGCTCAGGA TGCCTGGAGG CGTCGGGCAT GCAGTGCCCC ATCTGCCAGG CGCCCTGGCC
     3841 CCTAGGTGCA GACACACCCG CCCTGGATAA CGTCTTTTTC GAGAGTCTGC AGCGGCGCCT
     3901 GTCGGTGTAC CGGCAGATTG TGGATGCGCA GGCTGTGTGC ACCCGCTGCA AAGAGTCGGC
     3961 CGACTTCTGG TGCTTTGAGT GCGAGCAGCT CCTCTGCGCC AAGTGCTTCG AGGCACACCA
     4021 GTGGTTCCTC AGGCACGAGG CCCGGCCCCT AGCAGAGCTG CGCAACCAGT CGGTGCGTGA
     4081 GTTCCTGGAC GGCACCCGCA AGACCAACAA CATCTTCTGC TCCAACCCCA ACCACCGCAC
     4141 CCCTACGCTG ACCAGCATCT ACTGCCGAGG ATGTTCCAAG CCGCTGTGCT GCTCGTGCGC
     4201 GCTCCTTGAC AGCAGCCACA GTGAGCTCAA GTGCGACATC AGCGCAGAGA TCCAGCAGCG
     4261 ACAGGAGGAG CTGGACGCCA TGACGCAGGC GCTGCAGGAG CAGGATAGTG CCTTTGGCGC
     4321 GGTTCACGCG CAGATGCACG CGGCCGTCGG CCAGTTGGGC CGCGCGCGTG CCGAGACCGA
     4381 GGAGCTGATC CGCGAGCGCG TGCGCCAGGT GGTAGCTCAC GTGCGGGCTC AGGAGCGCGA
     4441 GCTGCTGGAG GCTGTGGACG CGCGGTACCA GCGCGACTAC GAGGAGATGG CCAGTCGGCT
     4501 GGGCCGCCTG GATGCTGTGC TGCAGCGCAT CCGCACGGGC AGCGCGCTGG TGCAGAGGAT
     4561 GAAGTGCTAC GCCTCGGACC AGGAGGTGCT GGACATGCAC GGTTTCCTGC GCCAGGCGCT
     4621 CTGCCGCCTG CGCCAGGAGG AGCCCCAGAG CCTGCAAGCT GCCGTGCGCA CCGATGGCTT
     4681 CGACGAGTTC AAGGTGCGCC TGCAGGACCT CAGCTCTTGC ATCACCCAGG GGAAAGATGC
     4741 AGCTGTATCC AAGAAAGCCA GCCCAGAGGC TGCCAGCACT CCCAGGGACC CTATTGACGT
     4801 TGACCTGGAT GTCTCCAATA CAACGACAGC CCAGAAGAGG AAGTGCAGCC AGACCCAGTG
     4861 CCCCAGGAAG GTCATCAGGA TGGAGTCTGA GGAGGGGAAG GAGGCAAGGT TGGCTCGGAG
     4921 CTCCCCGGAG CAGCCCAGGC CCAGCACCTC CAAGGCAGTC TCACCACCCC ACCTGGATGG
     4981 ACCGCCTAGC CCCAGGAGCC CCGTCATAGG AAGTGAGGTC TTCCTGCCCA ACAGCAACCA
     5041 CGTGGCCAGT GGCGCCGGGG AGGCAGAGGA ACGCGCTGCG GCGAGCAGCA GCTCGGAAGA
     5101 CTCAGATGCC GAAAACTCGT CCTCCCGAGA GCTGGATGAC AGCAGCAGTG AGTCCAGTGA
     5161 CCTCCAGCTG GAAGGCCCCA GCACCCTCAG GGTCCTGGAC GAGAACCTTG CTGACCCCCA
     5221 AGCAGAAGAC AGACCTCTGG TTTTCTTTGA CCTCAAGATT GACAATGAAA GTGGGTTCTC
     5281 CTGGGGCTAC CCCCACCCCT TTCTAATTgg cggccgcgGA TCCGGCGCAA CAAACTTCTC
     5341 TCTGCTGAAA CAAGCCGGAG ATGTCGAAGA GAATCCTGGA CCGatggcca agcctttgtc
     5401 tcaagaagaa tccaccctca ttgaaagagc aacggctaca atcaacagca tccccatctc
     5461 tgaagactac agcgtcgcca gcgcagctct ctctagcgac ggccgcatct tcactggtgt
     5521 caatgtatat cattttactg ggggaccttg tgcagaactc gtggtgctgg gcactgctgc
     5581 tgctgcggca gctggcaacc tgacttgtat cgtcgcgatc ggaaatgaga acaggggcat
     5641 cttgagcccc tgcggacggt gccgacaggt gcttctcgat ctgcatcctg ggatcaaagc
     5701 catagtgaag gacagtgatg gacagccgac ggcagttggg attcgtgaat tgctgccctc
     5761 tggttatgtg tgggagggct aagaattaat tcgatatcaa gcttatcggt aatcaacctc
     5821 tggattacaa aatttgtgaa agattgactg gtattcttaa ctatgttgct ccttttacgc
     5881 tatgtggata cgctgcttta atgcctttgt atcatgctat tgcttcccgt atggctttca
     5941 ttttctcctc cttgtataaa tcctggttgc tgtctcttta tgaggagttg tggcccgttg
     6001 tcaggcaacg tggcgtggtg tgcactgtgt ttgctgacgc aacccccact ggttggggca
     6061 ttgccaccac ctgtcagctc ctttccggga ctttcgcttt ccccctccct attgccacgg
     6121 cggaactcat cgccgcctgc cttgcccgct gctggacagg ggctcggctg ttgggcactg
     6181 acaattccgt ggtgttgtcg gggaaatcat cgtcctttcc ttggctgctc gcctgtgttg
     6241 ccacctggat tctgcgcggg acgtccttct gctacgtccc ttcggccctc aatccagcgg
     6301 accttccttc ccgcggcctg ctgccggctc tgcggcctct tccgcgtctt cgccttcgcc
     6361 ctcagacgag tcggatctcc ctttgggccg cctccccgca tcgataccgt cgacctcgag
     6421 acctagaaaa acatggagca atcacaagta gcaatacagc agctaccaat gctgattgtg
     6481 cctggctaga agcacaagag gaggaggagg tgggttttcc agtcacacct caggtacctt
     6541 taagaccaat gacttacaag gcagctgtag atcttagcca ctttttaaaa gaaaaggggg
     6601 gactggaagg gctaattcac tcccaacgaa gacaagatat ccttgatctg tggatctacc
     6661 acacacaagg ctacttccct gattggcaga actacacacc agggccaggg atcagatatc
     6721 cactgacctt tggatggtgc tacaagctag taccagttga gcaagagaag gtagaagaag
     6781 ccaatgaagg agagaacacc cgcttgttac accctgtgag cctgcatggg atggatgacc
     6841 cggagagaga agtattagag tggaggtttg acagccgcct agcatttcat cacatggccc
     6901 gagagctgca tccggactgt actgggtctc tctggttaga ccagatctga gcctgggagc
     6961 tctctggcta actagggaac ccactgctta agcctcaata aagcttgcct tgagtgcttc
     7021 aagtagtgtg tgcccgtctg ttgtgtgact ctggtaacta gagatccctc agaccctttt
     7081 agtcagtgtg gaaaatctct agcagggccc gtttaaaccc gctgatcagc ctcgactgtg
     7141 ccttctagtt gccagccatc tgttgtttgc ccctcccccg tgccttcctt gaccctggaa
     7201 ggtgccactc ccactgtcct ttcctaataa aatgaggaaa ttgcatcgca ttgtctgagt
     7261 aggtgtcatt ctattctggg gggtggggtg gggcaggaca gcaaggggga ggattgggaa
     7321 gacaatagca ggcatgctgg ggatgcggtg ggctctatgg cttctgaggc ggaaagaacc
     7381 agctggggct ctagggggta tccccacgcg ccctgtagcg gcgcattaag cgcggcgggt
     7441 gtggtggtta cgcgcagcgt gaccgctaca cttgccagcg ccctagcgcc cgctcctttc
     7501 gctttcttcc cttcctttct cgccacgttc gccggctttc cccgtcaagc tctaaatcgg
     7561 gggctccctt tagggttccg atttagtgct ttacggcacc tcgaccccaa aaaacttgat
     7621 tagggtgatg gttcacgtag tgggccatcg ccctgataga cggtttttcg ccctttgacg
     7681 ttggagtcca cgttctttaa tagtggactc ttgttccaaa ctggaacaac actcaaccct
     7741 atctcggtct attcttttga tttataaggg attttgccga tttcggccta ttggttaaaa
     7801 aatgagctga tttaacaaaa atttaacgcg aattaattct gtggaatgtg tgtcagttag
     7861 ggtgtggaaa gtccccaggc tccccagcag gcagaagtat gcaaagcatg catctcaatt
     7921 agtcagcaac caggtgtgga aagtccccag gctccccagc aggcagaagt atgcaaagca
     7981 tgcatctcaa ttagtcagca accatagtcc cgcccctaac tccgcccatc ccgcccctaa
     8041 ctccgcccag ttccgcccat tctccgcccc atggctgact aatttttttt atttatgcag
     8101 aggccgaggc cgcctctgcc tctgagctat tccagaagta gtgaggaggc ttttttggag
     8161 gcctaggctt ttgcaaaaag ctcccgggag cttgtatatc cattttcgga tctgatcagc
     8221 acgtgttgac aattaatcat cggcatagta tatcggcata gtataatacg acaaggtgag
     8281 gaactaaacc atggccaagt tgaccagtgc cgttccggtg ctcaccgcgc gcgacgtcgc
     8341 cggagcggtc gagttctgga ccgaccggct cgggttctcc cgggacttcg tggaggacga
     8401 cttcgccggt gtggtccggg acgacgtgac cctgttcatc agcgcggtcc aggaccaggt
     8461 ggtgccggac aacaccctgg cctgggtgtg ggtgcgcggc ctggacgagc tgtacgccga
     8521 gtggtcggag gtcgtgtcca cgaacttccg ggacgcctcc gggccggcca tgaccgagat
     8581 cggcgagcag ccgtgggggc gggagttcgc cctgcgcgac ccggccggca actgcgtgca
     8641 cttcgtggcc gaggagcagg actgacacgt gctacgagat ttcgattcca ccgccgcctt
     8701 ctatgaaagg ttgggcttcg gaatcgtttt ccgggacgcc ggctggatga tcctccagcg
     8761 cggggatctc atgctggagt tcttcgccca ccccaacttg tttattgcag cttataatgg
     8821 ttacaaataa agcaatagca tcacaaattt cacaaataaa gcattttttt cactgcattc
     8881 tagttgtggt ttgtccaaac tcatcaatgt atcttatcat gtctgtatac cgtcgacctc
     8941 tagctagagc ttggcgtaat catggtcata gctgtttcct gtgtgaaatt gttatccgct
     9001 cacaattcca cacaacatac gagccggaag cataaagtgt aaagcctggg gtgcctaatg
     9061 agtgagctaa ctcacattaa ttgcgttgcg ctcactgccc gctttccagt cgggaaacct
     9121 gtcgtgccag ctgcattaat gaatcggcca acgcgcgggg agaggcggtt tgcgtattgg
     9181 gcgctcttcc gcttcctcgc tcactgactc gctgcgctcg gtcgttcggc tgcggcgagc
     9241 ggtatcagct cactcaaagg cggtaatacg gttatccaca gaatcagggg ataacgcagg
     9301 aaagaacatg tgagcaaaag gccagcaaaa ggccaggaac cgtaaaaagg ccgcgttgct
     9361 ggcgtttttc cataggctcc gcccccctga cgagcatcac aaaaatcgac gctcaagtca
     9421 gaggtggcga aacccgacag gactataaag ataccaggcg tttccccctg gaagctccct
     9481 cgtgcgctct cctgttccga ccctgccgct taccggatac ctgtccgcct ttctcccttc
     9541 gggaagcgtg gcgctttctc atagctcacg ctgtaggtat ctcagttcgg tgtaggtcgt
     9601 tcgctccaag ctgggctgtg tgcacgaacc ccccgttcag cccgaccgct gcgccttatc
     9661 cggtaactat cgtcttgagt ccaacccggt aagacacgac ttatcgccac tggcagcagc
     9721 cactggtaac aggattagca gagcgaggta tgtaggcggt gctacagagt tcttgaagtg
     9781 gtggcctaac tacggctaca ctagaagaac agtatttggt atctgcgctc tgctgaagcc
     9841 agttaccttc ggaaaaagag ttggtagctc ttgatccggc aaacaaacca ccgctggtag
     9901 cggtggtttt tttgtttgca agcagcagat tacgcgcaga aaaaaaggat ctcaagaaga
     9961 tcctttgatc ttttctacgg ggtctgacgc tcagtggaac gaaaactcac gttaagggat
    10021 tttggtcatg agattatcaa aaaggatctt cacctagatc cttttaaatt aaaaatgaag
    10081 ttttaaatca atctaaagta tatatgagta aacttggtct gacagttacc aatgcttaat
    10141 cagtgaggca cctatctcag cgatctgtct atttcgttca tccatagttg cctgactccc
    10201 cgtcgtgtag ataactacga tacgggaggg cttaccatct ggccccagtg ctgcaatgat
    10261 accgcgagac ccacgctcac cggctccaga tttatcagca ataaaccagc cagccggaag
    10321 ggccgagcgc agaagtggtc ctgcaacttt atccgcctcc atccagtcta ttaattgttg
    10381 ccgggaagct agagtaagta gttcgccagt taatagtttg cgcaacgttg ttgccattgc
    10441 tacaggcatc gtggtgtcac gctcgtcgtt tggtatggct tcattcagct ccggttccca
    10501 acgatcaagg cgagttacat gatcccccat gttgtgcaaa aaagcggtta gctccttcgg
    10561 tcctccgatc gttgtcagaa gtaagttggc cgcagtgtta tcactcatgg ttatggcagc
    10621 actgcataat tctcttactg tcatgccatc cgtaagatgc ttttctgtga ctggtgagta
    10681 ctcaaccaag tcattctgag aatagtgtat gcggcgaccg agttgctctt gcccggcgtc
    10741 aatacgggat aataccgcgc cacatagcag aactttaaaa gtgctcatca ttggaaaacg
    10801 ttcttcgggg cgaaaactct caaggatctt accgctgttg agatccagtt cgatgtaacc
    10861 cactcgtgca cccaactgat cttcagcatc ttttactttc accagcgttt ctgggtgagc
    10921 aaaaacagga aggcaaaatg ccgcaaaaaa gggaataagg gcgacacgga aatgttgaat
    10981 actcatactc ttcctttttc aatattattg aagcatttat cagggttatt gtctcatgag
    11041 cggatacata tttgaatgta tttagaaaaa taaacaaata ggggttccgc gcacatttcc
    11101 ccgaaaagtg ccacctgac    
//
