# Supplementary material for: Identification of proximal SUMO-dependent interactors using SUMO-ID
Source: Nat Commun. 2021 Nov 18;12:6671. doi: 10.1038/s41467-021-26807-6 (PMC8602451; doi:10.1038/s41467-021-26807-6)
Supplement: Supplementary file 12 — Source data [file 41467_2021_26807_MOESM12_ESM.zip › Source_data_file/Sequence files_representative constructs/Lenti-EFS-NTID194-GSQ-RANGAP1-P2A-BLAST.ape]

LOCUS       Lenti_EFS_NTID19       11125 bp ds-DNA     circular     20-JUL-2021
DEFINITION  
ACCESSION   
VERSION     
SOURCE      
  ORGANISM  
COMMENT     Source: http://www.addgene.org/52962/sequences/ lentiCas9-Blast,
            TurboID (Ting lab); Homo sapiens Ran GTPase activating protein 1
            (RANGAP1), transcript variant 1, mRNA.  ACCESSION   NM_001278651
COMMENT     ApEinfo:methylated:1
FEATURES             Location/Qualifiers
     misc_feature    3554..5314
                     /locus_tag="RANGAP1"
                     /label="RANGAP1"
                     /ApEinfo_label="RANGAP1"
                     /ApEinfo_fwdcolor="cyan"
                     /ApEinfo_revcolor="cyan"
                     /ApEinfo_graphicformat="arrow_data {{0 1 2 0 0 -1} {} 0}
                     width 5 offset 0"
     primer_bind     complement(8967..8987)
                     /locus_tag="M13-rev"
                     /label="M13-rev"
                     /ApEinfo_label="M13-rev"
                     /ApEinfo_fwdcolor="cyan"
                     /ApEinfo_revcolor="green"
                     /ApEinfo_graphicformat="arrow_data {{0 1 2 0 0 -1} {} 0}
                     width 5 offset 0"
     CDS             2912..3490
                     /codon_start=1
                     /translation="KDNTVPLKLIALLANGEFHSGEQLGETLGMSRAAINKHIQTLRD
                     W
                     GVDVFTVPGKGYSLPEPIPLLNAKQILGQLDGGSVAVLPVVDSTNQYLLDRIGELKSG
                     D
                     ACIAEYQQAGRGSRGRKWFSPFGANLYLSMFWRLKRGPAAIGLGPVIGIVMAEALRKL
                     G
                     ADKVRVKWPNDLYLQDRKLAGILVELAGITGDAAQIVIGAGINVAMRRVEESVVNQGW
                     I
                     TLQEAGINLDRNTLAATLIRELRAALELFEQEGLAPYLPRWEKLDNFINRPVKLIIGD
                     K EIFGISRGIDKQGALLLEQDGVIKPWMGGEISLRSAEK"
                     /locus_tag="BirA (humanized)"
                     /label="BirA (humanized)"
                     /ApEinfo_label="BirA (humanized)"
                     /ApEinfo_fwdcolor="#e9d024"
                     /ApEinfo_revcolor="#e9d024"
                     /ApEinfo_graphicformat="arrow_data {{0 1 2 0 0 -1} {} 0}
                     width 5 offset 0"
     misc_feature    3383..3385
                     /locus_tag="V160A"
                     /label="V160A"
                     /ApEinfo_label="V160A"
                     /ApEinfo_fwdcolor="#7eff74"
                     /ApEinfo_revcolor="#7eff74"
                     /ApEinfo_graphicformat="arrow_data {{0 1 2 0 0 -1} {} 0}
                     width 5 offset 0"
     misc_feature    3101..3103
                     /locus_tag="Q65P"
                     /label="Q65P"
                     /ApEinfo_label="Q65P"
                     /ApEinfo_fwdcolor="#7eff74"
                     /ApEinfo_revcolor="#7eff74"
                     /ApEinfo_graphicformat="arrow_data {{0 1 2 0 0 -1} {} 0}
                     width 5 offset 0"
     rep_origin      complement(9355..10037)
                     /locus_tag="ColE1 origin"
                     /label="ColE1 origin"
                     /ApEinfo_label="ColE1 origin"
                     /ApEinfo_fwdcolor="gray50"
                     /ApEinfo_revcolor="gray50"
                     /ApEinfo_graphicformat="arrow_data {{0 1 2 0 0 -1} {} 0}
                     width 5 offset 0"
     misc_feature    3167..3169
                     /locus_tag="I87V"
                     /label="I87V"
                     /ApEinfo_label="I87V"
                     /ApEinfo_fwdcolor="#7eff74"
                     /ApEinfo_revcolor="#7eff74"
                     /ApEinfo_graphicformat="arrow_data {{0 1 2 0 0 -1} {} 0}
                     width 5 offset 0"
     misc_binding    complement(8993..9015)
                     /locus_tag="LacO"
                     /label="LacO"
                     /ApEinfo_label="LacO"
                     /ApEinfo_fwdcolor="cornflower blue"
                     /ApEinfo_revcolor="cornflower blue"
                     /ApEinfo_graphicformat="arrow_data {{0 1 2 0 0 -1} {} 0}
                     width 5 offset 0"
     misc_feature    3251..3253
                     /locus_tag="G115G"
                     /label="G115G"
                     /ApEinfo_label="G115G"
                     /ApEinfo_fwdcolor="#7eff74"
                     /ApEinfo_revcolor="#7eff74"
                     /ApEinfo_graphicformat="arrow_data {{0 1 2 0 0 -1} {} 0}
                     width 5 offset 0"
     misc_feature    5316..5323
                     /locus_tag="Not1"
                     /label="Not1"
                     /ApEinfo_label="Not1"
                     /ApEinfo_fwdcolor="#ff6666"
                     /ApEinfo_revcolor="#ff6666"
                     /ApEinfo_graphicformat="arrow_data {{0 1 2 0 0 -1} {} 0}
                     width 5 offset 0"
     CDS             complement(10135..10794)
                     /locus_tag="AmpR"
                     /label="AmpR"
                     /ApEinfo_label="AmpR"
                     /ApEinfo_fwdcolor="yellow"
                     /ApEinfo_revcolor="yellow"
                     /ApEinfo_graphicformat="arrow_data {{0 1 2 0 0 -1} {} 0}
                     width 5 offset 0"
     misc_feature    2457..2561
                     /locus_tag="cPPT (central polypurine tract)"
                     /label="cPPT (central polypurine tract)"
                     /ApEinfo_label="cPPT (central polypurine tract)"
                     /ApEinfo_fwdcolor="#cccccc"
                     /ApEinfo_revcolor="#cccccc"
                     /ApEinfo_graphicformat="arrow_data {{0 1 2 0 0 -1} {} 0}
                     width 5 offset 0"
     misc_feature    2879..2905
                     /locus_tag="FLAG"
                     /label="FLAG"
                     /ApEinfo_label="FLAG"
                     /ApEinfo_fwdcolor="#ff8000"
                     /ApEinfo_revcolor="#ff8000"
                     /ApEinfo_graphicformat="arrow_data {{0 1 2 0 0 -1} {} 0}
                     width 5 offset 0"
     misc_feature    1684..1916
                     /locus_tag="RRE (Rev binding element)"
                     /label="RRE (Rev binding element)"
                     /ApEinfo_label="RRE (Rev binding element)"
                     /ApEinfo_fwdcolor="#cccccc"
                     /ApEinfo_revcolor="#cccccc"
                     /ApEinfo_graphicformat="arrow_data {{0 1 2 0 0 -1} {} 0}
                     width 5 offset 0"
     misc_feature    6634..6639
                     /locus_tag="Bbs1 site"
                     /label="Bbs1 site"
                     /ApEinfo_label="Bbs1 site"
                     /ApEinfo_fwdcolor="#cccccc"
                     /ApEinfo_revcolor="#cccccc"
                     /ApEinfo_graphicformat="arrow_data {{0 1 2 0 0 -1} {} 0}
                     width 5 offset 0"
     misc_feature    7324..7329
                     /locus_tag="Bbs1 site(1)"
                     /label="Bbs1 site(1)"
                     /ApEinfo_label="Bbs1 site"
                     /ApEinfo_fwdcolor="#cccccc"
                     /ApEinfo_revcolor="#cccccc"
                     /ApEinfo_graphicformat="arrow_data {{0 1 2 0 0 -1} {} 0}
                     width 5 offset 0"
     misc_feature    828..1016
                     /locus_tag="5'LTR"
                     /label="5'LTR"
                     /ApEinfo_label="5'LTR"
                     /ApEinfo_fwdcolor="#cccccc"
                     /ApEinfo_revcolor="#cccccc"
                     /ApEinfo_graphicformat="arrow_data {{0 1 2 0 0 -1} {} 0}
                     width 5 offset 0"
     source          2912..3490
                     /organism="synthetic DNA construct"
                     /mol_type="other DNA"
                     /locus_tag="source:synthetic DNA construct"
                     /label="source:synthetic DNA construct"
                     /ApEinfo_label="source:synthetic DNA construct"
                     /ApEinfo_fwdcolor="pink"
                     /ApEinfo_revcolor="pink"
                     /ApEinfo_graphicformat="arrow_data {{0 1 2 0 0 -1} {} 0}
                     width 5 offset 0"
     misc_feature    6924..7112
                     /locus_tag="3' LTR"
                     /label="3' LTR"
                     /ApEinfo_label="3' LTR"
                     /ApEinfo_fwdcolor="#cccccc"
                     /ApEinfo_revcolor="#cccccc"
                     /ApEinfo_graphicformat="arrow_data {{0 1 2 0 0 -1} {} 0}
                     width 5 offset 0"
     misc_feature    5390..5788
                     /locus_tag="Blasticidin resistance gene"
                     /label="Blasticidin resistance gene"
                     /ApEinfo_label="Blasticidin resistance gene"
                     /ApEinfo_fwdcolor="#cc66ff"
                     /ApEinfo_revcolor="#cc66ff"
                     /ApEinfo_graphicformat="arrow_data {{0 1 2 0 0 -1} {} 0}
                     width 5 offset 0"
     misc_feature    3356..3358
                     /locus_tag="L151P"
                     /label="L151P"
                     /ApEinfo_label="L151P"
                     /ApEinfo_fwdcolor="#7eff74"
                     /ApEinfo_revcolor="#7eff74"
                     /ApEinfo_graphicformat="arrow_data {{0 1 2 0 0 -1} {} 0}
                     width 5 offset 0"
     misc_feature    5390..5788
                     /locus_tag="Blast"
                     /label="Blast"
                     /ApEinfo_label="Blast"
                     /ApEinfo_fwdcolor="#ff6666"
                     /ApEinfo_revcolor="#ff6666"
                     /ApEinfo_graphicformat="arrow_data {{0 1 2 0 0 -1} {} 0}
                     width 5 offset 0"
     misc_feature    5816..6409
                     /locus_tag="WPRE"
                     /label="WPRE"
                     /ApEinfo_label="WPRE"
                     /ApEinfo_fwdcolor="#6666ff"
                     /ApEinfo_revcolor="#6666ff"
                     /ApEinfo_graphicformat="arrow_data {{0 1 2 0 0 -1} {} 0}
                     width 5 offset 0"
     misc_feature    5468..5473
                     /locus_tag="Bbs1 site(2)"
                     /label="Bbs1 site(2)"
                     /ApEinfo_label="Bbs1 site"
                     /ApEinfo_fwdcolor="#cccccc"
                     /ApEinfo_revcolor="#cccccc"
                     /ApEinfo_graphicformat="arrow_data {{0 1 2 0 0 -1} {} 0}
                     width 5 offset 0"
     misc_feature    6352..6357
                     /locus_tag="Bbs1 site(3)"
                     /label="Bbs1 site(3)"
                     /ApEinfo_label="Bbs1 site"
                     /ApEinfo_fwdcolor="#cccccc"
                     /ApEinfo_revcolor="#cccccc"
                     /ApEinfo_graphicformat="arrow_data {{0 1 2 0 0 -1} {} 0}
                     width 5 offset 0"
     misc_feature    5330..5389
                     /locus_tag="P2A"
                     /label="P2A"
                     /ApEinfo_label="P2A"
                     /ApEinfo_fwdcolor="#e6e6e6"
                     /ApEinfo_revcolor="#e6e6e6"
                     /ApEinfo_graphicformat="arrow_data {{0 1 2 0 0 -1} {} 0}
                     width 5 offset 0"
     misc_feature    3479..3481
                     /locus_tag="T192A"
                     /label="T192A"
                     /ApEinfo_label="T192A"
                     /ApEinfo_fwdcolor="#7eff74"
                     /ApEinfo_revcolor="#7eff74"
                     /ApEinfo_graphicformat="arrow_data {{0 1 2 0 0 -1} {} 0}
                     width 5 offset 0"
     misc_difference 3485..3487
                     /locus_tag="K194I"
                     /label="K194I"
                     /ApEinfo_label="K194I"
                     /ApEinfo_fwdcolor="pink"
                     /ApEinfo_revcolor="pink"
                     /ApEinfo_graphicformat="arrow_data {{0 1 2 0 0 -1} {} 0}
                     width 5 offset 0"
     misc_feature    3260..3262
                     /locus_tag="R118S"
                     /label="R118S"
                     /ApEinfo_label="R118S"
                     /ApEinfo_fwdcolor="#7eff74"
                     /ApEinfo_revcolor="#7eff74"
                     /ApEinfo_graphicformat="arrow_data {{0 1 2 0 0 -1} {} 0}
                     width 5 offset 0"
     misc_feature    3326..3328
                     /locus_tag="E141K"
                     /label="E141K"
                     /ApEinfo_label="E141K"
                     /ApEinfo_fwdcolor="#7eff74"
                     /ApEinfo_revcolor="#7eff74"
                     /ApEinfo_graphicformat="arrow_data {{0 1 2 0 0 -1} {} 0}
                     width 5 offset 0"
     misc_difference 3329..3331
                     /locus_tag="Q142R"
                     /label="Q142R"
                     /ApEinfo_label="Q142R"
                     /ApEinfo_fwdcolor="pink"
                     /ApEinfo_revcolor="pink"
                     /ApEinfo_graphicformat="arrow_data {{0 1 2 0 0 -1} {} 0}
                     width 5 offset 0"
     misc_feature    3353..3355
                     /locus_tag="S150G"
                     /label="S150G"
                     /ApEinfo_label="S150G"
                     /ApEinfo_fwdcolor="#7eff74"
                     /ApEinfo_revcolor="#7eff74"
                     /ApEinfo_graphicformat="arrow_data {{0 1 2 0 0 -1} {} 0}
                     width 5 offset 0"
     misc_feature    3501..3547
                     /locus_tag="GSQ linker"
                     /label="GSQ linker"
                     /ApEinfo_label="GSQ linker"
                     /ApEinfo_fwdcolor="#ffff66"
                     /ApEinfo_revcolor="#ffff66"
                     /ApEinfo_graphicformat="arrow_data {{0 1 2 0 0 -1} {} 0}
                     width 5 offset 0"
ORIGIN
        1 gtcgacggat cgggagatct cccgatcccc tatggtgcac tctcagtaca atctgctctg
       61 atgccgcata gttaagccag tatctgctcc ctgcttgtgt gttggaggtc gctgagtagt
      121 gcgcgagcaa aatttaagct acaacaaggc aaggcttgac cgacaattgc atgaagaatc
      181 tgcttagggt taggcgtttt gcgctgcttc gcgatgtacg ggccagatat acgcgttgac
      241 attgattatt gactagttat taatagtaat caattacggg gtcattagtt catagcccat
      301 atatggagtt ccgcgttaca taacttacgg taaatggccc gcctggctga ccgcccaacg
      361 acccccgccc attgacgtca ataatgacgt atgttcccat agtaacgcca atagggactt
      421 tccattgacg tcaatgggtg gagtatttac ggtaaactgc ccacttggca gtacatcaag
      481 tgtatcatat gccaagtacg ccccctattg acgtcaatga cggtaaatgg cccgcctggc
      541 attatgccca gtacatgacc ttatgggact ttcctacttg gcagtacatc tacgtattag
      601 tcatcgctat taccatggtg atgcggtttt ggcagtacat caatgggcgt ggatagcggt
      661 ttgactcacg gggatttcca agtctccacc ccattgacgt caatgggagt ttgttttggc
      721 accaaaatca acgggacttt ccaaaatgtc gtaacaactc cgccccattg acgcaaatgg
      781 gcggtaggcg tgtacggtgg gaggtctata taagcagcgc gttttgcctg tactgggtct
      841 ctctggttag accagatctg agcctgggag ctctctggct aactagggaa cccactgctt
      901 aagcctcaat aaagcttgcc ttgagtgctt caagtagtgt gtgcccgtct gttgtgtgac
      961 tctggtaact agagatccct cagacccttt tagtcagtgt ggaaaatctc tagcagtggc
     1021 gcccgaacag ggacttgaaa gcgaaaggga aaccagagga gctctctcga cgcaggactc
     1081 ggcttgctga agcgcgcacg gcaagaggcg aggggcggcg actggtgagt acgccaaaaa
     1141 ttttgactag cggaggctag aaggagagag atgggtgcga gagcgtcagt attaagcggg
     1201 ggagaattag atcgcgatgg gaaaaaattc ggttaaggcc agggggaaag aaaaaatata
     1261 aattaaaaca tatagtatgg gcaagcaggg agctagaacg attcgcagtt aatcctggcc
     1321 tgttagaaac atcagaaggc tgtagacaaa tactgggaca gctacaacca tcccttcaga
     1381 caggatcaga agaacttaga tcattatata atacagtagc aaccctctat tgtgtgcatc
     1441 aaaggataga gataaaagac accaaggaag ctttagacaa gatagaggaa gagcaaaaca
     1501 aaagtaagac caccgcacag caagcggccG GCCgctgatc ttcagacctg gaggaggaga
     1561 tatgagggac aattggagaa gtgaattata taaatataaa gtagtaaaaa ttgaaccatt
     1621 aggagtagca cccaccaagg caaagagaag agtggtgcag agagaaaaaa gagcagtggg
     1681 aataggagct ttgttccttg ggttcttggg agcagcagga agcactatgg gcgcagcgtc
     1741 aatgacgctg acggtacagg ccagacaatt attgtctggt atagtgcagc agcagaacaa
     1801 tttgctgagg gctattgagg cgcaacagca tctgttgcaa ctcacagtct ggggcatcaa
     1861 gcagctccag gcaagaatcc tggctgtgga aagataccta aaggatcaac agctcctggg
     1921 gatttggggt tgctctggaa aactcatttg caccactgct gtgccttgga atgctagttg
     1981 gagtaataaa tctctggaac agatttggaa tcacacgacc tggatggagt gggacagaga
     2041 aattaacaat tacacaagct taatacactc cttaattgaa gaatcgcaaa accagcaaga
     2101 aaagaatgaa caagaattat tggaattaga taaatgggca agtttgtgga attggtttaa
     2161 cataacaaat tggctgtggt atataaaatt attcataatg atagtaggag gcttggtagg
     2221 tttaagaata gtttttgctg tactttctat agtgaataga gttaggcagg gatattcacc
     2281 attatcgttt cagacccacc tcccaacccc gaggggaccc gacaggcccg aaggaataga
     2341 agaagaaggt ggagagagag acagagacag atccattcga ttagtgaacg gatcggcact
     2401 gcgtgcgcca attctgcaga caaatggcag tattcatcca caattttaaa agaaaagggg
     2461 ggattggggg gtacagtgca ggggaaagaa tagtagacat aatagcaaca gacatacaaa
     2521 ctaaagaatt acaaaaacaa attacaaaaa ttcaaaattt tcgggtttat tacagggaca
     2581 gcagagatcc agtttggtta attagctagc taggtcttga aaggagtggg aattggctcc
     2641 ggtgcccgtc agtgggcaga gcgcacatcg cccacagtcc ccgagaagtt ggggggaggg
     2701 gtcggcaatt gatccggtgc ctagagaagg tggcgcgggg taaactggga aagtgatgtc
     2761 gtgtactggc tccgcctttt tcccgagggt gggggagaac cgtatataag tgcagtagtc
     2821 gccgtgaacg ttctttttcg caacgggttt gccgccagaa cacaggaccg gtgccaccAT
     2881 GGACTACAAA GACGATGACG ACAAGggctc taaagacaat actgtgcctc tgaagctgat
     2941 cgctctcctg gctaatggcg agttccatag tggcgaacag ctgggagaaa ccctgggcat
     3001 gtccagggcc gctatcaaca agcacattca gactctgcgc gactggggcg tggacgtgtt
     3061 caccgtgccc ggaaagggct actctctgcc cgagcctatc ccgctgctga acgctaaaca
     3121 gattctggga cagctggacg gcgggagcgt ggcagtcctg cctgtgGTCG ACtccaccaa
     3181 tcagtacctg ctggatcgaa tcggcgagct gaagagtggg gatgcttgca ttgcagaata
     3241 tcagcaggca gggagaggaa gcagagggag gaaatggttc tctccttttg gagctaacct
     3301 gtacctgagt atgttttggc gcctgaagcg gggaccagca gcaatcggcc tgggcccggt
     3361 catcggaatt gtcatggcag aagcgctgcg aaagctggga gcagacaagg tgcgagtcaa
     3421 atggcccaat gacctgtatc tgcaggatag aaagctggca ggcatcctgg tggagctggc
     3481 cggaataaca GGGCGCGCCG GCGGGGGATC TTCCGGAGGC GGGCAAATTT CTTACGCAAG
     3541 TAGAGGGgaa ttcATGGCCT CGGAAGACAT TGCCAAGCTG GCAGAGACAC TTGCCAAGAC
     3601 TCAGGTGGCC GGGGGACAGC TGAGTTTCAA AGGCAAGAGC CTCAAACTCA ACACTGCAGA
     3661 AGATGCTAAA GATGTGATTA AAGAGATTGA AGACTTTGAC AGCTTGGAGG CTCTGCGTCT
     3721 GGAAGGCAAC ACAGTGGGCG TGGAAGCAGC CAGGGTCATC GCCAAGGCCT TAGAGAAGAA
     3781 GTCGGAGTTG AAGCGCTGCC ACTGGAGTGA CATGTTCACG GGAAGGCTGC GGACCGAGAT
     3841 CCCACCAGCC CTGATCTCAC TAGGGGAAGG ACTCATCACA GCTGGGGCTC AGCTGGTGGA
     3901 GCTGGACTTA AGCGACAACG CATTCGGGCC CGACGGTGTG CAAGGCTTCG AGGCCCTGCT
     3961 CAAGAGCTCA GCCTGCTTCA CCCTGCAGGA ACTCAAGCTC AACAACTGTG GCATGGGCAT
     4021 TGGCGGCGGC AAGATCCTGG CTGCAGCTCT GACCGAATGT CACCGGAAAT CCAGTGCCCA
     4081 AGGCAAGCCT CTGGCCCTGA AGGTCTTTGT GGCTGGCAGA AACCGTCTGG AGAATGATGG
     4141 CGCCACTGCC TTGGCAGAAG CTTTTAGGGT CATCGGGACC CTGGAGGAGG TCCACATGCC
     4201 ACAGAATGGG ATCAACCACC CTGGCATCAC TGCCCTGGCC CAGGCTTTCG CTGTCAACCC
     4261 CCTGCTGCGG GTCATCAACC TGAATGACAA CACCTTCACT GAGAAGGGCG CCGTGGCCAT
     4321 GGCCGAGACC TTGAAGACCT TGCGGCAGGT GGAGGTGATT AATTTTGGGG ACTGCCTGGT
     4381 GCGCTCCAAG GGTGCAGTTG CCATTGCAGA TGCCATCCGC GGCGGCCTGC CCAAGCTAAA
     4441 GGAGCTGAAC TTGTCATTCT GTGAAATCAA GAGGGATGCT GCCCTGGCTG TTGCTGAGGC
     4501 CATGGCAGAC AAAGCTGAGC TGGAGAAGCT GGACCTGAAT GGCAACACCC TGGGAGAAGA
     4561 AGGCTGTGAA CAGCTTCAGG AGGTGCTGGA GGGCTTCAAC ATGGCCAAGG TGCTGGCGTC
     4621 CCTCAGTGAT GACGAGGACG AGGAGGAGGA GGAGGAAGGA GAAGAGGAAG AAGAGGAAGC
     4681 AGAAGAAGAG GAGGAGGAAG ATGAGGAAGA GGAGGAAGAA GAGGAGGAGG AGGAGGAAGA
     4741 AGAGCCTCAG CAGCGAGGGC AGGGAGAGAA GTCAGCCACG CCCTCACGGA AGATTCTGGA
     4801 CCCTAACACT GGGGAGCCAG CTCCCGTGCT GTCCTCCCCA CCTCCTGCAG ACGTCTCCAC
     4861 CTTCCTGGCT TTTCCCTCTC CAGAGAAGCT GCTGCGCCTA GGGCCCAAGA GCTCCGTGCT
     4921 GATAGCCCAG CAGACTGACA CGTCTGACCC CGAGAAGGTG GTCTCTGCCT TCCTAAAGGT
     4981 GTCATCTGTG TTCAAGGACG AAGCTACTGT GAGGATGGCA GTGCAGGATG CAGTAGATGC
     5041 CCTGATGCAG AAGGCTTTCA ACTCCTCGTC CTTCAACTCC AACACCTTCC TCACCAGGCT
     5101 GCTCGTGCAC ATGGGTCTGC TCAAGAGTGA AGACAAGGTC AAGGCCATTG CCAACCTGTA
     5161 CGGCCCCCTG ATGGCGCTGA ACCACATGGT GCAGCAGGAC TATTTCCCCA AGGCCCTTGC
     5221 ACCCCTGCTG CTGGCGTTCG TGACCAAGCC CAACAGCGCC CTGGAATCCT GCTCCTTCGC
     5281 CCGCCACAGT CTGCTGCAGA CGCTGTACAA GGTCggcggc cgcgGATCCG GCGCAACAAA
     5341 CTTCTCTCTG CTGAAACAAG CCGGAGATGT CGAAGAGAAT CCTGGACCGa tggccaagcc
     5401 tttgtctcaa gaagaatcca ccctcattga aagagcaacg gctacaatca acagcatccc
     5461 catctctgaa gactacagcg tcgccagcgc agctctctct agcgacggcc gcatcttcac
     5521 tggtgtcaat gtatatcatt ttactggggg accttgtgca gaactcgtgg tgctgggcac
     5581 tgctgctgct gcggcagctg gcaacctgac ttgtatcgtc gcgatcggaa atgagaacag
     5641 gggcatcttg agcccctgcg gacggtgccg acaggtgctt ctcgatctgc atcctgggat
     5701 caaagccata gtgaaggaca gtgatggaca gccgacggca gttgggattc gtgaattgct
     5761 gccctctggt tatgtgtggg agggctaaga attaattcga tatcaagctt atcggtaatc
     5821 aacctctgga ttacaaaatt tgtgaaagat tgactggtat tcttaactat gttgctcctt
     5881 ttacgctatg tggatacgct gctttaatgc ctttgtatca tgctattgct tcccgtatgg
     5941 ctttcatttt ctcctccttg tataaatcct ggttgctgtc tctttatgag gagttgtggc
     6001 ccgttgtcag gcaacgtggc gtggtgtgca ctgtgtttgc tgacgcaacc cccactggtt
     6061 ggggcattgc caccacctgt cagctccttt ccgggacttt cgctttcccc ctccctattg
     6121 ccacggcgga actcatcgcc gcctgccttg cccgctgctg gacaggggct cggctgttgg
     6181 gcactgacaa ttccgtggtg ttgtcgggga aatcatcgtc ctttccttgg ctgctcgcct
     6241 gtgttgccac ctggattctg cgcgggacgt ccttctgcta cgtcccttcg gccctcaatc
     6301 cagcggacct tccttcccgc ggcctgctgc cggctctgcg gcctcttccg cgtcttcgcc
     6361 ttcgccctca gacgagtcgg atctcccttt gggccgcctc cccgcatcga taccgtcgac
     6421 ctcgagacct agaaaaacat ggagcaatca caagtagcaa tacagcagct accaatgctg
     6481 attgtgcctg gctagaagca caagaggagg aggaggtggg ttttccagtc acacctcagg
     6541 tacctttaag accaatgact tacaaggcag ctgtagatct tagccacttt ttaaaagaaa
     6601 aggggggact ggaagggcta attcactccc aacgaagaca agatatcctt gatctgtgga
     6661 tctaccacac acaaggctac ttccctgatt ggcagaacta cacaccaggg ccagggatca
     6721 gatatccact gacctttgga tggtgctaca agctagtacc agttgagcaa gagaaggtag
     6781 aagaagccaa tgaaggagag aacacccgct tgttacaccc tgtgagcctg catgggatgg
     6841 atgacccgga gagagaagta ttagagtgga ggtttgacag ccgcctagca tttcatcaca
     6901 tggcccgaga gctgcatccg gactgtactg ggtctctctg gttagaccag atctgagcct
     6961 gggagctctc tggctaacta gggaacccac tgcttaagcc tcaataaagc ttgccttgag
     7021 tgcttcaagt agtgtgtgcc cgtctgttgt gtgactctgg taactagaga tccctcagac
     7081 ccttttagtc agtgtggaaa atctctagca gggcccgttt aaacccgctg atcagcctcg
     7141 actgtgcctt ctagttgcca gccatctgtt gtttgcccct cccccgtgcc ttccttgacc
     7201 ctggaaggtg ccactcccac tgtcctttcc taataaaatg aggaaattgc atcgcattgt
     7261 ctgagtaggt gtcattctat tctggggggt ggggtggggc aggacagcaa gggggaggat
     7321 tgggaagaca atagcaggca tgctggggat gcggtgggct ctatggcttc tgaggcggaa
     7381 agaaccagct ggggctctag ggggtatccc cacgcgccct gtagcggcgc attaagcgcg
     7441 gcgggtgtgg tggttacgcg cagcgtgacc gctacacttg ccagcgccct agcgcccgct
     7501 cctttcgctt tcttcccttc ctttctcgcc acgttcgccg gctttccccg tcaagctcta
     7561 aatcgggggc tccctttagg gttccgattt agtgctttac ggcacctcga ccccaaaaaa
     7621 cttgattagg gtgatggttc acgtagtggg ccatcgccct gatagacggt ttttcgccct
     7681 ttgacgttgg agtccacgtt ctttaatagt ggactcttgt tccaaactgg aacaacactc
     7741 aaccctatct cggtctattc ttttgattta taagggattt tgccgatttc ggcctattgg
     7801 ttaaaaaatg agctgattta acaaaaattt aacgcgaatt aattctgtgg aatgtgtgtc
     7861 agttagggtg tggaaagtcc ccaggctccc cagcaggcag aagtatgcaa agcatgcatc
     7921 tcaattagtc agcaaccagg tgtggaaagt ccccaggctc cccagcaggc agaagtatgc
     7981 aaagcatgca tctcaattag tcagcaacca tagtcccgcc cctaactccg cccatcccgc
     8041 ccctaactcc gcccagttcc gcccattctc cgccccatgg ctgactaatt ttttttattt
     8101 atgcagaggc cgaggccgcc tctgcctctg agctattcca gaagtagtga ggaggctttt
     8161 ttggaggcct aggcttttgc aaaaagctcc cgggagcttg tatatccatt ttcggatctg
     8221 atcagcacgt gttgacaatt aatcatcggc atagtatatc ggcatagtat aatacgacaa
     8281 ggtgaggaac taaaccatgg ccaagttgac cagtgccgtt ccggtgctca ccgcgcgcga
     8341 cgtcgccgga gcggtcgagt tctggaccga ccggctcggg ttctcccggg acttcgtgga
     8401 ggacgacttc gccggtgtgg tccgggacga cgtgaccctg ttcatcagcg cggtccagga
     8461 ccaggtggtg ccggacaaca ccctggcctg ggtgtgggtg cgcggcctgg acgagctgta
     8521 cgccgagtgg tcggaggtcg tgtccacgaa cttccgggac gcctccgggc cggccatgac
     8581 cgagatcggc gagcagccgt gggggcggga gttcgccctg cgcgacccgg ccggcaactg
     8641 cgtgcacttc gtggccgagg agcaggactg acacgtgcta cgagatttcg attccaccgc
     8701 cgccttctat gaaaggttgg gcttcggaat cgttttccgg gacgccggct ggatgatcct
     8761 ccagcgcggg gatctcatgc tggagttctt cgcccacccc aacttgttta ttgcagctta
     8821 taatggttac aaataaagca atagcatcac aaatttcaca aataaagcat ttttttcact
     8881 gcattctagt tgtggtttgt ccaaactcat caatgtatct tatcatgtct gtataccgtc
     8941 gacctctagc tagagcttgg cgtaatcatg gtcatagctg tttcctgtgt gaaattgtta
     9001 tccgctcaca attccacaca acatacgagc cggaagcata aagtgtaaag cctggggtgc
     9061 ctaatgagtg agctaactca cattaattgc gttgcgctca ctgcccgctt tccagtcggg
     9121 aaacctgtcg tgccagctgc attaatgaat cggccaacgc gcggggagag gcggtttgcg
     9181 tattgggcgc tcttccgctt cctcgctcac tgactcgctg cgctcggtcg ttcggctgcg
     9241 gcgagcggta tcagctcact caaaggcggt aatacggtta tccacagaat caggggataa
     9301 cgcaggaaag aacatgtgag caaaaggcca gcaaaaggcc aggaaccgta aaaaggccgc
     9361 gttgctggcg tttttccata ggctccgccc ccctgacgag catcacaaaa atcgacgctc
     9421 aagtcagagg tggcgaaacc cgacaggact ataaagatac caggcgtttc cccctggaag
     9481 ctccctcgtg cgctctcctg ttccgaccct gccgcttacc ggatacctgt ccgcctttct
     9541 cccttcggga agcgtggcgc tttctcatag ctcacgctgt aggtatctca gttcggtgta
     9601 ggtcgttcgc tccaagctgg gctgtgtgca cgaacccccc gttcagcccg accgctgcgc
     9661 cttatccggt aactatcgtc ttgagtccaa cccggtaaga cacgacttat cgccactggc
     9721 agcagccact ggtaacagga ttagcagagc gaggtatgta ggcggtgcta cagagttctt
     9781 gaagtggtgg cctaactacg gctacactag aagaacagta tttggtatct gcgctctgct
     9841 gaagccagtt accttcggaa aaagagttgg tagctcttga tccggcaaac aaaccaccgc
     9901 tggtagcggt ggtttttttg tttgcaagca gcagattacg cgcagaaaaa aaggatctca
     9961 agaagatcct ttgatctttt ctacggggtc tgacgctcag tggaacgaaa actcacgtta
    10021 agggattttg gtcatgagat tatcaaaaag gatcttcacc tagatccttt taaattaaaa
    10081 atgaagtttt aaatcaatct aaagtatata tgagtaaact tggtctgaca gttaccaatg
    10141 cttaatcagt gaggcaccta tctcagcgat ctgtctattt cgttcatcca tagttgcctg
    10201 actccccgtc gtgtagataa ctacgatacg ggagggctta ccatctggcc ccagtgctgc
    10261 aatgataccg cgagacccac gctcaccggc tccagattta tcagcaataa accagccagc
    10321 cggaagggcc gagcgcagaa gtggtcctgc aactttatcc gcctccatcc agtctattaa
    10381 ttgttgccgg gaagctagag taagtagttc gccagttaat agtttgcgca acgttgttgc
    10441 cattgctaca ggcatcgtgg tgtcacgctc gtcgtttggt atggcttcat tcagctccgg
    10501 ttcccaacga tcaaggcgag ttacatgatc ccccatgttg tgcaaaaaag cggttagctc
    10561 cttcggtcct ccgatcgttg tcagaagtaa gttggccgca gtgttatcac tcatggttat
    10621 ggcagcactg cataattctc ttactgtcat gccatccgta agatgctttt ctgtgactgg
    10681 tgagtactca accaagtcat tctgagaata gtgtatgcgg cgaccgagtt gctcttgccc
    10741 ggcgtcaata cgggataata ccgcgccaca tagcagaact ttaaaagtgc tcatcattgg
    10801 aaaacgttct tcggggcgaa aactctcaag gatcttaccg ctgttgagat ccagttcgat
    10861 gtaacccact cgtgcaccca actgatcttc agcatctttt actttcacca gcgtttctgg
    10921 gtgagcaaaa acaggaaggc aaaatgccgc aaaaaaggga ataagggcga cacggaaatg
    10981 ttgaatactc atactcttcc tttttcaata ttattgaagc atttatcagg gttattgtct
    11041 catgagcgga tacatatttg aatgtattta gaaaaataaa caaatagggg ttccgcgcac
    11101 atttccccga aaagtgccac ctgac   
//
