# Supplementary material for: Identification of proximal SUMO-dependent interactors using SUMO-ID
Source: Nat Commun. 2021 Nov 18;12:6671. doi: 10.1038/s41467-021-26807-6 (PMC8602451; doi:10.1038/s41467-021-26807-6)
Supplement: Supplementary file 12 — Source data [file 41467_2021_26807_MOESM12_ESM.zip › Source_data_file/Sequence files_representative constructs/Lenti-EFS-FLTID-GSQ-PMLiva3MAS-P2A-BLAST.ape]

LOCUS       Lenti_EFS_FLTID_       11497 bp ds-DNA     circular     20-JUL-2021
DEFINITION  
ACCESSION   
VERSION     
SOURCE      
  ORGANISM  
COMMENT     Source: http://www.addgene.org/52962/sequences/ lentiCas9-Blast,
            TurboID (Ting lab); Human PML isoform IVa Accession# AF230411
COMMENT     Also: >PLM00101157+EFS-FLTID-PMLiva-3MAS-P2A-blast+4577 884 +
            >PLM00101156+EFS-FLTID-PMLiva-3MAS-P2A-blast+3581 1331
COMMENT     
COMMENT     ApEinfo:methylated:1
FEATURES             Location/Qualifiers
     primer_bind     complement(9339..9359)
                     /locus_tag="M13-rev"
                     /label="M13-rev"
                     /ApEinfo_label="M13-rev"
                     /ApEinfo_fwdcolor="cyan"
                     /ApEinfo_revcolor="green"
                     /ApEinfo_graphicformat="arrow_data {{0 1 2 0 0 -1} {} 0}
                     width 5 offset 0"
     CDS             2912..3868
                     /codon_start=1
                     /translation="KDNTVPLKLIALLANGEFHSGEQLGETLGMSRAAINKHIQTLRD
                     W
                     GVDVFTVPGKGYSLPEPIPLLNAKQILGQLDGGSVAVLPVVDSTNQYLLDRIGELKSG
                     D
                     ACIAEYQQAGRGSRGRKWFSPFGANLYLSMFWRLKRGPAAIGLGPVIGIVMAEALRKL
                     G
                     ADKVRVKWPNDLYLQDRKLAGILVELAGITGDAAQIVIGAGINVAMRRVEESVVNQGW
                     I
                     TLQEAGINLDRNTLAATLIRELRAALELFEQEGLAPYLPRWEKLDNFINRPVKLIIGD
                     K EIFGISRGIDKQGALLLEQDGVIKPWMGGEISLRSAEK"
                     /locus_tag="BirA (humanized)"
                     /label="BirA (humanized)"
                     /ApEinfo_label="BirA (humanized)"
                     /ApEinfo_fwdcolor="#e9d024"
                     /ApEinfo_revcolor="#e9d024"
                     /ApEinfo_graphicformat="arrow_data {{0 1 2 0 0 -1} {} 0}
                     width 5 offset 0"
     misc_feature    3383..3385
                     /locus_tag="V160A"
                     /label="V160A"
                     /ApEinfo_label="V160A"
                     /ApEinfo_fwdcolor="#7eff74"
                     /ApEinfo_revcolor="#7eff74"
                     /ApEinfo_graphicformat="arrow_data {{0 1 2 0 0 -1} {} 0}
                     width 5 offset 0"
     misc_feature    3101..3103
                     /locus_tag="Q65P"
                     /label="Q65P"
                     /ApEinfo_label="Q65P"
                     /ApEinfo_fwdcolor="#7eff74"
                     /ApEinfo_revcolor="#7eff74"
                     /ApEinfo_graphicformat="arrow_data {{0 1 2 0 0 -1} {} 0}
                     width 5 offset 0"
     rep_origin      complement(9727..10409)
                     /locus_tag="ColE1 origin"
                     /label="ColE1 origin"
                     /ApEinfo_label="ColE1 origin"
                     /ApEinfo_fwdcolor="gray50"
                     /ApEinfo_revcolor="gray50"
                     /ApEinfo_graphicformat="arrow_data {{0 1 2 0 0 -1} {} 0}
                     width 5 offset 0"
     misc_feature    3167..3169
                     /locus_tag="I87V"
                     /label="I87V"
                     /ApEinfo_label="I87V"
                     /ApEinfo_fwdcolor="#7eff74"
                     /ApEinfo_revcolor="#7eff74"
                     /ApEinfo_graphicformat="arrow_data {{0 1 2 0 0 -1} {} 0}
                     width 5 offset 0"
     misc_binding    complement(9365..9387)
                     /locus_tag="LacO"
                     /label="LacO"
                     /ApEinfo_label="LacO"
                     /ApEinfo_fwdcolor="cornflower blue"
                     /ApEinfo_revcolor="cornflower blue"
                     /ApEinfo_graphicformat="arrow_data {{0 1 2 0 0 -1} {} 0}
                     width 5 offset 0"
     misc_feature    3932..4721
                     /locus_tag="HsPML IVA 3MAS"
                     /label="HsPML IVA 3MAS"
                     /ApEinfo_label="HsPML IVA 3MAS"
                     /ApEinfo_fwdcolor="#ffcc66"
                     /ApEinfo_revcolor="#ffcc66"
                     /ApEinfo_graphicformat="arrow_data {{0 1 2 0 0 -1} {} 0}
                     width 5 offset 0"
     misc_feature    3251..3253
                     /locus_tag="G115G"
                     /label="G115G"
                     /ApEinfo_label="G115G"
                     /ApEinfo_fwdcolor="#7eff74"
                     /ApEinfo_revcolor="#7eff74"
                     /ApEinfo_graphicformat="arrow_data {{0 1 2 0 0 -1} {} 0}
                     width 5 offset 0"
     misc_feature    5688..5695
                     /locus_tag="Not1"
                     /label="Not1"
                     /ApEinfo_label="Not1"
                     /ApEinfo_fwdcolor="#ff6666"
                     /ApEinfo_revcolor="#ff6666"
                     /ApEinfo_graphicformat="arrow_data {{0 1 2 0 0 -1} {} 0}
                     width 5 offset 0"
     CDS             complement(10507..11166)
                     /locus_tag="AmpR"
                     /label="AmpR"
                     /ApEinfo_label="AmpR"
                     /ApEinfo_fwdcolor="yellow"
                     /ApEinfo_revcolor="yellow"
                     /ApEinfo_graphicformat="arrow_data {{0 1 2 0 0 -1} {} 0}
                     width 5 offset 0"
     misc_feature    4125..4125
                     /locus_tag="A>G from WT sequence"
                     /label="A>G from WT sequence"
                     /ApEinfo_label="A>G from WT sequence"
                     /ApEinfo_fwdcolor="#ff0000"
                     /ApEinfo_revcolor="#ff0000"
                     /ApEinfo_graphicformat="arrow_data {{0 1 2 0 0 -1} {} 0}
                     width 5 offset 0"
     misc_feature    3626..3628
                     /locus_tag="M241T"
                     /label="M241T"
                     /ApEinfo_label="M241T"
                     /ApEinfo_fwdcolor="#7eff74"
                     /ApEinfo_revcolor="#7eff74"
                     /ApEinfo_graphicformat="arrow_data {{0 1 2 0 0 -1} {} 0}
                     width 5 offset 0"
     misc_feature    5249..5262
                     /locus_tag="HsPML IVA 3MAS(1)"
                     /label="HsPML IVA 3MAS(1)"
                     /ApEinfo_label="HsPML IVA 3MAS"
                     /ApEinfo_fwdcolor="#ffcc66"
                     /ApEinfo_revcolor="#ffcc66"
                     /ApEinfo_graphicformat="arrow_data {{0 1 2 0 0 -1} {} 0}
                     width 5 offset 0"
     misc_feature    2457..2561
                     /locus_tag="cPPT (central polypurine tract)"
                     /label="cPPT (central polypurine tract)"
                     /ApEinfo_label="cPPT (central polypurine tract)"
                     /ApEinfo_fwdcolor="#cccccc"
                     /ApEinfo_revcolor="#cccccc"
                     /ApEinfo_graphicformat="arrow_data {{0 1 2 0 0 -1} {} 0}
                     width 5 offset 0"
     misc_feature    5247..5248
                     /locus_tag="HsPML IVA 3MAS(2)"
                     /label="HsPML IVA 3MAS(2)"
                     /ApEinfo_label="HsPML IVA 3MAS"
                     /ApEinfo_fwdcolor="#ffcc66"
                     /ApEinfo_revcolor="#ffcc66"
                     /ApEinfo_graphicformat="arrow_data {{0 1 2 0 0 -1} {} 0}
                     width 5 offset 0"
     misc_feature    2879..2905
                     /locus_tag="FLAG"
                     /label="FLAG"
                     /ApEinfo_label="FLAG"
                     /ApEinfo_fwdcolor="#ff8000"
                     /ApEinfo_revcolor="#ff8000"
                     /ApEinfo_graphicformat="arrow_data {{0 1 2 0 0 -1} {} 0}
                     width 5 offset 0"
     misc_feature    4722..5246
                     /locus_tag="HsPML IVA 3MAS(3)"
                     /label="HsPML IVA 3MAS(3)"
                     /ApEinfo_label="HsPML IVA 3MAS"
                     /ApEinfo_fwdcolor="#ffcc66"
                     /ApEinfo_revcolor="#ffcc66"
                     /ApEinfo_graphicformat="arrow_data {{0 1 2 0 0 -1} {} 0}
                     width 5 offset 0"
     misc_feature    1684..1916
                     /locus_tag="RRE (Rev binding element)"
                     /label="RRE (Rev binding element)"
                     /ApEinfo_label="RRE (Rev binding element)"
                     /ApEinfo_fwdcolor="#cccccc"
                     /ApEinfo_revcolor="#cccccc"
                     /ApEinfo_graphicformat="arrow_data {{0 1 2 0 0 -1} {} 0}
                     width 5 offset 0"
     misc_feature    4410..4410
                     /locus_tag="A>G from WT sequence(1)"
                     /label="A>G from WT sequence(1)"
                     /ApEinfo_label="A>G from WT sequence"
                     /ApEinfo_fwdcolor="#ff0000"
                     /ApEinfo_revcolor="#ff0000"
                     /ApEinfo_graphicformat="arrow_data {{0 1 2 0 0 -1} {} 0}
                     width 5 offset 0"
     misc_feature    3692..3694
                     /locus_tag="S263P"
                     /label="S263P"
                     /ApEinfo_label="S263P"
                     /ApEinfo_fwdcolor="#7eff74"
                     /ApEinfo_revcolor="#7eff74"
                     /ApEinfo_graphicformat="arrow_data {{0 1 2 0 0 -1} {} 0}
                     width 5 offset 0"
     misc_feature    5263..5686
                     /locus_tag="HsPML IVA 3MAS(4)"
                     /label="HsPML IVA 3MAS(4)"
                     /ApEinfo_label="HsPML IVA 3MAS"
                     /ApEinfo_fwdcolor="#ffcc66"
                     /ApEinfo_revcolor="#ffcc66"
                     /ApEinfo_graphicformat="arrow_data {{0 1 2 0 0 -1} {} 0}
                     width 5 offset 0"
     misc_feature    7006..7011
                     /locus_tag="Bbs1 site"
                     /label="Bbs1 site"
                     /ApEinfo_label="Bbs1 site"
                     /ApEinfo_fwdcolor="#cccccc"
                     /ApEinfo_revcolor="#cccccc"
                     /ApEinfo_graphicformat="arrow_data {{0 1 2 0 0 -1} {} 0}
                     width 5 offset 0"
     misc_feature    5256..5256
                     /locus_tag="A>G from WT sequence(2)"
                     /label="A>G from WT sequence(2)"
                     /ApEinfo_label="A>G from WT sequence"
                     /ApEinfo_fwdcolor="#ff0000"
                     /ApEinfo_revcolor="#ff0000"
                     /ApEinfo_graphicformat="arrow_data {{0 1 2 0 0 -1} {} 0}
                     width 5 offset 0"
     misc_feature    7696..7701
                     /locus_tag="Bbs1 site(1)"
                     /label="Bbs1 site(1)"
                     /ApEinfo_label="Bbs1 site"
                     /ApEinfo_fwdcolor="#cccccc"
                     /ApEinfo_revcolor="#cccccc"
                     /ApEinfo_graphicformat="arrow_data {{0 1 2 0 0 -1} {} 0}
                     width 5 offset 0"
     misc_feature    5454..5463
                     /locus_tag="ttgtggtgat>ctgcggcgag changed from WT"
                     /label="ttgtggtgat>ctgcggcgag changed from WT"
                     /ApEinfo_label="ttgtggtgat>ctgcggcgag changed from WT"
                     /ApEinfo_fwdcolor="#ff0000"
                     /ApEinfo_revcolor="#ff0000"
                     /ApEinfo_graphicformat="arrow_data {{0 1 2 0 0 -1} {} 0}
                     width 5 offset 0"
     misc_structure  3776..3778
                     /locus_tag="G291G"
                     /label="G291G"
                     /ApEinfo_label="G291G"
                     /ApEinfo_fwdcolor="#ff6462"
                     /ApEinfo_revcolor="#ff6462"
                     /ApEinfo_graphicformat="arrow_data {{0 1 2 0 0 -1} {} 0}
                     width 5 offset 0"
     misc_feature    828..1016
                     /locus_tag="5'LTR"
                     /label="5'LTR"
                     /ApEinfo_label="5'LTR"
                     /ApEinfo_fwdcolor="#cccccc"
                     /ApEinfo_revcolor="#cccccc"
                     /ApEinfo_graphicformat="arrow_data {{0 1 2 0 0 -1} {} 0}
                     width 5 offset 0"
     source          2912..3868
                     /organism="synthetic DNA construct"
                     /mol_type="other DNA"
                     /locus_tag="source:synthetic DNA construct"
                     /label="source:synthetic DNA construct"
                     /ApEinfo_label="source:synthetic DNA construct"
                     /ApEinfo_fwdcolor="pink"
                     /ApEinfo_revcolor="pink"
                     /ApEinfo_graphicformat="arrow_data {{0 1 2 0 0 -1} {} 0}
                     width 5 offset 0"
     misc_feature    7296..7484
                     /locus_tag="3' LTR"
                     /label="3' LTR"
                     /ApEinfo_label="3' LTR"
                     /ApEinfo_fwdcolor="#cccccc"
                     /ApEinfo_revcolor="#cccccc"
                     /ApEinfo_graphicformat="arrow_data {{0 1 2 0 0 -1} {} 0}
                     width 5 offset 0"
     misc_feature    5762..6160
                     /locus_tag="Blasticidin resistance gene"
                     /label="Blasticidin resistance gene"
                     /ApEinfo_label="Blasticidin resistance gene"
                     /ApEinfo_fwdcolor="#cc66ff"
                     /ApEinfo_revcolor="#cc66ff"
                     /ApEinfo_graphicformat="arrow_data {{0 1 2 0 0 -1} {} 0}
                     width 5 offset 0"
     misc_feature    3356..3358
                     /locus_tag="L151P"
                     /label="L151P"
                     /ApEinfo_label="L151P"
                     /ApEinfo_fwdcolor="#7eff74"
                     /ApEinfo_revcolor="#7eff74"
                     /ApEinfo_graphicformat="arrow_data {{0 1 2 0 0 -1} {} 0}
                     width 5 offset 0"
     misc_feature    5762..6160
                     /locus_tag="Blast"
                     /label="Blast"
                     /ApEinfo_label="Blast"
                     /ApEinfo_fwdcolor="#ff6666"
                     /ApEinfo_revcolor="#ff6666"
                     /ApEinfo_graphicformat="arrow_data {{0 1 2 0 0 -1} {} 0}
                     width 5 offset 0"
     misc_feature    6188..6781
                     /locus_tag="WPRE"
                     /label="WPRE"
                     /ApEinfo_label="WPRE"
                     /ApEinfo_fwdcolor="#6666ff"
                     /ApEinfo_revcolor="#6666ff"
                     /ApEinfo_graphicformat="arrow_data {{0 1 2 0 0 -1} {} 0}
                     width 5 offset 0"
     misc_feature    5840..5845
                     /locus_tag="Bbs1 site(2)"
                     /label="Bbs1 site(2)"
                     /ApEinfo_label="Bbs1 site"
                     /ApEinfo_fwdcolor="#cccccc"
                     /ApEinfo_revcolor="#cccccc"
                     /ApEinfo_graphicformat="arrow_data {{0 1 2 0 0 -1} {} 0}
                     width 5 offset 0"
     misc_feature    6724..6729
                     /locus_tag="Bbs1 site(3)"
                     /label="Bbs1 site(3)"
                     /ApEinfo_label="Bbs1 site"
                     /ApEinfo_fwdcolor="#cccccc"
                     /ApEinfo_revcolor="#cccccc"
                     /ApEinfo_graphicformat="arrow_data {{0 1 2 0 0 -1} {} 0}
                     width 5 offset 0"
     misc_feature    5702..5761
                     /locus_tag="P2A"
                     /label="P2A"
                     /ApEinfo_label="P2A"
                     /ApEinfo_fwdcolor="#e6e6e6"
                     /ApEinfo_revcolor="#e6e6e6"
                     /ApEinfo_graphicformat="arrow_data {{0 1 2 0 0 -1} {} 0}
                     width 5 offset 0"
     misc_feature    3479..3481
                     /locus_tag="T192A"
                     /label="T192A"
                     /ApEinfo_label="T192A"
                     /ApEinfo_fwdcolor="#7eff74"
                     /ApEinfo_revcolor="#7eff74"
                     /ApEinfo_graphicformat="arrow_data {{0 1 2 0 0 -1} {} 0}
                     width 5 offset 0"
     misc_difference 3485..3487
                     /locus_tag="K194I"
                     /label="K194I"
                     /ApEinfo_label="K194I"
                     /ApEinfo_fwdcolor="pink"
                     /ApEinfo_revcolor="pink"
                     /ApEinfo_graphicformat="arrow_data {{0 1 2 0 0 -1} {} 0}
                     width 5 offset 0"
     misc_feature    3530..3532
                     /locus_tag="M209V"
                     /label="M209V"
                     /ApEinfo_label="M209V"
                     /ApEinfo_fwdcolor="#7eff74"
                     /ApEinfo_revcolor="#7eff74"
                     /ApEinfo_graphicformat="arrow_data {{0 1 2 0 0 -1} {} 0}
                     width 5 offset 0"
     misc_feature    3260..3262
                     /locus_tag="R118S"
                     /label="R118S"
                     /ApEinfo_label="R118S"
                     /ApEinfo_fwdcolor="#7eff74"
                     /ApEinfo_revcolor="#7eff74"
                     /ApEinfo_graphicformat="arrow_data {{0 1 2 0 0 -1} {} 0}
                     width 5 offset 0"
     misc_feature    3326..3328
                     /locus_tag="E141K"
                     /label="E141K"
                     /ApEinfo_label="E141K"
                     /ApEinfo_fwdcolor="#7eff74"
                     /ApEinfo_revcolor="#7eff74"
                     /ApEinfo_graphicformat="arrow_data {{0 1 2 0 0 -1} {} 0}
                     width 5 offset 0"
     misc_difference 3329..3331
                     /locus_tag="Q142R"
                     /label="Q142R"
                     /ApEinfo_label="Q142R"
                     /ApEinfo_fwdcolor="pink"
                     /ApEinfo_revcolor="pink"
                     /ApEinfo_graphicformat="arrow_data {{0 1 2 0 0 -1} {} 0}
                     width 5 offset 0"
     misc_feature    3353..3355
                     /locus_tag="S150G"
                     /label="S150G"
                     /ApEinfo_label="S150G"
                     /ApEinfo_fwdcolor="#7eff74"
                     /ApEinfo_revcolor="#7eff74"
                     /ApEinfo_graphicformat="arrow_data {{0 1 2 0 0 -1} {} 0}
                     width 5 offset 0"
     misc_feature    3818..3820
                     /locus_tag="I305V"
                     /label="I305V"
                     /ApEinfo_label="I305V"
                     /ApEinfo_fwdcolor="#7eff74"
                     /ApEinfo_revcolor="#7eff74"
                     /ApEinfo_graphicformat="arrow_data {{0 1 2 0 0 -1} {} 0}
                     width 5 offset 0"
     misc_feature    3879..3925
                     /locus_tag="GSQ linker"
                     /label="GSQ linker"
                     /ApEinfo_label="GSQ linker"
                     /ApEinfo_fwdcolor="#ffff66"
                     /ApEinfo_revcolor="#ffff66"
                     /ApEinfo_graphicformat="arrow_data {{0 1 2 0 0 -1} {} 0}
                     width 5 offset 0"
ORIGIN
        1 gtcgacggat cgggagatct cccgatcccc tatggtgcac tctcagtaca atctgctctg
       61 atgccgcata gttaagccag tatctgctcc ctgcttgtgt gttggaggtc gctgagtagt
      121 gcgcgagcaa aatttaagct acaacaaggc aaggcttgac cgacaattgc atgaagaatc
      181 tgcttagggt taggcgtttt gcgctgcttc gcgatgtacg ggccagatat acgcgttgac
      241 attgattatt gactagttat taatagtaat caattacggg gtcattagtt catagcccat
      301 atatggagtt ccgcgttaca taacttacgg taaatggccc gcctggctga ccgcccaacg
      361 acccccgccc attgacgtca ataatgacgt atgttcccat agtaacgcca atagggactt
      421 tccattgacg tcaatgggtg gagtatttac ggtaaactgc ccacttggca gtacatcaag
      481 tgtatcatat gccaagtacg ccccctattg acgtcaatga cggtaaatgg cccgcctggc
      541 attatgccca gtacatgacc ttatgggact ttcctacttg gcagtacatc tacgtattag
      601 tcatcgctat taccatggtg atgcggtttt ggcagtacat caatgggcgt ggatagcggt
      661 ttgactcacg gggatttcca agtctccacc ccattgacgt caatgggagt ttgttttggc
      721 accaaaatca acgggacttt ccaaaatgtc gtaacaactc cgccccattg acgcaaatgg
      781 gcggtaggcg tgtacggtgg gaggtctata taagcagcgc gttttgcctg tactgggtct
      841 ctctggttag accagatctg agcctgggag ctctctggct aactagggaa cccactgctt
      901 aagcctcaat aaagcttgcc ttgagtgctt caagtagtgt gtgcccgtct gttgtgtgac
      961 tctggtaact agagatccct cagacccttt tagtcagtgt ggaaaatctc tagcagtggc
     1021 gcccgaacag ggacttgaaa gcgaaaggga aaccagagga gctctctcga cgcaggactc
     1081 ggcttgctga agcgcgcacg gcaagaggcg aggggcggcg actggtgagt acgccaaaaa
     1141 ttttgactag cggaggctag aaggagagag atgggtgcga gagcgtcagt attaagcggg
     1201 ggagaattag atcgcgatgg gaaaaaattc ggttaaggcc agggggaaag aaaaaatata
     1261 aattaaaaca tatagtatgg gcaagcaggg agctagaacg attcgcagtt aatcctggcc
     1321 tgttagaaac atcagaaggc tgtagacaaa tactgggaca gctacaacca tcccttcaga
     1381 caggatcaga agaacttaga tcattatata atacagtagc aaccctctat tgtgtgcatc
     1441 aaaggataga gataaaagac accaaggaag ctttagacaa gatagaggaa gagcaaaaca
     1501 aaagtaagac caccgcacag caagcggccG GCCgctgatc ttcagacctg gaggaggaga
     1561 tatgagggac aattggagaa gtgaattata taaatataaa gtagtaaaaa ttgaaccatt
     1621 aggagtagca cccaccaagg caaagagaag agtggtgcag agagaaaaaa gagcagtggg
     1681 aataggagct ttgttccttg ggttcttggg agcagcagga agcactatgg gcgcagcgtc
     1741 aatgacgctg acggtacagg ccagacaatt attgtctggt atagtgcagc agcagaacaa
     1801 tttgctgagg gctattgagg cgcaacagca tctgttgcaa ctcacagtct ggggcatcaa
     1861 gcagctccag gcaagaatcc tggctgtgga aagataccta aaggatcaac agctcctggg
     1921 gatttggggt tgctctggaa aactcatttg caccactgct gtgccttgga atgctagttg
     1981 gagtaataaa tctctggaac agatttggaa tcacacgacc tggatggagt gggacagaga
     2041 aattaacaat tacacaagct taatacactc cttaattgaa gaatcgcaaa accagcaaga
     2101 aaagaatgaa caagaattat tggaattaga taaatgggca agtttgtgga attggtttaa
     2161 cataacaaat tggctgtggt atataaaatt attcataatg atagtaggag gcttggtagg
     2221 tttaagaata gtttttgctg tactttctat agtgaataga gttaggcagg gatattcacc
     2281 attatcgttt cagacccacc tcccaacccc gaggggaccc gacaggcccg aaggaataga
     2341 agaagaaggt ggagagagag acagagacag atccattcga ttagtgaacg gatcggcact
     2401 gcgtgcgcca attctgcaga caaatggcag tattcatcca caattttaaa agaaaagggg
     2461 ggattggggg gtacagtgca ggggaaagaa tagtagacat aatagcaaca gacatacaaa
     2521 ctaaagaatt acaaaaacaa attacaaaaa ttcaaaattt tcgggtttat tacagggaca
     2581 gcagagatcc agtttggtta attagctagc taggtcttga aaggagtggg aattggctcc
     2641 ggtgcccgtc agtgggcaga gcgcacatcg cccacagtcc ccgagaagtt ggggggaggg
     2701 gtcggcaatt gatccggtgc ctagagaagg tggcgcgggg taaactggga aagtgatgtc
     2761 gtgtactggc tccgcctttt tcccgagggt gggggagaac cgtatataag tgcagtagtc
     2821 gccgtgaacg ttctttttcg caacgggttt gccgccagaa cacaggaccg gtgccaccAT
     2881 GGACTACAAA GACGATGACG ACAAGggctc taaagacaat actgtgcctc tgaagctgat
     2941 cgctctcctg gctaatggcg agttccatag tggcgaacag ctgggagaaa ccctgggcat
     3001 gtccagggcc gctatcaaca agcacattca gactctgcgc gactggggcg tggacgtgtt
     3061 caccgtgccc ggaaagggct actctctgcc cgagcctatc ccgctgctga acgctaaaca
     3121 gattctggga cagctggacg gcgggagcgt ggcagtcctg cctgtgGTCG ACtccaccaa
     3181 tcagtacctg ctggatcgaa tcggcgagct gaagagtggg gatgcttgca ttgcagaata
     3241 tcagcaggca gggagaggaa gcagagggag gaaatggttc tctccttttg gagctaacct
     3301 gtacctgagt atgttttggc gcctgaagcg gggaccagca gcaatcggcc tgggcccggt
     3361 catcggaatt gtcatggcag aagcgctgcg aaagctggga gcagacaagg tgcgagtcaa
     3421 atggcccaat gacctgtatc tgcaggatag aaagctggca ggcatcctgg tggagctggc
     3481 cggaataaca ggcgatgctg cacagatcgt cattggcgcc gggattaacg tggctatgag
     3541 gcgcgtggag gaaagcgtgg tcaatcaggg ctggatcaca ctgcaggaag cagggattaa
     3601 cctggacagg aatactctgg ccgctacgct gatccgagag ctgcgggcag ccctggaact
     3661 gttcgagcag gaaggcctgg ctccatatct gccacggtgg gagaagctgg ataacttcat
     3721 caatagaccc gtgaagctga tcattgggga caaagagatt ttcgggatta gccgggggat
     3781 tgataaacag ggagccctgc tgctggaaca ggacggagtt atcaaaccct ggatgggcgg
     3841 agaaatcagt ctgcggtctg ccgaaaagGG GCGCGCCGGC GGGGGATCTT CCGGAGGCGG
     3901 GCAAATTTCT TACGCAAGTA GAGGGgaatt cATGGAGCCT GCACCCGCCC GATCTCCGAG
     3961 GCCCCAGCAG GACCCCGCCC GGCCCCAGGA GCCCACCATG CCTCCCCCCG AGACCCCCTC
     4021 TGAAGGCCGC CAGCCCAGCC CCAGCCCCAG CCCTACAGAG CGAGCCCCCG CTTCGGAGGA
     4081 GGAGTTCCAG TTTCTGCGCT GCCAGCAATG CCAGGCGGAA GCCAGGTGCC CGAAGCTGCT
     4141 GCCTTGTCTG CACACGCTGT GCTCAGGATG CCTGGAGGCG TCGGGCATGC AGTGCCCCAT
     4201 CTGCCAGGCG CCCTGGCCCC TAGGTGCAGA CACACCCGCC CTGGATAACG TCTTTTTCGA
     4261 GAGTCTGCAG CGGCGCCTGT CGGTGTACCG GCAGATTGTG GATGCGCAGG CTGTGTGCAC
     4321 CCGCTGCAAA GAGTCGGCCG ACTTCTGGTG CTTTGAGTGC GAGCAGCTCC TCTGCGCCAA
     4381 GTGCTTCGAG GCACACCAGT GGTTCCTCAG GCACGAGGCC CGGCCCCTAG CAGAGCTGCG
     4441 CAACCAGTCG GTGCGTGAGT TCCTGGACGG CACCCGCAAG ACCAACAACA TCTTCTGCTC
     4501 CAACCCCAAC CACCGCACCC CTACGCTGAC CAGCATCTAC TGCCGAGGAT GTTCCAAGCC
     4561 GCTGTGCTGC TCGTGCGCGC TCCTTGACAG CAGCCACAGT GAGCTCAAGT GCGACATCAG
     4621 CGCAGAGATC CAGCAGCGAC AGGAGGAGCT GGACGCCATG ACGCAGGCGC TGCAGGAGCA
     4681 GGATAGTGCC TTTGGCGCGG TTCACGCGCA GATGCACGCG GCCGTCGGCC AGTTGGGCCG
     4741 CGCGCGTGCC GAGACCGAGG AGCTGATCCG CGAGCGCGTG CGCCAGGTGG TAGCTCACGT
     4801 GCGGGCTCAG GAGCGCGAGC TGCTGGAGGC TGTGGACGCG CGGTACCAGC GCGACTACGA
     4861 GGAGATGGCC AGTCGGCTGG GCCGCCTGGA TGCTGTGCTG CAGCGCATCC GCACGGGCAG
     4921 CGCGCTGGTG CAGAGGATGA AGTGCTACGC CTCGGACCAG GAGGTGCTGG ACATGCACGG
     4981 TTTCCTGCGC CAGGCGCTCT GCCGCCTGCG CCAGGAGGAG CCCCAGAGCC TGCAAGCTGC
     5041 CGTGCGCACC GATGGCTTCG ACGAGTTCAA GGTGCGCCTG CAGGACCTCA GCTCTTGCAT
     5101 CACCCAGGGG AAAGATGCAG CTGTATCCAA GAAAGCCAGC CCAGAGGCTG CCAGCACTCC
     5161 CAGGGACCCT ATTGACGTTG ACCTGGATGT CTCCAATACA ACGACAGCCC AGAAGAGGAA
     5221 GTGCAGCCAG ACCCAGTGCC CCAGGAAGGT CATCAGGATG GAGTCTGAGG AGGGGAAGGA
     5281 GGCAAGGTTG GCTCGGAGCT CCCCGGAGCA GCCCAGGCCC AGCACCTCCA AGGCAGTCTC
     5341 ACCACCCCAC CTGGATGGAC CGCCTAGCCC CAGGAGCCCC GTCATAGGAA GTGAGGTCTT
     5401 CCTGCCCAAC AGCAACCACG TGGCCAGTGG CGCCGGGGAG GCAGAGGAAC GCGCTGCGGC
     5461 GAGCAGCAGC TCGGAAGACT CAGATGCCGA AAACTCGTCC TCCCGAGAGC TGGATGACAG
     5521 CAGCAGTGAG TCCAGTGACC TCCAGCTGGA AGGCCCCAGC ACCCTCAGGG TCCTGGACGA
     5581 GAACCTTGCT GACCCCCAAG CAGAAGACAG ACCTCTGGTT TTCTTTGACC TCAAGATTGA
     5641 CAATGAAAGT GGGTTCTCCT GGGGCTACCC CCACCCCTTT CTAATTggcg gccgcgGATC
     5701 CGGCGCAACA AACTTCTCTC TGCTGAAACA AGCCGGAGAT GTCGAAGAGA ATCCTGGACC
     5761 Gatggccaag cctttgtctc aagaagaatc caccctcatt gaaagagcaa cggctacaat
     5821 caacagcatc cccatctctg aagactacag cgtcgccagc gcagctctct ctagcgacgg
     5881 ccgcatcttc actggtgtca atgtatatca ttttactggg ggaccttgtg cagaactcgt
     5941 ggtgctgggc actgctgctg ctgcggcagc tggcaacctg acttgtatcg tcgcgatcgg
     6001 aaatgagaac aggggcatct tgagcccctg cggacggtgc cgacaggtgc ttctcgatct
     6061 gcatcctggg atcaaagcca tagtgaagga cagtgatgga cagccgacgg cagttgggat
     6121 tcgtgaattg ctgccctctg gttatgtgtg ggagggctaa gaattaattc gatatcaagc
     6181 ttatcggtaa tcaacctctg gattacaaaa tttgtgaaag attgactggt attcttaact
     6241 atgttgctcc ttttacgcta tgtggatacg ctgctttaat gcctttgtat catgctattg
     6301 cttcccgtat ggctttcatt ttctcctcct tgtataaatc ctggttgctg tctctttatg
     6361 aggagttgtg gcccgttgtc aggcaacgtg gcgtggtgtg cactgtgttt gctgacgcaa
     6421 cccccactgg ttggggcatt gccaccacct gtcagctcct ttccgggact ttcgctttcc
     6481 ccctccctat tgccacggcg gaactcatcg ccgcctgcct tgcccgctgc tggacagggg
     6541 ctcggctgtt gggcactgac aattccgtgg tgttgtcggg gaaatcatcg tcctttcctt
     6601 ggctgctcgc ctgtgttgcc acctggattc tgcgcgggac gtccttctgc tacgtccctt
     6661 cggccctcaa tccagcggac cttccttccc gcggcctgct gccggctctg cggcctcttc
     6721 cgcgtcttcg ccttcgccct cagacgagtc ggatctccct ttgggccgcc tccccgcatc
     6781 gataccgtcg acctcgagac ctagaaaaac atggagcaat cacaagtagc aatacagcag
     6841 ctaccaatgc tgattgtgcc tggctagaag cacaagagga ggaggaggtg ggttttccag
     6901 tcacacctca ggtaccttta agaccaatga cttacaaggc agctgtagat cttagccact
     6961 ttttaaaaga aaagggggga ctggaagggc taattcactc ccaacgaaga caagatatcc
     7021 ttgatctgtg gatctaccac acacaaggct acttccctga ttggcagaac tacacaccag
     7081 ggccagggat cagatatcca ctgacctttg gatggtgcta caagctagta ccagttgagc
     7141 aagagaaggt agaagaagcc aatgaaggag agaacacccg cttgttacac cctgtgagcc
     7201 tgcatgggat ggatgacccg gagagagaag tattagagtg gaggtttgac agccgcctag
     7261 catttcatca catggcccga gagctgcatc cggactgtac tgggtctctc tggttagacc
     7321 agatctgagc ctgggagctc tctggctaac tagggaaccc actgcttaag cctcaataaa
     7381 gcttgccttg agtgcttcaa gtagtgtgtg cccgtctgtt gtgtgactct ggtaactaga
     7441 gatccctcag acccttttag tcagtgtgga aaatctctag cagggcccgt ttaaacccgc
     7501 tgatcagcct cgactgtgcc ttctagttgc cagccatctg ttgtttgccc ctcccccgtg
     7561 ccttccttga ccctggaagg tgccactccc actgtccttt cctaataaaa tgaggaaatt
     7621 gcatcgcatt gtctgagtag gtgtcattct attctggggg gtggggtggg gcaggacagc
     7681 aagggggagg attgggaaga caatagcagg catgctgggg atgcggtggg ctctatggct
     7741 tctgaggcgg aaagaaccag ctggggctct agggggtatc cccacgcgcc ctgtagcggc
     7801 gcattaagcg cggcgggtgt ggtggttacg cgcagcgtga ccgctacact tgccagcgcc
     7861 ctagcgcccg ctcctttcgc tttcttccct tcctttctcg ccacgttcgc cggctttccc
     7921 cgtcaagctc taaatcgggg gctcccttta gggttccgat ttagtgcttt acggcacctc
     7981 gaccccaaaa aacttgatta gggtgatggt tcacgtagtg ggccatcgcc ctgatagacg
     8041 gtttttcgcc ctttgacgtt ggagtccacg ttctttaata gtggactctt gttccaaact
     8101 ggaacaacac tcaaccctat ctcggtctat tcttttgatt tataagggat tttgccgatt
     8161 tcggcctatt ggttaaaaaa tgagctgatt taacaaaaat ttaacgcgaa ttaattctgt
     8221 ggaatgtgtg tcagttaggg tgtggaaagt ccccaggctc cccagcaggc agaagtatgc
     8281 aaagcatgca tctcaattag tcagcaacca ggtgtggaaa gtccccaggc tccccagcag
     8341 gcagaagtat gcaaagcatg catctcaatt agtcagcaac catagtcccg cccctaactc
     8401 cgcccatccc gcccctaact ccgcccagtt ccgcccattc tccgccccat ggctgactaa
     8461 ttttttttat ttatgcagag gccgaggccg cctctgcctc tgagctattc cagaagtagt
     8521 gaggaggctt ttttggaggc ctaggctttt gcaaaaagct cccgggagct tgtatatcca
     8581 ttttcggatc tgatcagcac gtgttgacaa ttaatcatcg gcatagtata tcggcatagt
     8641 ataatacgac aaggtgagga actaaaccat ggccaagttg accagtgccg ttccggtgct
     8701 caccgcgcgc gacgtcgccg gagcggtcga gttctggacc gaccggctcg ggttctcccg
     8761 ggacttcgtg gaggacgact tcgccggtgt ggtccgggac gacgtgaccc tgttcatcag
     8821 cgcggtccag gaccaggtgg tgccggacaa caccctggcc tgggtgtggg tgcgcggcct
     8881 ggacgagctg tacgccgagt ggtcggaggt cgtgtccacg aacttccggg acgcctccgg
     8941 gccggccatg accgagatcg gcgagcagcc gtgggggcgg gagttcgccc tgcgcgaccc
     9001 ggccggcaac tgcgtgcact tcgtggccga ggagcaggac tgacacgtgc tacgagattt
     9061 cgattccacc gccgccttct atgaaaggtt gggcttcgga atcgttttcc gggacgccgg
     9121 ctggatgatc ctccagcgcg gggatctcat gctggagttc ttcgcccacc ccaacttgtt
     9181 tattgcagct tataatggtt acaaataaag caatagcatc acaaatttca caaataaagc
     9241 atttttttca ctgcattcta gttgtggttt gtccaaactc atcaatgtat cttatcatgt
     9301 ctgtataccg tcgacctcta gctagagctt ggcgtaatca tggtcatagc tgtttcctgt
     9361 gtgaaattgt tatccgctca caattccaca caacatacga gccggaagca taaagtgtaa
     9421 agcctggggt gcctaatgag tgagctaact cacattaatt gcgttgcgct cactgcccgc
     9481 tttccagtcg ggaaacctgt cgtgccagct gcattaatga atcggccaac gcgcggggag
     9541 aggcggtttg cgtattgggc gctcttccgc ttcctcgctc actgactcgc tgcgctcggt
     9601 cgttcggctg cggcgagcgg tatcagctca ctcaaaggcg gtaatacggt tatccacaga
     9661 atcaggggat aacgcaggaa agaacatgtg agcaaaaggc cagcaaaagg ccaggaaccg
     9721 taaaaaggcc gcgttgctgg cgtttttcca taggctccgc ccccctgacg agcatcacaa
     9781 aaatcgacgc tcaagtcaga ggtggcgaaa cccgacagga ctataaagat accaggcgtt
     9841 tccccctgga agctccctcg tgcgctctcc tgttccgacc ctgccgctta ccggatacct
     9901 gtccgccttt ctcccttcgg gaagcgtggc gctttctcat agctcacgct gtaggtatct
     9961 cagttcggtg taggtcgttc gctccaagct gggctgtgtg cacgaacccc ccgttcagcc
    10021 cgaccgctgc gccttatccg gtaactatcg tcttgagtcc aacccggtaa gacacgactt
    10081 atcgccactg gcagcagcca ctggtaacag gattagcaga gcgaggtatg taggcggtgc
    10141 tacagagttc ttgaagtggt ggcctaacta cggctacact agaagaacag tatttggtat
    10201 ctgcgctctg ctgaagccag ttaccttcgg aaaaagagtt ggtagctctt gatccggcaa
    10261 acaaaccacc gctggtagcg gtggtttttt tgtttgcaag cagcagatta cgcgcagaaa
    10321 aaaaggatct caagaagatc ctttgatctt ttctacgggg tctgacgctc agtggaacga
    10381 aaactcacgt taagggattt tggtcatgag attatcaaaa aggatcttca cctagatcct
    10441 tttaaattaa aaatgaagtt ttaaatcaat ctaaagtata tatgagtaaa cttggtctga
    10501 cagttaccaa tgcttaatca gtgaggcacc tatctcagcg atctgtctat ttcgttcatc
    10561 catagttgcc tgactccccg tcgtgtagat aactacgata cgggagggct taccatctgg
    10621 ccccagtgct gcaatgatac cgcgagaccc acgctcaccg gctccagatt tatcagcaat
    10681 aaaccagcca gccggaaggg ccgagcgcag aagtggtcct gcaactttat ccgcctccat
    10741 ccagtctatt aattgttgcc gggaagctag agtaagtagt tcgccagtta atagtttgcg
    10801 caacgttgtt gccattgcta caggcatcgt ggtgtcacgc tcgtcgtttg gtatggcttc
    10861 attcagctcc ggttcccaac gatcaaggcg agttacatga tcccccatgt tgtgcaaaaa
    10921 agcggttagc tccttcggtc ctccgatcgt tgtcagaagt aagttggccg cagtgttatc
    10981 actcatggtt atggcagcac tgcataattc tcttactgtc atgccatccg taagatgctt
    11041 ttctgtgact ggtgagtact caaccaagtc attctgagaa tagtgtatgc ggcgaccgag
    11101 ttgctcttgc ccggcgtcaa tacgggataa taccgcgcca catagcagaa ctttaaaagt
    11161 gctcatcatt ggaaaacgtt cttcggggcg aaaactctca aggatcttac cgctgttgag
    11221 atccagttcg atgtaaccca ctcgtgcacc caactgatct tcagcatctt ttactttcac
    11281 cagcgtttct gggtgagcaa aaacaggaag gcaaaatgcc gcaaaaaagg gaataagggc
    11341 gacacggaaa tgttgaatac tcatactctt cctttttcaa tattattgaa gcatttatca
    11401 gggttattgt ctcatgagcg gatacatatt tgaatgtatt tagaaaaata aacaaatagg
    11461 ggttccgcgc acatttcccc gaaaagtgcc acctgac  
//
