# Supplementary material for: Identification of proximal SUMO-dependent interactors using SUMO-ID
Source: Nat Commun. 2021 Nov 18;12:6671. doi: 10.1038/s41467-021-26807-6 (PMC8602451; doi:10.1038/s41467-021-26807-6)
Supplement: Supplementary file 12 — Source data [file 41467_2021_26807_MOESM12_ESM.zip › Source_data_file/Sequence files_representative constructs/Lenti-EFS-NTID194-GSQ-SALL1wt-P2A-BLAST.ape]

LOCUS       Lenti_EFS_NTID19       13336 bp ds-DNA     circular     20-JUL-2021
DEFINITION  
ACCESSION   
VERSION     
SOURCE      
  ORGANISM  
COMMENT     Source: http://www.addgene.org/52962/sequences/ lentiCas9-Blast,
            TurboID (Ting lab); Human PML isoform IVa Accession# AF230411
COMMENT     Homo sapiens sal-like 1 (Drosophila) (SALL1), transcript variant 1,
            mRNA. ACCESSION   NM_002968 REGION: 32..4006
COMMENT     ApEinfo:methylated:1
FEATURES             Location/Qualifiers
     misc_feature    3554..7526
                     /locus_tag="Human SALL1"
                     /label="Human SALL1"
                     /ApEinfo_label="Human SALL1"
                     /ApEinfo_fwdcolor="cyan"
                     /ApEinfo_revcolor="cyan"
                     /ApEinfo_graphicformat="arrow_data {{0 1 2 0 0 -1} {} 0}
                     width 5 offset 0"
     primer_bind     complement(11178..11198)
                     /locus_tag="M13-rev"
                     /label="M13-rev"
                     /ApEinfo_label="M13-rev"
                     /ApEinfo_fwdcolor="cyan"
                     /ApEinfo_revcolor="green"
                     /ApEinfo_graphicformat="arrow_data {{0 1 2 0 0 -1} {} 0}
                     width 5 offset 0"
     rep_origin      complement(11566..12248)
                     /locus_tag="ColE1 origin"
                     /label="ColE1 origin"
                     /ApEinfo_label="ColE1 origin"
                     /ApEinfo_fwdcolor="gray50"
                     /ApEinfo_revcolor="gray50"
                     /ApEinfo_graphicformat="arrow_data {{0 1 2 0 0 -1} {} 0}
                     width 5 offset 0"
     misc_binding    complement(11204..11226)
                     /locus_tag="LacO"
                     /label="LacO"
                     /ApEinfo_label="LacO"
                     /ApEinfo_fwdcolor="cornflower blue"
                     /ApEinfo_revcolor="cornflower blue"
                     /ApEinfo_graphicformat="arrow_data {{0 1 2 0 0 -1} {} 0}
                     width 5 offset 0"
     CDS             complement(12346..13005)
                     /locus_tag="AmpR"
                     /label="AmpR"
                     /ApEinfo_label="AmpR"
                     /ApEinfo_fwdcolor="yellow"
                     /ApEinfo_revcolor="yellow"
                     /ApEinfo_graphicformat="arrow_data {{0 1 2 0 0 -1} {} 0}
                     width 5 offset 0"
     misc_feature    2457..2561
                     /locus_tag="cPPT (central polypurine tract)"
                     /label="cPPT (central polypurine tract)"
                     /ApEinfo_label="cPPT (central polypurine tract)"
                     /ApEinfo_fwdcolor="#cccccc"
                     /ApEinfo_revcolor="#cccccc"
                     /ApEinfo_graphicformat="arrow_data {{0 1 2 0 0 -1} {} 0}
                     width 5 offset 0"
     misc_feature    1684..1916
                     /locus_tag="RRE (Rev binding element)"
                     /label="RRE (Rev binding element)"
                     /ApEinfo_label="RRE (Rev binding element)"
                     /ApEinfo_fwdcolor="#cccccc"
                     /ApEinfo_revcolor="#cccccc"
                     /ApEinfo_graphicformat="arrow_data {{0 1 2 0 0 -1} {} 0}
                     width 5 offset 0"
     misc_feature    8845..8850
                     /locus_tag="Bbs1 site"
                     /label="Bbs1 site"
                     /ApEinfo_label="Bbs1 site"
                     /ApEinfo_fwdcolor="#cccccc"
                     /ApEinfo_revcolor="#cccccc"
                     /ApEinfo_graphicformat="arrow_data {{0 1 2 0 0 -1} {} 0}
                     width 5 offset 0"
     misc_feature    9535..9540
                     /locus_tag="Bbs1 site(1)"
                     /label="Bbs1 site(1)"
                     /ApEinfo_label="Bbs1 site"
                     /ApEinfo_fwdcolor="#cccccc"
                     /ApEinfo_revcolor="#cccccc"
                     /ApEinfo_graphicformat="arrow_data {{0 1 2 0 0 -1} {} 0}
                     width 5 offset 0"
     misc_feature    828..1016
                     /locus_tag="5'LTR"
                     /label="5'LTR"
                     /ApEinfo_label="5'LTR"
                     /ApEinfo_fwdcolor="#cccccc"
                     /ApEinfo_revcolor="#cccccc"
                     /ApEinfo_graphicformat="arrow_data {{0 1 2 0 0 -1} {} 0}
                     width 5 offset 0"
     misc_feature    9135..9323
                     /locus_tag="3' LTR"
                     /label="3' LTR"
                     /ApEinfo_label="3' LTR"
                     /ApEinfo_fwdcolor="#cccccc"
                     /ApEinfo_revcolor="#cccccc"
                     /ApEinfo_graphicformat="arrow_data {{0 1 2 0 0 -1} {} 0}
                     width 5 offset 0"
     misc_feature    7601..7999
                     /locus_tag="Blasticidin resistance gene"
                     /label="Blasticidin resistance gene"
                     /ApEinfo_label="Blasticidin resistance gene"
                     /ApEinfo_fwdcolor="#cc66ff"
                     /ApEinfo_revcolor="#cc66ff"
                     /ApEinfo_graphicformat="arrow_data {{0 1 2 0 0 -1} {} 0}
                     width 5 offset 0"
     misc_feature    7601..7999
                     /locus_tag="Blast"
                     /label="Blast"
                     /ApEinfo_label="Blast"
                     /ApEinfo_fwdcolor="#ff6666"
                     /ApEinfo_revcolor="#ff6666"
                     /ApEinfo_graphicformat="arrow_data {{0 1 2 0 0 -1} {} 0}
                     width 5 offset 0"
     misc_feature    5264..5266
                     /locus_tag="K571"
                     /label="K571"
                     /ApEinfo_label="K571"
                     /ApEinfo_fwdcolor="#8000ff"
                     /ApEinfo_revcolor="#8000ff"
                     /ApEinfo_graphicformat="arrow_data {{0 1 2 0 0 -1} {} 0}
                     width 5 offset 0"
     misc_feature    8027..8620
                     /locus_tag="WPRE"
                     /label="WPRE"
                     /ApEinfo_label="WPRE"
                     /ApEinfo_fwdcolor="#6666ff"
                     /ApEinfo_revcolor="#6666ff"
                     /ApEinfo_graphicformat="arrow_data {{0 1 2 0 0 -1} {} 0}
                     width 5 offset 0"
     misc_feature    5327..5329
                     /locus_tag="K592"
                     /label="K592"
                     /ApEinfo_label="K592"
                     /ApEinfo_fwdcolor="#8000ff"
                     /ApEinfo_revcolor="#8000ff"
                     /ApEinfo_graphicformat="arrow_data {{0 1 2 0 0 -1} {} 0}
                     width 5 offset 0"
     misc_feature    7679..7684
                     /locus_tag="Bbs1 site(2)"
                     /label="Bbs1 site(2)"
                     /ApEinfo_label="Bbs1 site"
                     /ApEinfo_fwdcolor="#cccccc"
                     /ApEinfo_revcolor="#cccccc"
                     /ApEinfo_graphicformat="arrow_data {{0 1 2 0 0 -1} {} 0}
                     width 5 offset 0"
     misc_feature    6497..6499
                     /locus_tag="K982; SUMO consensus; also Hendriks SALL1
                     SUMOylation site U2OS"
                     /label="K982; SUMO consensus; also Hendriks SALL1
                     SUMOylation site U2OS"
                     /ApEinfo_label="K982; SUMO consensus; also Hendriks SALL1
                     SUMOylation site U2OS"
                     /ApEinfo_fwdcolor="#8000ff"
                     /ApEinfo_revcolor="#8000ff"
                     /ApEinfo_graphicformat="arrow_data {{0 1 2 0 0 -1} {} 0}
                     width 5 offset 0"
     misc_feature    8563..8568
                     /locus_tag="Bbs1 site(3)"
                     /label="Bbs1 site(3)"
                     /ApEinfo_label="Bbs1 site"
                     /ApEinfo_fwdcolor="#cccccc"
                     /ApEinfo_revcolor="#cccccc"
                     /ApEinfo_graphicformat="arrow_data {{0 1 2 0 0 -1} {} 0}
                     width 5 offset 0"
     misc_feature    6809..6811
                     /locus_tag="K1086 SUMO consensus; also Hendriks SALL1
                     SUMOylation site U2OS"
                     /label="K1086 SUMO consensus; also Hendriks SALL1
                     SUMOylation site U2OS"
                     /ApEinfo_label="K1086 SUMO consensus; also Hendriks SALL1
                     SUMOylation site U2OS"
                     /ApEinfo_fwdcolor="#8000ff"
                     /ApEinfo_revcolor="#8000ff"
                     /ApEinfo_graphicformat="arrow_data {{0 1 2 0 0 -1} {} 0}
                     width 5 offset 0"
     misc_feature    7541..7600
                     /locus_tag="P2A"
                     /label="P2A"
                     /ApEinfo_label="P2A"
                     /ApEinfo_fwdcolor="#e6e6e6"
                     /ApEinfo_revcolor="#e6e6e6"
                     /ApEinfo_graphicformat="arrow_data {{0 1 2 0 0 -1} {} 0}
                     width 5 offset 0"
     misc_feature    3501..3547
                     /locus_tag="GSQ linker"
                     /label="GSQ linker"
                     /ApEinfo_label="GSQ linker"
                     /ApEinfo_fwdcolor="#ffff66"
                     /ApEinfo_revcolor="#ffff66"
                     /ApEinfo_graphicformat="arrow_data {{0 1 2 0 0 -1} {} 0}
                     width 5 offset 0"
     CDS             2912..3490
                     /codon_start=1
                     /translation="KDNTVPLKLIALLANGEFHSGEQLGETLGMSRAAINKHIQTLRD
                     W
                     GVDVFTVPGKGYSLPEPIPLLNAKQILGQLDGGSVAVLPVVDSTNQYLLDRIGELKSG
                     D
                     ACIAEYQQAGRGSRGRKWFSPFGANLYLSMFWRLKRGPAAIGLGPVIGIVMAEALRKL
                     G
                     ADKVRVKWPNDLYLQDRKLAGILVELAGITGDAAQIVIGAGINVAMRRVEESVVNQGW
                     I
                     TLQEAGINLDRNTLAATLIRELRAALELFEQEGLAPYLPRWEKLDNFINRPVKLIIGD
                     K EIFGISRGIDKQGALLLEQDGVIKPWMGGEISLRSAEK"
                     /locus_tag="BirA (humanized)"
                     /label="BirA (humanized)"
                     /ApEinfo_label="BirA (humanized)"
                     /ApEinfo_fwdcolor="#e9d024"
                     /ApEinfo_revcolor="#e9d024"
                     /ApEinfo_graphicformat="arrow_data {{0 1 2 0 0 -1} {} 0}
                     width 5 offset 0"
     misc_feature    3383..3385
                     /locus_tag="V160A"
                     /label="V160A"
                     /ApEinfo_label="V160A"
                     /ApEinfo_fwdcolor="#7eff74"
                     /ApEinfo_revcolor="#7eff74"
                     /ApEinfo_graphicformat="arrow_data {{0 1 2 0 0 -1} {} 0}
                     width 5 offset 0"
     misc_feature    3101..3103
                     /locus_tag="Q65P"
                     /label="Q65P"
                     /ApEinfo_label="Q65P"
                     /ApEinfo_fwdcolor="#7eff74"
                     /ApEinfo_revcolor="#7eff74"
                     /ApEinfo_graphicformat="arrow_data {{0 1 2 0 0 -1} {} 0}
                     width 5 offset 0"
     misc_feature    3167..3169
                     /locus_tag="I87V"
                     /label="I87V"
                     /ApEinfo_label="I87V"
                     /ApEinfo_fwdcolor="#7eff74"
                     /ApEinfo_revcolor="#7eff74"
                     /ApEinfo_graphicformat="arrow_data {{0 1 2 0 0 -1} {} 0}
                     width 5 offset 0"
     misc_feature    3251..3253
                     /locus_tag="G115G"
                     /label="G115G"
                     /ApEinfo_label="G115G"
                     /ApEinfo_fwdcolor="#7eff74"
                     /ApEinfo_revcolor="#7eff74"
                     /ApEinfo_graphicformat="arrow_data {{0 1 2 0 0 -1} {} 0}
                     width 5 offset 0"
     misc_feature    2879..2905
                     /locus_tag="FLAG"
                     /label="FLAG"
                     /ApEinfo_label="FLAG"
                     /ApEinfo_fwdcolor="#ff8000"
                     /ApEinfo_revcolor="#ff8000"
                     /ApEinfo_graphicformat="arrow_data {{0 1 2 0 0 -1} {} 0}
                     width 5 offset 0"
     source          2912..3490
                     /organism="synthetic DNA construct"
                     /mol_type="other DNA"
                     /locus_tag="source:synthetic DNA construct"
                     /label="source:synthetic DNA construct"
                     /ApEinfo_label="source:synthetic DNA construct"
                     /ApEinfo_fwdcolor="pink"
                     /ApEinfo_revcolor="pink"
                     /ApEinfo_graphicformat="arrow_data {{0 1 2 0 0 -1} {} 0}
                     width 5 offset 0"
     misc_feature    3356..3358
                     /locus_tag="L151P"
                     /label="L151P"
                     /ApEinfo_label="L151P"
                     /ApEinfo_fwdcolor="#7eff74"
                     /ApEinfo_revcolor="#7eff74"
                     /ApEinfo_graphicformat="arrow_data {{0 1 2 0 0 -1} {} 0}
                     width 5 offset 0"
     misc_feature    3479..3481
                     /locus_tag="T192A"
                     /label="T192A"
                     /ApEinfo_label="T192A"
                     /ApEinfo_fwdcolor="#7eff74"
                     /ApEinfo_revcolor="#7eff74"
                     /ApEinfo_graphicformat="arrow_data {{0 1 2 0 0 -1} {} 0}
                     width 5 offset 0"
     misc_difference 3485..3487
                     /locus_tag="K194I"
                     /label="K194I"
                     /ApEinfo_label="K194I"
                     /ApEinfo_fwdcolor="pink"
                     /ApEinfo_revcolor="pink"
                     /ApEinfo_graphicformat="arrow_data {{0 1 2 0 0 -1} {} 0}
                     width 5 offset 0"
     misc_feature    3260..3262
                     /locus_tag="R118S"
                     /label="R118S"
                     /ApEinfo_label="R118S"
                     /ApEinfo_fwdcolor="#7eff74"
                     /ApEinfo_revcolor="#7eff74"
                     /ApEinfo_graphicformat="arrow_data {{0 1 2 0 0 -1} {} 0}
                     width 5 offset 0"
     misc_feature    3326..3328
                     /locus_tag="E141K"
                     /label="E141K"
                     /ApEinfo_label="E141K"
                     /ApEinfo_fwdcolor="#7eff74"
                     /ApEinfo_revcolor="#7eff74"
                     /ApEinfo_graphicformat="arrow_data {{0 1 2 0 0 -1} {} 0}
                     width 5 offset 0"
     misc_difference 3329..3331
                     /locus_tag="Q142R"
                     /label="Q142R"
                     /ApEinfo_label="Q142R"
                     /ApEinfo_fwdcolor="pink"
                     /ApEinfo_revcolor="pink"
                     /ApEinfo_graphicformat="arrow_data {{0 1 2 0 0 -1} {} 0}
                     width 5 offset 0"
     misc_feature    3353..3355
                     /locus_tag="S150G"
                     /label="S150G"
                     /ApEinfo_label="S150G"
                     /ApEinfo_fwdcolor="#7eff74"
                     /ApEinfo_revcolor="#7eff74"
                     /ApEinfo_graphicformat="arrow_data {{0 1 2 0 0 -1} {} 0}
                     width 5 offset 0"
ORIGIN
        1 gtcgacggat cgggagatct cccgatcccc tatggtgcac tctcagtaca atctgctctg
       61 atgccgcata gttaagccag tatctgctcc ctgcttgtgt gttggaggtc gctgagtagt
      121 gcgcgagcaa aatttaagct acaacaaggc aaggcttgac cgacaattgc atgaagaatc
      181 tgcttagggt taggcgtttt gcgctgcttc gcgatgtacg ggccagatat acgcgttgac
      241 attgattatt gactagttat taatagtaat caattacggg gtcattagtt catagcccat
      301 atatggagtt ccgcgttaca taacttacgg taaatggccc gcctggctga ccgcccaacg
      361 acccccgccc attgacgtca ataatgacgt atgttcccat agtaacgcca atagggactt
      421 tccattgacg tcaatgggtg gagtatttac ggtaaactgc ccacttggca gtacatcaag
      481 tgtatcatat gccaagtacg ccccctattg acgtcaatga cggtaaatgg cccgcctggc
      541 attatgccca gtacatgacc ttatgggact ttcctacttg gcagtacatc tacgtattag
      601 tcatcgctat taccatggtg atgcggtttt ggcagtacat caatgggcgt ggatagcggt
      661 ttgactcacg gggatttcca agtctccacc ccattgacgt caatgggagt ttgttttggc
      721 accaaaatca acgggacttt ccaaaatgtc gtaacaactc cgccccattg acgcaaatgg
      781 gcggtaggcg tgtacggtgg gaggtctata taagcagcgc gttttgcctg tactgggtct
      841 ctctggttag accagatctg agcctgggag ctctctggct aactagggaa cccactgctt
      901 aagcctcaat aaagcttgcc ttgagtgctt caagtagtgt gtgcccgtct gttgtgtgac
      961 tctggtaact agagatccct cagacccttt tagtcagtgt ggaaaatctc tagcagtggc
     1021 gcccgaacag ggacttgaaa gcgaaaggga aaccagagga gctctctcga cgcaggactc
     1081 ggcttgctga agcgcgcacg gcaagaggcg aggggcggcg actggtgagt acgccaaaaa
     1141 ttttgactag cggaggctag aaggagagag atgggtgcga gagcgtcagt attaagcggg
     1201 ggagaattag atcgcgatgg gaaaaaattc ggttaaggcc agggggaaag aaaaaatata
     1261 aattaaaaca tatagtatgg gcaagcaggg agctagaacg attcgcagtt aatcctggcc
     1321 tgttagaaac atcagaaggc tgtagacaaa tactgggaca gctacaacca tcccttcaga
     1381 caggatcaga agaacttaga tcattatata atacagtagc aaccctctat tgtgtgcatc
     1441 aaaggataga gataaaagac accaaggaag ctttagacaa gatagaggaa gagcaaaaca
     1501 aaagtaagac caccgcacag caagcggccG GCCgctgatc ttcagacctg gaggaggaga
     1561 tatgagggac aattggagaa gtgaattata taaatataaa gtagtaaaaa ttgaaccatt
     1621 aggagtagca cccaccaagg caaagagaag agtggtgcag agagaaaaaa gagcagtggg
     1681 aataggagct ttgttccttg ggttcttggg agcagcagga agcactatgg gcgcagcgtc
     1741 aatgacgctg acggtacagg ccagacaatt attgtctggt atagtgcagc agcagaacaa
     1801 tttgctgagg gctattgagg cgcaacagca tctgttgcaa ctcacagtct ggggcatcaa
     1861 gcagctccag gcaagaatcc tggctgtgga aagataccta aaggatcaac agctcctggg
     1921 gatttggggt tgctctggaa aactcatttg caccactgct gtgccttgga atgctagttg
     1981 gagtaataaa tctctggaac agatttggaa tcacacgacc tggatggagt gggacagaga
     2041 aattaacaat tacacaagct taatacactc cttaattgaa gaatcgcaaa accagcaaga
     2101 aaagaatgaa caagaattat tggaattaga taaatgggca agtttgtgga attggtttaa
     2161 cataacaaat tggctgtggt atataaaatt attcataatg atagtaggag gcttggtagg
     2221 tttaagaata gtttttgctg tactttctat agtgaataga gttaggcagg gatattcacc
     2281 attatcgttt cagacccacc tcccaacccc gaggggaccc gacaggcccg aaggaataga
     2341 agaagaaggt ggagagagag acagagacag atccattcga ttagtgaacg gatcggcact
     2401 gcgtgcgcca attctgcaga caaatggcag tattcatcca caattttaaa agaaaagggg
     2461 ggattggggg gtacagtgca ggggaaagaa tagtagacat aatagcaaca gacatacaaa
     2521 ctaaagaatt acaaaaacaa attacaaaaa ttcaaaattt tcgggtttat tacagggaca
     2581 gcagagatcc agtttggtta attagctagc taggtcttga aaggagtggg aattggctcc
     2641 ggtgcccgtc agtgggcaga gcgcacatcg cccacagtcc ccgagaagtt ggggggaggg
     2701 gtcggcaatt gatccggtgc ctagagaagg tggcgcgggg taaactggga aagtgatgtc
     2761 gtgtactggc tccgcctttt tcccgagggt gggggagaac cgtatataag tgcagtagtc
     2821 gccgtgaacg ttctttttcg caacgggttt gccgccagaa cacaggaccg gtgccaccAT
     2881 GGACTACAAA GACGATGACG ACAAGggctc taaagacaat actgtgcctc tgaagctgat
     2941 cgctctcctg gctaatggcg agttccatag tggcgaacag ctgggagaaa ccctgggcat
     3001 gtccagggcc gctatcaaca agcacattca gactctgcgc gactggggcg tggacgtgtt
     3061 caccgtgccc ggaaagggct actctctgcc cgagcctatc ccgctgctga acgctaaaca
     3121 gattctggga cagctggacg gcgggagcgt ggcagtcctg cctgtgGTCG ACtccaccaa
     3181 tcagtacctg ctggatcgaa tcggcgagct gaagagtggg gatgcttgca ttgcagaata
     3241 tcagcaggca gggagaggaa gcagagggag gaaatggttc tctccttttg gagctaacct
     3301 gtacctgagt atgttttggc gcctgaagcg gggaccagca gcaatcggcc tgggcccggt
     3361 catcggaatt gtcatggcag aagcgctgcg aaagctggga gcagacaagg tgcgagtcaa
     3421 atggcccaat gacctgtatc tgcaggatag aaagctggca ggcatcctgg tggagctggc
     3481 cggaataaca GGGCGCGCCG GCGGGGGATC TTCCGGAGGC GGGCAAATTT CTTACGCAAG
     3541 TAGAGGGgaa ttcATGTCGC GGAGGAAGCA AGCGAAGCCT CAACATTTCC AATCCGACCC
     3601 CGAAGTGGCC TCGCTCCCCC GGCGAGATGG AGACACAGAA AAGGGTCAAC CGAGTCGCCC
     3661 TACTAAGAGC AAGGATGCCC ACGTCTGTGG CCGGTGCTGT GCCGAGTTCT TTGAATTATC
     3721 AGATCTTCTG CTCCACAAGA AGAACTGTAC TAAAAATCAA TTAGTTTTAA TCGTAAATGA
     3781 AAATCCAGCC TCCCCACCCG AAACCTTCTC CCCCAGCCCC CCTCCTGATA ATCCTGATGA
     3841 ACAAATGAAT GACACAGTTA ACAAAACAGA TCAAGTGGAC TGCAGCGACC TTTCAGAACA
     3901 CAACGGACTT GACAGGGAAG AGTCCATGGA GGTGGAGGCC CCGGTTGCTA ACAAAAGCGG
     3961 CAGCGGCACT TCCAGCGGCA GCCACAGCAG TACCGCCCCA AGCAGCAGCA GCAGCAGCAG
     4021 CAGCAGCAGC GGCGGCGGCG GCAGCTCCTC CACAGGTACC TCAGCGATCA CAACCTCTCT
     4081 ACCTCAACTC GGGGACCTGA CAACACTGGG CAACTTCTCC GTAATCAACA GCAACGTCAT
     4141 CATCGAGAAC CTCCAGAGCA CCAAGGTGGC GGTGGCCCAG TTCTCCCAGG AAGCGAGGTG
     4201 CGGCGGGGCC TCTGGGGGCA AGCTGGCCGT CCCAGCCCTC ATGGAAcaac tcctagctct
     4261 gcagcagcag cagatccacc agctgcaatt gatcgaacag attcgtcacc aaATATTGCT
     4321 GTTGGCTTCT CAGAATGCAG ACTTGCCAAC ATCTTCTAGT CCTTCTCAAG GTACTTTAcG
     4381 AACATCTGCC AACCCCTTGT CCACGCTAAG TTCCCATTTA TCTCAGCAGC TGGCAGCAGC
     4441 AGCTGGATTG GCACAGAGCC TCGCCAGCCA ATCTGCCAGC ATTAGTGGTG TGAAACAGCT
     4501 ACCCCCAATC CAGCTACCTC AGAGCAGTTC TGGCAACACC ATCATTCCAT CCAACAGCGG
     4561 CTCTTCTCCC AATATGAAca tattggcagc ggcagttacc accCCGTCCT CTGAAAAAGT
     4621 GGCTTCAAGT GCTGGGGCCT CCCATGTCAG CAACCCAGCG GTCTCATcAT CGTCCTCACC
     4681 AGCTTTTGCA ATAAGCAGTT TATTAAGTCC TGCGTCTAAT CCACTTCTAC CTCAGCAAGC
     4741 CTCCGCTAAC TCGGTTTTCC CCAGCCCTTT GCCCAACATC GGAACAACTG CAGAGGATTT
     4801 AAACTCCTTG TCTGCCTTGG CCCAGCAAAG AAAAAGCAAG CCACCAAATG TCACTGCCTT
     4861 TGAAGCGAAA AGTACTTCCG ATGAGGCATT CTTCAAACAC AAGTGCAGGT TCTGCGCGAA
     4921 GGTCTTTGGG AGTGACAGTG CCTTGCAGAT CCACTTGCGT TCCCATACCG GAGAGAGGCC
     4981 ATTCAAGTGC AACATCTGCG GGAACAGGTT CTCCACCAAG GGGAATCTGA AAGTCCACTT
     5041 TCAGCGCCAC AAAGAGAAAT ACCCTCATAT CCAGATGAAC CCCTATCCTG TGCCTGAGCA
     5101 TTTGGACAAT ATCCCCACGA GTACTGGCAT CCCATATGGC ATGTCCATCC CTCCAGAGAA
     5161 GCCAGTCACC AGCTGGCTAG ACACCAAACC AGTCCTGCCT ACTCTGACCA CTTCAGTCGG
     5221 CCTGCCGTTG CCCCCAACCC TCCCAAGCCT CATACCCTTC ATCaagACGG AAGAGCCAGC
     5281 CCCCATCCCC ATCAGCCATT CTGCCACCAG CCCCCCAGGC TCAGTCaaaA GTGACTCCGG
     5341 GGGCCCTGAG TCAGCCACAA GAAACCTAGG TGGGCTCCCA GAGGAAGCCG AAGGGTCCAC
     5401 TCTGCCACCC TCTGGTGGCA AAAGCGAAGA GAGTGGCATG GTCACCAACT CAGTCCCGAC
     5461 GGCGAGCAGT AGCGTCCTGA GCTCCCCAGC GGCAGACTGC GGCCCCGCGG GCAGTGCCAC
     5521 CACCTTCACC AACCCTTTGT TGCCGCTCAT GTCCGAGCAG TTCAAGGCCA AGTTTCCTTT
     5581 TGGGGGACTC CTGGACTCAG CTCAGGCATC AGAGACGTCC AAGCTTCAGC AACTGGTAGA
     5641 AAACATTGAC AAGAAGGCCA CTGACCCCAA TGAGTGCATC ATCTGCCACC GGGTTCTCAG
     5701 CTGCCAGAGC GCCTTGAAAA TGCACTACAG GACACACACT GGGGAGAGGC CCTTTAAGTG
     5761 TAAGATCTGT GGCCGGGCTT TCACCACGAA AGGGAATCTT AAAACCCACT ACAGTGTCCA
     5821 TCGTGCTATG CCCCCGCTCA GAGTCCAGCA TTCCTGCCCC ATCTGCCAGA AGAAGTTCAC
     5881 GAACGCTGTG GTCCTGCAGC AGCACATCCG AATGCATATG GGAGGCCAGA TCCCCAACAC
     5941 CCCAGTCCCC GACAGCTACT CTGAGTCCAT GGAGTCTGAC ACAGGTTCCT TTGATGAGAA
     6001 AAATTTTGAT GACCTAGACA ACTTCTCTGA TGAAAACATG GAAGACTGTC CTGAGGGCAG
     6061 CATCCCTGAT ACACCTAAGT CTGCAGACGC CTCCCAAGAC AGCTTATCCT CTTCGCCTTT
     6121 GCCCCTCGAG ATGTCGAGCA TCGCTGCTTT GGAAAATCAG ATGAAGATGA TCAATGCTGG
     6181 CCTGGCAGAG CAGCTACAGG CCAGCCTGAA GTCAGTGGAG AATGGGTCCA TCGAGGGGGA
     6241 TGTCCTGACC AATGATTCAT CCTCAGTGGG TGGTGACATG GAAAGCCAAA GTGCTGGCAG
     6301 CCCAGCCATC TCAGAGTCTA CCTCTTCCAT GCAGGCTCTG TCCCCGTCCA ACAGCACGCA
     6361 GGAGTTCCAC AAGTCACCCA GCATTGAGGA GAAACCACAG AGAGCGGTCC CAAGCGAGTT
     6421 TGCCAATGGT TTGTCTCCCA CCCCAGTGAA TGGTGGGGCT TTGGATTTGA CATCTAGTCA
     6481 CGCAGAGAAA ATCATCaaaG AAGATTCTTT GGGGATCCTC TTCCCTTTTA GAGACCGGGG
     6541 TAAATTTAAA AACACTGCTT GTGACATTTG TGGCAAAACA TTTGCTTGTC AGAGTGCCTT
     6601 GGACATTCAC TATAGAAGTC ATACCAAAGA GAGACCATTT ATTTGCACAG TTTGCAATCG
     6661 TGGCTTTTCC ACAAAGGGTA ATTTGAAGCA GCACATGTTG ACACATCAGA TGCGAGATCT
     6721 GCCATCCCAG CTCTTTGAGC CCAGTTCCAA CCTTGGCCCC AATCAGAACT CAGCGGTGAT
     6781 TCCCGCCAAC TCGTTGTCAT CTCTCATCaa gACAGAGGTC AACGGCTTCG TGCATGTTTC
     6841 TCCTCAGGAC AGTAAGGACA CCCCCACCAG TCACGTCCCG TCTGGGCCTC TGTCTTCCTC
     6901 TGCCACATCC CCAGTTCTGC TCCCTGCTCT GCCCAGGAGA ACTCCCAAGC AGCACTACTG
     6961 CAACACATGT GGCAAAACCT TCTCCTCATC GAGTGCCCTG CAGATTCACG AGAGAACTCA
     7021 CACTGGAGAG AAACCCTTTG CTTGCACTAT TTGTGGAAGA GCTTTCACGA CTAAAGGCAA
     7081 TCTTAAGGTA CACATGGGCA CTCACATGTG GAATAGCACC CCTGCACGAC GGGGTCGGCG
     7141 GCTCTCTGTG GATGGCCCCA TGACATTTCT AGGAGGCAAT CCCGTCAAGT TCCCAGAAAT
     7201 GTTCCAGAAG GATTTGGCGG CAAGATCAGG AAGTGGGGAT CCTTCCAGCT TCTGGAATCA
     7261 GTATGCAGCA GCGCTCTCCA ACGGGCTGGC GATGAAGGCC AACGAGATCT CCGTCATTCA
     7321 GAACGGTGGC ATCCCTCCAA TTCCTGGAAG CCTCGGCAGT GGGAACAGCT CACCTGTTAG
     7381 TGGGCTGACG GGAAACCTGG AGAGGCTCCA GAACTCAGAG CCCAATGCTC CCCTGGCCGG
     7441 CCTGGAGAAA ATGGCAAGCA GTGAGAACGG AACCAACTTC CGCTTCACCC GCTTCGTGGA
     7501 GGACAGCAAG GAGATCGTCA CGAGTGgcgg ccgcgGATCC GGCGCAACAA ACTTCTCTCT
     7561 GCTGAAACAA GCCGGAGATG TCGAAGAGAA TCCTGGACCG atggccaagc ctttgtctca
     7621 agaagaatcc accctcattg aaagagcaac ggctacaatc aacagcatcc ccatctctga
     7681 agactacagc gtcgccagcg cagctctctc tagcgacggc cgcatcttca ctggtgtcaa
     7741 tgtatatcat tttactgggg gaccttgtgc agaactcgtg gtgctgggca ctgctgctgc
     7801 tgcggcagct ggcaacctga cttgtatcgt cgcgatcgga aatgagaaca ggggcatctt
     7861 gagcccctgc ggacggtgcc gacaggtgct tctcgatctg catcctggga tcaaagccat
     7921 agtgaaggac agtgatggac agccgacggc agttgggatt cgtgaattgc tgccctctgg
     7981 ttatgtgtgg gagggctaag aattaattcg atatcaagct tatcggtaat caacctctgg
     8041 attacaaaat ttgtgaaaga ttgactggta ttcttaacta tgttgctcct tttacgctat
     8101 gtggatacgc tgctttaatg cctttgtatc atgctattgc ttcccgtatg gctttcattt
     8161 tctcctcctt gtataaatcc tggttgctgt ctctttatga ggagttgtgg cccgttgtca
     8221 ggcaacgtgg cgtggtgtgc actgtgtttg ctgacgcaac ccccactggt tggggcattg
     8281 ccaccacctg tcagctcctt tccgggactt tcgctttccc cctccctatt gccacggcgg
     8341 aactcatcgc cgcctgcctt gcccgctgct ggacaggggc tcggctgttg ggcactgaca
     8401 attccgtggt gttgtcgggg aaatcatcgt cctttccttg gctgctcgcc tgtgttgcca
     8461 cctggattct gcgcgggacg tccttctgct acgtcccttc ggccctcaat ccagcggacc
     8521 ttccttcccg cggcctgctg ccggctctgc ggcctcttcc gcgtcttcgc cttcgccctc
     8581 agacgagtcg gatctccctt tgggccgcct ccccgcatcg ataccgtcga cctcgagacc
     8641 tagaaaaaca tggagcaatc acaagtagca atacagcagc taccaatgct gattgtgcct
     8701 ggctagaagc acaagaggag gaggaggtgg gttttccagt cacacctcag gtacctttaa
     8761 gaccaatgac ttacaaggca gctgtagatc ttagccactt tttaaaagaa aaggggggac
     8821 tggaagggct aattcactcc caacgaagac aagatatcct tgatctgtgg atctaccaca
     8881 cacaaggcta cttccctgat tggcagaact acacaccagg gccagggatc agatatccac
     8941 tgacctttgg atggtgctac aagctagtac cagttgagca agagaaggta gaagaagcca
     9001 atgaaggaga gaacacccgc ttgttacacc ctgtgagcct gcatgggatg gatgacccgg
     9061 agagagaagt attagagtgg aggtttgaca gccgcctagc atttcatcac atggcccgag
     9121 agctgcatcc ggactgtact gggtctctct ggttagacca gatctgagcc tgggagctct
     9181 ctggctaact agggaaccca ctgcttaagc ctcaataaag cttgccttga gtgcttcaag
     9241 tagtgtgtgc ccgtctgttg tgtgactctg gtaactagag atccctcaga cccttttagt
     9301 cagtgtggaa aatctctagc agggcccgtt taaacccgct gatcagcctc gactgtgcct
     9361 tctagttgcc agccatctgt tgtttgcccc tcccccgtgc cttccttgac cctggaaggt
     9421 gccactccca ctgtcctttc ctaataaaat gaggaaattg catcgcattg tctgagtagg
     9481 tgtcattcta ttctgggggg tggggtgggg caggacagca agggggagga ttgggaagac
     9541 aatagcaggc atgctgggga tgcggtgggc tctatggctt ctgaggcgga aagaaccagc
     9601 tggggctcta gggggtatcc ccacgcgccc tgtagcggcg cattaagcgc ggcgggtgtg
     9661 gtggttacgc gcagcgtgac cgctacactt gccagcgccc tagcgcccgc tcctttcgct
     9721 ttcttccctt cctttctcgc cacgttcgcc ggctttcccc gtcaagctct aaatcggggg
     9781 ctccctttag ggttccgatt tagtgcttta cggcacctcg accccaaaaa acttgattag
     9841 ggtgatggtt cacgtagtgg gccatcgccc tgatagacgg tttttcgccc tttgacgttg
     9901 gagtccacgt tctttaatag tggactcttg ttccaaactg gaacaacact caaccctatc
     9961 tcggtctatt cttttgattt ataagggatt ttgccgattt cggcctattg gttaaaaaat
    10021 gagctgattt aacaaaaatt taacgcgaat taattctgtg gaatgtgtgt cagttagggt
    10081 gtggaaagtc cccaggctcc ccagcaggca gaagtatgca aagcatgcat ctcaattagt
    10141 cagcaaccag gtgtggaaag tccccaggct ccccagcagg cagaagtatg caaagcatgc
    10201 atctcaatta gtcagcaacc atagtcccgc ccctaactcc gcccatcccg cccctaactc
    10261 cgcccagttc cgcccattct ccgccccatg gctgactaat tttttttatt tatgcagagg
    10321 ccgaggccgc ctctgcctct gagctattcc agaagtagtg aggaggcttt tttggaggcc
    10381 taggcttttg caaaaagctc ccgggagctt gtatatccat tttcggatct gatcagcacg
    10441 tgttgacaat taatcatcgg catagtatat cggcatagta taatacgaca aggtgaggaa
    10501 ctaaaccatg gccaagttga ccagtgccgt tccggtgctc accgcgcgcg acgtcgccgg
    10561 agcggtcgag ttctggaccg accggctcgg gttctcccgg gacttcgtgg aggacgactt
    10621 cgccggtgtg gtccgggacg acgtgaccct gttcatcagc gcggtccagg accaggtggt
    10681 gccggacaac accctggcct gggtgtgggt gcgcggcctg gacgagctgt acgccgagtg
    10741 gtcggaggtc gtgtccacga acttccggga cgcctccggg ccggccatga ccgagatcgg
    10801 cgagcagccg tgggggcggg agttcgccct gcgcgacccg gccggcaact gcgtgcactt
    10861 cgtggccgag gagcaggact gacacgtgct acgagatttc gattccaccg ccgccttcta
    10921 tgaaaggttg ggcttcggaa tcgttttccg ggacgccggc tggatgatcc tccagcgcgg
    10981 ggatctcatg ctggagttct tcgcccaccc caacttgttt attgcagctt ataatggtta
    11041 caaataaagc aatagcatca caaatttcac aaataaagca tttttttcac tgcattctag
    11101 ttgtggtttg tccaaactca tcaatgtatc ttatcatgtc tgtataccgt cgacctctag
    11161 ctagagcttg gcgtaatcat ggtcatagct gtttcctgtg tgaaattgtt atccgctcac
    11221 aattccacac aacatacgag ccggaagcat aaagtgtaaa gcctggggtg cctaatgagt
    11281 gagctaactc acattaattg cgttgcgctc actgcccgct ttccagtcgg gaaacctgtc
    11341 gtgccagctg cattaatgaa tcggccaacg cgcggggaga ggcggtttgc gtattgggcg
    11401 ctcttccgct tcctcgctca ctgactcgct gcgctcggtc gttcggctgc ggcgagcggt
    11461 atcagctcac tcaaaggcgg taatacggtt atccacagaa tcaggggata acgcaggaaa
    11521 gaacatgtga gcaaaaggcc agcaaaaggc caggaaccgt aaaaaggccg cgttgctggc
    11581 gtttttccat aggctccgcc cccctgacga gcatcacaaa aatcgacgct caagtcagag
    11641 gtggcgaaac ccgacaggac tataaagata ccaggcgttt ccccctggaa gctccctcgt
    11701 gcgctctcct gttccgaccc tgccgcttac cggatacctg tccgcctttc tcccttcggg
    11761 aagcgtggcg ctttctcata gctcacgctg taggtatctc agttcggtgt aggtcgttcg
    11821 ctccaagctg ggctgtgtgc acgaaccccc cgttcagccc gaccgctgcg ccttatccgg
    11881 taactatcgt cttgagtcca acccggtaag acacgactta tcgccactgg cagcagccac
    11941 tggtaacagg attagcagag cgaggtatgt aggcggtgct acagagttct tgaagtggtg
    12001 gcctaactac ggctacacta gaagaacagt atttggtatc tgcgctctgc tgaagccagt
    12061 taccttcgga aaaagagttg gtagctcttg atccggcaaa caaaccaccg ctggtagcgg
    12121 tggttttttt gtttgcaagc agcagattac gcgcagaaaa aaaggatctc aagaagatcc
    12181 tttgatcttt tctacggggt ctgacgctca gtggaacgaa aactcacgtt aagggatttt
    12241 ggtcatgaga ttatcaaaaa ggatcttcac ctagatcctt ttaaattaaa aatgaagttt
    12301 taaatcaatc taaagtatat atgagtaaac ttggtctgac agttaccaat gcttaatcag
    12361 tgaggcacct atctcagcga tctgtctatt tcgttcatcc atagttgcct gactccccgt
    12421 cgtgtagata actacgatac gggagggctt accatctggc cccagtgctg caatgatacc
    12481 gcgagaccca cgctcaccgg ctccagattt atcagcaata aaccagccag ccggaagggc
    12541 cgagcgcaga agtggtcctg caactttatc cgcctccatc cagtctatta attgttgccg
    12601 ggaagctaga gtaagtagtt cgccagttaa tagtttgcgc aacgttgttg ccattgctac
    12661 aggcatcgtg gtgtcacgct cgtcgtttgg tatggcttca ttcagctccg gttcccaacg
    12721 atcaaggcga gttacatgat cccccatgtt gtgcaaaaaa gcggttagct ccttcggtcc
    12781 tccgatcgtt gtcagaagta agttggccgc agtgttatca ctcatggtta tggcagcact
    12841 gcataattct cttactgtca tgccatccgt aagatgcttt tctgtgactg gtgagtactc
    12901 aaccaagtca ttctgagaat agtgtatgcg gcgaccgagt tgctcttgcc cggcgtcaat
    12961 acgggataat accgcgccac atagcagaac tttaaaagtg ctcatcattg gaaaacgttc
    13021 ttcggggcga aaactctcaa ggatcttacc gctgttgaga tccagttcga tgtaacccac
    13081 tcgtgcaccc aactgatctt cagcatcttt tactttcacc agcgtttctg ggtgagcaaa
    13141 aacaggaagg caaaatgccg caaaaaaggg aataagggcg acacggaaat gttgaatact
    13201 catactcttc ctttttcaat attattgaag catttatcag ggttattgtc tcatgagcgg
    13261 atacatattt gaatgtattt agaaaaataa acaaataggg gttccgcgca catttccccg
    13321 aaaagtgcca cctgac    
//
