# Supplementary material for: Identification of proximal SUMO-dependent interactors using SUMO-ID
Source: Nat Commun. 2021 Nov 18;12:6671. doi: 10.1038/s41467-021-26807-6 (PMC8602451; doi:10.1038/s41467-021-26807-6)
Supplement: Supplementary file 12 — Source data [file 41467_2021_26807_MOESM12_ESM.zip › Source_data_file/Sequence files_representative constructs/TRIPZ-CTID195-GSQ-SUMO2nc-PURO.ape]

LOCUS       TRIPZ_CTID195_SU       13043 bp ds-DNA     linear       20-JUL-2021
DEFINITION  
ACCESSION   
VERSION     
SOURCE      
  ORGANISM  
COMMENT     Map assembled from TRIPZ (OpenBiosystems/Dharmacon) and
            PLM00101174+TRIPZ-CTID-SUMO2nc-puro+4604 1104
COMMENT     
COMMENT     ApEinfo:methylated:1
FEATURES             Location/Qualifiers
     misc_feature    3793..5013
                     /locus_tag="UbiquitinC-promoter"
                     /label="UbiquitinC-promoter"
                     /ApEinfo_label="UbiquitinC-promoter"
                     /ApEinfo_fwdcolor="#b3b3b3"
                     /ApEinfo_revcolor="#b3b3b3"
                     /ApEinfo_graphicformat="arrow_data {{0 1 2 0 0 -1} {} 0}
                     width 5 offset 0"
     misc_feature    3425..3432
                     /locus_tag="Asc1"
                     /label="Asc1"
                     /ApEinfo_label="Asc1"
                     /ApEinfo_fwdcolor="#cccccc"
                     /ApEinfo_revcolor="#cccccc"
                     /ApEinfo_graphicformat="arrow_data {{0 1 2 0 0 -1} {} 0}
                     width 5 offset 0"
     misc_feature    5820..6395
                     /locus_tag="IRES"
                     /label="IRES"
                     /ApEinfo_label="IRES"
                     /ApEinfo_fwdcolor="#b3b3b3"
                     /ApEinfo_revcolor="#b3b3b3"
                     /ApEinfo_graphicformat="arrow_data {{0 1 2 0 0 -1} {} 0}
                     width 5 offset 0"
     misc_feature    3433..3498
                     /locus_tag="GSQ linker"
                     /label="GSQ linker"
                     /ApEinfo_label="GSQ linker"
                     /ApEinfo_fwdcolor="#ffff66"
                     /ApEinfo_revcolor="#ffff66"
                     /ApEinfo_graphicformat="arrow_data {{0 1 2 0 0 -1} {} 0}
                     width 5 offset 0"
     misc_feature    6396..6998
                     /locus_tag="PURO"
                     /label="PURO"
                     /ApEinfo_label="PURO"
                     /ApEinfo_fwdcolor="#cc66ff"
                     /ApEinfo_revcolor="#cc66ff"
                     /ApEinfo_graphicformat="arrow_data {{0 1 2 0 0 -1} {} 0}
                     width 5 offset 0"
     misc_feature    3499..3504
                     /locus_tag="EcoR1"
                     /label="EcoR1"
                     /ApEinfo_label="EcoR1"
                     /ApEinfo_fwdcolor="#e6e6e6"
                     /ApEinfo_revcolor="#e6e6e6"
                     /ApEinfo_graphicformat="arrow_data {{0 1 2 0 0 -1} {} 0}
                     width 5 offset 0"
     misc_feature    2723..2991
                     /locus_tag="6x tetO + CMVmin promoter"
                     /label="6x tetO + CMVmin promoter"
                     /ApEinfo_label="6x tetO + CMVmin promoter"
                     /ApEinfo_fwdcolor="#b3b3b3"
                     /ApEinfo_revcolor="#b3b3b3"
                     /ApEinfo_graphicformat="arrow_data {{0 1 2 0 0 -1} {} 0}
                     width 5 offset 0"
     misc_feature    3505..3783
                     /locus_tag="SUMO2 no cut"
                     /label="SUMO2 no cut"
                     /ApEinfo_label="SUMO2 no cut"
                     /ApEinfo_fwdcolor="#ffcc66"
                     /ApEinfo_revcolor="#ffcc66"
                     /ApEinfo_graphicformat="arrow_data {{0 1 2 0 0 -1} {} 0}
                     width 5 offset 0"
     misc_feature    5057..5764
                     /locus_tag="rtTA3"
                     /label="rtTA3"
                     /ApEinfo_label="rtTA3"
                     /ApEinfo_fwdcolor="#66ccff"
                     /ApEinfo_revcolor="#66ccff"
                     /ApEinfo_graphicformat="arrow_data {{0 1 2 0 0 -1} {} 0}
                     width 5 offset 0"
     misc_feature    3845..3864
                     /locus_tag="TRIPZ.seq.rev"
                     /label="TRIPZ.seq.rev"
                     /ApEinfo_label="TRIPZ.seq.rev"
                     /ApEinfo_fwdcolor="#ff0080"
                     /ApEinfo_revcolor="#ff0080"
                     /ApEinfo_graphicformat="arrow_data {{0 1 2 0 0 -1} {} 0}
                     width 5 offset 0"
     misc_feature    2967..2990
                     /locus_tag="tripz-fwAC"
                     /label="tripz-fwAC"
                     /ApEinfo_label="tripz-fwAC"
                     /ApEinfo_fwdcolor="#cccccc"
                     /ApEinfo_revcolor="#cccccc"
                     /ApEinfo_graphicformat="arrow_data {{0 1 2 0 0 -1} {} 0}
                     width 5 offset 0"
     misc_feature    2919..2942
                     /ApEinfo_label=PML04 = TRIPZCMVmin.for
                     /locus_tag="misc_feature"
                     /label="misc_feature"
                     /ApEinfo_label="misc_feature"
                     /ApEinfo_fwdcolor="#e6e6e6"
                     /ApEinfo_revcolor="#e6e6e6"
                     /ApEinfo_graphicformat="arrow_data {{0 1 2 0 0 -1} {} 0}
                     width 5 offset 0"
     primer_bind     complement(10564..10584)
                     /locus_tag="M13-rev"
                     /label="M13-rev"
                     /ApEinfo_label="M13-rev"
                     /ApEinfo_fwdcolor="cyan"
                     /ApEinfo_revcolor="green"
                     /ApEinfo_graphicformat="arrow_data {{0 1 2 0 0 -1} {} 0}
                     width 5 offset 0"
     rep_origin      complement(10952..11634)
                     /locus_tag="ColE1 origin"
                     /label="ColE1 origin"
                     /ApEinfo_label="ColE1 origin"
                     /ApEinfo_fwdcolor="gray50"
                     /ApEinfo_revcolor="gray50"
                     /ApEinfo_graphicformat="arrow_data {{0 1 2 0 0 -1} {} 0}
                     width 5 offset 0"
     misc_binding    complement(10590..10612)
                     /locus_tag="LacO"
                     /label="LacO"
                     /ApEinfo_label="LacO"
                     /ApEinfo_fwdcolor="cornflower blue"
                     /ApEinfo_revcolor="cornflower blue"
                     /ApEinfo_graphicformat="arrow_data {{0 1 2 0 0 -1} {} 0}
                     width 5 offset 0"
     CDS             complement(11732..12391)
                     /locus_tag="AmpR"
                     /label="AmpR"
                     /ApEinfo_label="AmpR"
                     /ApEinfo_fwdcolor="yellow"
                     /ApEinfo_revcolor="yellow"
                     /ApEinfo_graphicformat="arrow_data {{0 1 2 0 0 -1} {} 0}
                     width 5 offset 0"
     misc_feature    2725..2737
                     /locus_tag="tetO"
                     /label="tetO"
                     /ApEinfo_label="tetO"
                     /ApEinfo_fwdcolor="#ffff66"
                     /ApEinfo_revcolor="#ffff66"
                     /ApEinfo_graphicformat="arrow_data {{0 1 2 0 0 -1} {} 0}
                     width 5 offset 0"
     misc_feature    2760..2772
                     /locus_tag="tetO(1)"
                     /label="tetO(1)"
                     /ApEinfo_label="tetO"
                     /ApEinfo_fwdcolor="#ffff66"
                     /ApEinfo_revcolor="#ffff66"
                     /ApEinfo_graphicformat="arrow_data {{0 1 2 0 0 -1} {} 0}
                     width 5 offset 0"
     misc_feature    2796..2808
                     /locus_tag="tetO(2)"
                     /label="tetO(2)"
                     /ApEinfo_label="tetO"
                     /ApEinfo_fwdcolor="#ffff66"
                     /ApEinfo_revcolor="#ffff66"
                     /ApEinfo_graphicformat="arrow_data {{0 1 2 0 0 -1} {} 0}
                     width 5 offset 0"
     misc_feature    2832..2844
                     /locus_tag="tetO(3)"
                     /label="tetO(3)"
                     /ApEinfo_label="tetO"
                     /ApEinfo_fwdcolor="#ffff66"
                     /ApEinfo_revcolor="#ffff66"
                     /ApEinfo_graphicformat="arrow_data {{0 1 2 0 0 -1} {} 0}
                     width 5 offset 0"
     misc_feature    2867..2879
                     /locus_tag="tetO(4)"
                     /label="tetO(4)"
                     /ApEinfo_label="tetO"
                     /ApEinfo_fwdcolor="#ffff66"
                     /ApEinfo_revcolor="#ffff66"
                     /ApEinfo_graphicformat="arrow_data {{0 1 2 0 0 -1} {} 0}
                     width 5 offset 0"
     misc_feature    2903..2915
                     /locus_tag="tetO(5)"
                     /label="tetO(5)"
                     /ApEinfo_label="tetO"
                     /ApEinfo_fwdcolor="#ffff66"
                     /ApEinfo_revcolor="#ffff66"
                     /ApEinfo_graphicformat="arrow_data {{0 1 2 0 0 -1} {} 0}
                     width 5 offset 0"
     misc_feature    2076..2180
                     /locus_tag="cPPT (central polypurine tract)"
                     /label="cPPT (central polypurine tract)"
                     /ApEinfo_label="cPPT (central polypurine tract)"
                     /ApEinfo_fwdcolor="#cccccc"
                     /ApEinfo_revcolor="#cccccc"
                     /ApEinfo_graphicformat="arrow_data {{0 1 2 0 0 -1} {} 0}
                     width 5 offset 0"
     misc_feature    1303..1535
                     /locus_tag="RRE (Rev binding element)"
                     /label="RRE (Rev binding element)"
                     /ApEinfo_label="RRE (Rev binding element)"
                     /ApEinfo_fwdcolor="#cccccc"
                     /ApEinfo_revcolor="#cccccc"
                     /ApEinfo_graphicformat="arrow_data {{0 1 2 0 0 -1} {} 0}
                     width 5 offset 0"
     misc_feature    1..634
                     /locus_tag="HIV 5'LTR"
                     /label="HIV 5'LTR"
                     /ApEinfo_label="HIV 5'LTR"
                     /ApEinfo_fwdcolor="#ff0080"
                     /ApEinfo_revcolor="#ff0080"
                     /ApEinfo_graphicformat="arrow_data {{0 1 2 0 0 -1} {} 0}
                     width 5 offset 0"
     misc_feature    686..823
                     /locus_tag="PSI"
                     /label="PSI"
                     /ApEinfo_label="PSI"
                     /ApEinfo_fwdcolor="#cccccc"
                     /ApEinfo_revcolor="#cccccc"
                     /ApEinfo_graphicformat="arrow_data {{0 1 2 0 0 -1} {} 0}
                     width 5 offset 0"
     misc_feature    7809..8042
                     /locus_tag="SIN 3'LTR"
                     /label="SIN 3'LTR"
                     /ApEinfo_label="SIN 3'LTR"
                     /ApEinfo_fwdcolor="#ff0080"
                     /ApEinfo_revcolor="#ff0080"
                     /ApEinfo_graphicformat="arrow_data {{0 1 2 0 0 -1} {} 0}
                     width 5 offset 0"
     misc_feature    3004..3036
                     /locus_tag="MYC"
                     /label="MYC"
                     /ApEinfo_label="MYC"
                     /ApEinfo_fwdcolor="#ff6666"
                     /ApEinfo_revcolor="#ff6666"
                     /ApEinfo_graphicformat="arrow_data {{0 1 2 0 0 -1} {} 0}
                     width 5 offset 0"
     misc_feature    3046..3423
                     /locus_tag="CTID195"
                     /label="CTID195"
                     /ApEinfo_label="CTID195"
                     /ApEinfo_fwdcolor="cyan"
                     /ApEinfo_revcolor="cyan"
                     /ApEinfo_graphicformat="arrow_data {{0 1 2 0 0 -1} {} 0}
                     width 5 offset 0"
ORIGIN
        1 tggaagggct aattcactcc caaagaagac aagatatcct tgatctgtgg atctaccaca
       61 cacaaggcta cttccctgat tagcagaact acacaccagg gccaggggtc agatatccac
      121 tgacctttgg atggtgctac aagctagtac cagttgagcc agataaggta gaagaggcca
      181 ataaaggaga gaacaccagc ttgttacacc ctgtgagcct gcatgggatg gatgacccgg
      241 agagagaagt gttagagtgg aggtttgaca gccgcctagc atttcatcac gtggcccgag
      301 agctgcatcc ggagtacttc aagaactgct gatatcgagc ttgctacaag ggactttccg
      361 ctggggactt tccagggagg cgtggcctgg gcgggactgg ggagtggcga gccctcagat
      421 cctgcatata agcagctgct ttttgcctgt actgggtctc tctggttaga ccagatctga
      481 gcctgggagc tctctggcta actagggaac ccactgctta agcctcaata aagcttgcct
      541 tgagtgcttc aagtagtgtg tgcccgtctg ttgtgtgact ctggtaacta gagatccctc
      601 agaccctttt agtcagtgtg gaaaatctct agcagtggcg cccgaacagg gacttgaaag
      661 cgaaagggaa accagaggag ctctctcgac gcaggactcg gcttgctgaa gcgcgcacgg
      721 caagaggcga ggggcggcga ctggtgagta cgccaaaaat tttgactagc ggaggctaga
      781 aggagagaga tgggtgcgag agcgtcagta ttaagcgggg gagaattaga tcgcgatggg
      841 aaaaaattcg gttaaggcca gggggaaaga aaaaatataa attaaaacat atagtatggg
      901 caagcaggga gctagaacga ttcgcagtta atcctggcct gttagaaaca tcagaaggct
      961 gtagacaaat actgggacag ctacaaccat cccttcagac aggatcagaa gaacttagat
     1021 cattatataa tacagtagca accctctatt gtgtgcatca aaggatagag ataaaagaca
     1081 ccaaggaagc tttagacaag atagaggaag agcaaaacaa aagtaagacc accgcacagc
     1141 aagcggccgg ccgctgatct tcagacctgg aggaggagat atgagggaca attggagaag
     1201 tgaattatat aaatataaag tagtaaaaat tgaaccatta ggagtagcac ccaccaaggc
     1261 aaagagaaga gtggtgcaga gagaaaaaag agcagtggga ataggagctt tgttccttgg
     1321 gttcttggga gcagcaggaa gcactatggg cgcagcgtca atgacgctga cggtacaggc
     1381 cagacaatta ttgtctggta tagtgcagca gcagaacaat ttgctgaggg ctattgaggc
     1441 gcaacagcat ctgttgcaac tcacagtctg gggcatcaag cagctccagg caagaatcct
     1501 ggctgtggaa agatacctaa aggatcaaca gctcctgggg atttggggtt gctctggaaa
     1561 actcatttgc accactgctg tgccttggaa tgctagttgg agtaataaat ctctggaaca
     1621 gatttggaat cacacgacct ggatggagtg ggacagagaa attaacaatt acacaagctt
     1681 aatacactcc ttaattgaag aatcgcaaaa ccagcaagaa aagaatgaac aagaattatt
     1741 ggaattagat aaatgggcaa gtttgtggaa ttggtttaac ataacaaatt ggctgtggta
     1801 tataaaatta ttcataatga tagtaggagg cttggtaggt ttaagaatag tttttgctgt
     1861 actttctata gtgaatagag ttaggcaggg atattcacca ttatcgtttc agacccacct
     1921 cccaaccccg aggggacccg acaggcccga aggaatagaa gaagaaggtg gagagagaga
     1981 cagagacaga tccattcgat tagtgaacgg atcggcactg cgtgcgccaa ttctgcagac
     2041 aaatggcagt attcatccac aattttaaaa gaaaaggggg gattgggggg tacagtgcag
     2101 gggaaagaat agtagacata atagcaacag acatacaaac taaagaatta caaaaacaaa
     2161 ttacaaaaat tcaaaatttt cgggtttatt acagggacag cagagatcca gtttggttag
     2221 taccgggccc gctctagtcc ggaatcagtc ctgctcctcg gccacgaagt gcacgcagtt
     2281 gccggccggg tcgcgcaggg cgaactcccg cccccacggc tgctcgccga tctcggtcat
     2341 ggccggcccg gaggcgtccc ggaagttcgt ggacacgacc tccgaccact cggcgtacag
     2401 ctcgtccagg ccgcgcaccc acacccaggc cagggtgttg tccggcacca cctggtcctg
     2461 gaccgcgctg atgaacaggg tcacgtcgtc ccggaccaca ccggcgaagt cgtcctccac
     2521 gaagtcccgg gagaacccga gccggtcggt ccagaactcg accgctccgg cgacgtcgcg
     2581 cgcggtgagc accggaacgg cactggtcaa cttggccatg gtggccctcc tatagtgagt
     2641 cgtattatac tatgccgata tactatgccg atgattaatt gtcaacacgt gctgcaggtc
     2701 cgaggttcta gacgagttta cTCCCTATCA GTGATAGAGA acgatgtcga gtttacTCCC
     2761 TATCAGTGAT AGAGAacgta tgtcgagttt acTCCCTATC AGTGATAGAG Aacgtatgtc
     2821 gagtttacTC CCTATCAGTG ATAGAGAacg tatgtcgagt ttaTCCCTAT CAGTGATAGA
     2881 GAacgtatgt cgagtttacT CCCTATCAGT GATAGAGAac gtatgtcgag gtaggcgtgt
     2941 acggtgggag gcctatataa gcagagctcg tttagtgaac cgtcagatcg caccggtgcc
     3001 accatggaac aaaaactcat ctcagaagag gatctgggct ctggcggcga tgctgcacag
     3061 atcgtcattg gcgccgggat taacgtggct atgaggcgcg tggaggaaag cgtggtcaat
     3121 cagggctgga tcacactgca ggaagcaggg attaacctgg acaggaatac tctggccgct
     3181 acgctgatcc gagagctgcg ggcagccctg gaactgttcg agcaggaagg cctggctcca
     3241 tatctgccac ggtgggagaa gctggataac ttcatcaata gacccgtgaa gctgatcatt
     3301 ggggacaaag agattttcgg gattagccgg gggattgata aacagggagc cctgctgctg
     3361 gaacaggacg gagttatcaa accctggatg ggcggagaaa tcagtctgcg gtctgccgaa
     3421 aaggggcgcg ccggcggggg atcttccgga ggcgggggat cttccggagg cgggcaaatt
     3481 tcttacgcaa gtagagggga attcatggcc gacgaaaagc ccaaggaagg agtcaagact
     3541 gagaacaacg atcatattaa tttgaaggtg gcggggcagg atggttctgt ggtgcagttt
     3601 aagattaaga ggcatacacc acttagtaaa ctaatgaaag cctattgtga acgacaggga
     3661 ttgtcaatga ggcagatcag attccgattt gacgggcaac caatcaatga aacagacaca
     3721 cctgcacagt tggaaatgga ggatgaagat acaattgatg tgttccaaca gccaacggga
     3781 ggttaaacgc gtggcctccg cgccgggttt tggcgcctcc cgcgggcgcc cccctcctca
     3841 cggcgagcgc tgccacgtca gacgaagggc gcagcgagcg tcctgatcct tccgcccgga
     3901 cgctcaggac agcggcccgc tgctcataag actcggcctt agaaccccag tatcagcaga
     3961 aggacatttt aggacgggac ttgggtgact ctagggcact ggttttcttt ccagagagcg
     4021 gaacaggcga ggaaaagtag tcccttctcg gcgattctgc ggagggatct ccgtggggcg
     4081 gtgaacgccg atgattatat aaggacgcgc cgggtgtggc acagctagtt ccgtcgcagc
     4141 cgggatttgg gtcgcggttc ttgtttgtgg atcgctgtga tcgtcacttg gtgagtagcg
     4201 ggctgctggg ctggccgggg ctttcgtggc cgccgggccg ctcggtggga cggaagcgtg
     4261 tggagagacc gccaagggct gtagtctggg tccgcgagca aggttgccct gaactggggg
     4321 ttggggggag cgcagcaaaa tggcggctgt tcccgagtct tgaatggaag acgcttgtga
     4381 ggcgggctgt gaggtcgttg aaacaaggtg gggggcatgg tgggcggcaa gaacccaagg
     4441 tcttgaggcc ttcgctaatg cgggaaagct cttattcggg tgagatgggc tggggcacca
     4501 tctggggacc ctgacgtgaa gtttgtcact gactggagaa ctcggtttgt cgtctgttgc
     4561 gggggcggca gttatggcgg tgccgttggg cagtgcaccc gtacctttgg gagcgcgcgc
     4621 cctcgtcgtg tcgtgacgtc acccgttctg ttggcttata atgcagggtg gggccacctg
     4681 ccggtaggtg tgcggtaggc ttttctccgt cgcaggacgc agggttcggg cctagggtag
     4741 gctctcctga atcgacaggc gccggacctc tggtgagggg agggataagt gaggcgtcag
     4801 tttctttggt cggttttatg tacctatctt cttaagtagc tgaagctccg gttttgaact
     4861 atgcgctcgg ggttggcgag tgtgttttgt gaagtttttt aggcaccttt tgaaatgtaa
     4921 tcatttgggt caatatgtaa ttttcagtgt tagactagta aattgtccgc taaattctgg
     4981 ccgtttttgg cttttttgtt agacgctagc ggatccataa cttcgtatag tatacattat
     5041 acgaagttat gccaccATGT CTAGGCTGGA CAAGAGCAAA GTCATAAACG GAGCTCTGGA
     5101 ATTACTCAAT GGTGTCGGTA TCGAAGGCCT GACGACAAGG AAACTCGCTC AAAAGCTGGG
     5161 AGTTGAGCAG CCTACCCTGT ACTGGCACGT GAAGAACAAG CGGGCCCTGC TCGATGCCCT
     5221 GCCAATCGAG ATGCTGGACA GGCATCATAC CCACTTCTGC CCCCTGGAAG GCGAGTCATG
     5281 GCAAGACTTT CTGCGGAACA ACGCCAAGTC ATACCGCTGT GCTCTCCTCT CACATCGCGA
     5341 CGGGGCTAAA GTGCATCTCG GCACCCGCCC AACAGAGAAA CAGTACGAAA CCCTGGAAAA
     5401 TCAGCTCGCG TTCCTGTGTC AGCAAGGCTT CTCCCTGGAG AACGCACTGT ACGCTCTGTC
     5461 CGCCGTGGGC CACTTTACAC TGGGCTGCGT ATTGGAGGAA CAGGAGCATC AAGTAGCAAA
     5521 AGAGGAAAGA GAGACACCTA CCACCGATTC TATGCCCCCA CTTCTGAGAC AAGCAATTGA
     5581 GCTGTTCGAC CGGCAGGGAG CCGAACCTGC CTTCCTTTTC GGCCTGGAAC TAATCATATG
     5641 TGGCCTGGAG AAACAGCTAA AGTGCGAAAG CGGCGGGCCG ACCGACGCCC TTGACGATTT
     5701 TGACTTAGAC ATGCTCCCAG CCGATGCCCT TGACGATTTT GACCTTGACA TGCTCCCCGG
     5761 GTAAataact tcgtatagta tacattatac gaagttatgg atccgcggcc gcaaattccg
     5821 cccctctccc tccccccccc ctaacgttac tggccgaagc cgcttggaat aaggccggtg
     5881 tgcgtttgtc tatatgttat tttccaccat attgccgtct tttggcaatg tgagggcccg
     5941 gaaacctggc cctgtcttct tgacgagcat tcctaggggt ctttcccctc tcgccaaagg
     6001 aatgcaaggt ctgttgaatg tcgtgaagga agcagttcct ctggaagctt cttgaagaca
     6061 aacaacgtct gtagcgaccc tttgcaggca gcggaacccc ccacctggcg acaggtgcct
     6121 ctgcggccaa aagccacgtg tataagatac acctgcaaag gcggcacaac cccagtgcca
     6181 cgttgtgagt tggatagttg tggaaagagt caaatggctc tcctcaagcg tattcaacaa
     6241 ggggctgaag gatgcccaga aggtacccca ttgtatggga tctgatctgg ggcctcggtg
     6301 cacatgcttt acatgtgttt agtcgaggtt aaaaaaacgt ctaggccccc cgaaccacgg
     6361 ggacgtggtt ttcctttgaa aaacacgata ataccATGGC CACCGAGTAC AAGCCCACGG
     6421 TGCGCCTCGC CACCCGCGAC GACGTCCCCC GGGCCGTACG CACCCTCGCC GCCGCGTTCG
     6481 CCGACTACCC CGCCACGCGC CACACCGTCG ACCCGGACCG CCACATCGAG CGGGTCACCG
     6541 AGCTGCAAGA ACTCTTCCTC ACGCGCGTCG GGCTCGACAT CGGCAAGGTG TGGGTCGCGG
     6601 ACGACGGCGC CGCGGTGGCG GTCTGGACCA CGCCGGAGAG CGTCGAAGCG GGGGCGGTGT
     6661 TCGCCGAGAT CGGCTCGCGC ATGGCCGAGT TGAGCGGTTC CCGGCTGGCC GCGCAGCAAC
     6721 AGATGGAAGG CCTCCTGGCG CCGCACCGGC CCAAGGAGCC CGCGTGGTTC CTGGCCACCG
     6781 TCGGCGTCTC GCCCGACCAC CAGGGCAAGG GTCTGGGCAG CGCCGTCGTG CTCCCCGGAG
     6841 TGGAGGCGGC CGAGCGCGCT GGGGTGCCCG CCTTCCTGGA GACCTCCGCG CCCCGCAACC
     6901 TCCCCTTCTA CGAGCGGCTC GGCTTCACCG TCACCGCCGA CGTCGAGGTG CCCGAAGGAC
     6961 CGCGCACCTG GTGCATGACC CGCAAGCCCG GTGCCTGAgt tcgcgtctgg aacaatcaac
     7021 ctctggatta caaaatttgt gaaagattga ctggtattct taactatgtt gctcctttta
     7081 cgctatgtgg atacgctgct ttaatgcctt tgtatcatgc tattgcttcc cgtatggctt
     7141 tcattttctc ctccttgtat aaatcctggt tgctgtctct ttatgaggag ttgtggcccg
     7201 ttgtcaggca acgtggcgtg gtgtgcactg tgtttgctga cgcaaccccc actggttggg
     7261 gcattgccac cacctgtcag ctcctttccg ggactttcgc tttccccctc cctattgcca
     7321 cggcggaact catcgccgcc tgccttgccc gctgctggac aggggctcgg ctgttgggca
     7381 ctgacaattc cgtggtgttg tcggggaagc tgacgtcctt tccatggctg ctcgcctgtg
     7441 ttgccacctg gattctgcgc gggacgtcct tctgctacgt cccttcggcc ctcaatccag
     7501 cggaccttcc ttcccgcggc ctgctgccgg ctctgcggcc tcttccgcgt cttcgccttc
     7561 gccctcagac gagtcggatc tccctttggg ccgcctcccc gcctggaatt aattctgcag
     7621 tcgagaccta gaaaaacatg gagcaatcac aagtagcaat acagcagcta ccaatgctga
     7681 ttgtgcctgg ctagaagcac aagaggagga ggaggtgggt tttccagtca cacctcaggt
     7741 acctttaaga ccaatgactt acaaggcagc tgtagatctt agccactttt taaaagaaaa
     7801 gaggggacTG GAAGGGCTAA TTCACTCCCA ACGAAGACAA GATCTGCTTT TTGCTTGTAC
     7861 TGGGTCTCTC TGGTTAGACC AGATCTGAGC CTGGGAGCTC TCTGGCTAAC TAGGGAACCC
     7921 ACTGCTTAAG CCTCAATAAA GCTTGCCTTG AGTGCTTCAA GTAGTGTGTG CCCGTCTGTT
     7981 GTGTGACTCT GGTAACTAGA GATCCCTCAG ACCCTTTTAG TCAGTGTGGA AAATCTCTAG
     8041 CAGtagtagt tcatgtcatc ttattattca gtatttataa cttgcaaaga aatgaatatc
     8101 agagagtgag aggccttgac attgtttaaa cccgctgatc agcctcgact gtgccttcta
     8161 gttgccagcc atctgttgtt tgcccctccc ccgtgccttc cttgaccctg gaaggtgcca
     8221 ctcccactgt cctttcctaa taaaatgagg aaattgcatc gcattgtctg agtaggtgtc
     8281 attctattct ggggggtggg gtggggcagg acagcaaggg ggaggattgg gaagacaata
     8341 gcaggcatgc tggggatgcg gtgggctcta tggcttctga ggcggaaaga accagctggg
     8401 gctctagggg gtatccccac gcgccctgta gcggcgcatt aagcgcggcg ggtgtggtgg
     8461 ttacgcgcag cgtgaccgct acacttgcca gcgccctagc gcccgctcct ttcgctttct
     8521 tcccttcctt tctcgccacg ttcgccggct ttccccgtca agctctaaat cgggggctcc
     8581 ctttagggtt ccgatttagt gctttacggc acctcgaccc caaaaaactt gattagggtg
     8641 atggttcacg tagtgggcca tcgccctgat agacggtttt tcgccctttg acgttggagt
     8701 ccacgttctt taatagtgga ctcttgttcc aaactggaac aacactcaac cctatctcgg
     8761 tctattcttt tgatttataa gggattttgc cgatttcggc ctattggtta aaaaatgagc
     8821 tgatttaaca aaaatttaac gcgaattaat tctgtggaat gtgtgtcagt tagggtgtgg
     8881 aaagtcccca ggctccccag caggcagaag tatgcaaagc atgcatctca attagtcagc
     8941 aaccaggtgt ggaaagtccc caggctcccc agcaggcaga agtatgcaaa gcatgcatct
     9001 caattagtca gcaaccatag tcccgcccct aactccgccc atcccgcccc taactccgcc
     9061 cagttccgcc cattctccgc cccatggctg actaattttt tttatttatg cagaggccga
     9121 ggccgcctct gcctctgagc tattccagaa gtagtgagga ggcttttttg gaggcctagg
     9181 cttttgcaaa aagctcccgg gagcttgtat atccattttc ggatctgatc agcacgtgat
     9241 gaaaaagcct gaactcaccg cgacgtctgt cgagaagttt ctgatcgaaa agttcgacag
     9301 cgtctccgac ctgatgcagc tctcggaggg cgaagaatct cgtgctttca gcttcgatgt
     9361 aggagggcgt ggatatgtcc tgcgggtaaa tagctgcgcc gatggtttct acaaagatcg
     9421 ttatgtttat cggcactttg catcggccgc gctcccgatt ccggaagtgc ttgacattgg
     9481 ggaattaatt cagcgagagc ctgacctatt gcatctcccg ccgtgcacag ggtgtcacgt
     9541 tgcaagacct gcctgaaacc gaactgcccg ctgttctgca gccggtcgcg gaggccatgg
     9601 atgcgatcgc tgcggccgat cttagccaga cgagcgggtt cggcccattc ggaccgcaag
     9661 gaatcggtca atacactaca tggcgtgatt tcatatgcgc gattgctgat ccccatgtgt
     9721 atcactggca aactgtgatg gacgacaccg tcagtgcgtc cgtcgcgcag gctctcgatg
     9781 agctgatgct ttgggccgag gactgccccg aagtccggca cctcgtgcac gcggatttcg
     9841 gctccaacaa tgtcctgacg gacaatggcc gcataacagc ggtcattgac tggagcgagg
     9901 cgatgttcgg ggattcccaa tacgaggtcg ccaacatctt cttctggagg ccgtggttgg
     9961 cttgtatgga gcagcagacg cgctacttcg agcggaggca tccggagctt gcaggatcgc
    10021 cgcggctccg ggcgtatatg ctccgcattg gtcttgacca actctatcag agcttggttg
    10081 acggcaattt cgatgatgca gcttgggcgc agggtcgatg cgacgcaatc gtccgatccg
    10141 gagccgggac tgtcgggcgt acacaaatcg cccgcagaag cgcggccgtc tggaccgatg
    10201 gctgtgtaga agtactcgcc gatagtggaa accgacgccc cagcactcgt ccgagggcaa
    10261 aggaatagca cgtgctacga gatttcgatt ccaccgccgc cttctatgaa aggttgggct
    10321 tcggaatcgt tttccgggac gccggctgga tgatcctcca gcgcggggat ctcatgctgg
    10381 agttcttcgc ccaccccaac ttgtttattg cagcttataa tggttacaaa taaagcaata
    10441 gcatcacaaa tttcacaaat aaagcatttt tttcactgca ttctagttgt ggtttgtcca
    10501 aactcatcaa tgtatcttat catgtctgta taccgtcgac ctctagctag agcttggcgt
    10561 aatcatggtc atagctgttt cctgtgtgaa attgttatcc gctcacaatt ccacacaaca
    10621 tacgagccgg aagcataaag tgtaaagcct ggggtgccta atgagtgagc taactcacat
    10681 taattgcgtt gcgctcactg cccgctttcc agtcgggaaa cctgtcgtgc cagctgcatt
    10741 aatgaatcgg ccaacgcgcg gggagaggcg gtttgcgtat tgggcgctct tccgcttcct
    10801 cgctcactga ctcgctgcgc tcggtcgttc ggctgcggcg agcggtatca gctcactcaa
    10861 aggcggtaat acggttatcc acagaatcag gggataacgc aggaaagaac atgtgagcaa
    10921 aaggccagca aaaggccagg aaccgtaaaa aggccgcgtt gctggcgttt ttccataggc
    10981 tccgcccccc tgacgagcat cacaaaaatc gacgctcaag tcagaggtgg cgaaacccga
    11041 caggactata aagataccag gcgtttcccc ctggaagctc cctcgtgcgc tctcctgttc
    11101 cgaccctgcc gcttaccgga tacctgtccg cctttctccc ttcgggaagc gtggcgcttt
    11161 ctcatagctc acgctgtagg tatctcagtt cggtgtaggt cgttcgctcc aagctgggct
    11221 gtgtgcacga accccccgtt cagcccgacc gctgcgcctt atccggtaac tatcgtcttg
    11281 agtccaaccc ggtaagacac gacttatcgc cactggcagc agccactggt aacaggatta
    11341 gcagagcgag gtatgtaggc ggtgctacag agttcttgaa gtggtggcct aactacggct
    11401 acactagaag aacagtattt ggtatctgcg ctctgctgaa gccagttacc ttcggaaaaa
    11461 gagttggtag ctcttgatcc ggcaaacaaa ccaccgctgg tagcggtggt ttttttgttt
    11521 gcaagcagca gattacgcgc agaaaaaaag gatctcaaga agatcctttg atcttttcta
    11581 cggggtctga cgctcagtgg aacgaaaact cacgttaagg gattttggtc atgagattat
    11641 caaaaaggat cttcacctag atccttttaa attaaaaatg aagttttaaa tcaatctaaa
    11701 gtatatatga gtaaacttgg tctgacagtt accaatgctt aatcagtgag gcacctatct
    11761 cagcgatctg tctatttcgt tcatccatag ttgcctgact ccccgtcgtg tagataacta
    11821 cgatacggga gggcttacca tctggcccca gtgctgcaat gataccgcga gacccacgct
    11881 caccggctcc agatttatca gcaataaacc agccagccgg aagggccgag cgcagaagtg
    11941 gtcctgcaac tttatccgcc tccatccagt ctattaattg ttgccgggaa gctagagtaa
    12001 gtagttcgcc agttaatagt ttgcgcaacg ttgttgccat tgctacaggc atcgtggtgt
    12061 cacgctcgtc gtttggtatg gcttcattca gctccggttc ccaacgatca aggcgagtta
    12121 catgatcccc catgttgtgc aaaaaagcgg ttagctcctt cggtcctccg atcgttgtca
    12181 gaagtaagtt ggccgcagtg ttatcactca tggttatggc agcactgcat aattctctta
    12241 ctgtcatgcc atccgtaaga tgcttttctg tgactggtga gtactcaacc aagtcattct
    12301 gagaatagtg tatgcggcga ccgagttgct cttgcccggc gtcaatacgg gataataccg
    12361 cgccacatag cagaacttta aaagtgctca tcattggaaa acgttcttcg gggcgaaaac
    12421 tctcaaggat cttaccgctg ttgagatcca gttcgatgta acccactcgt gcacccaact
    12481 gatcttcagc atcttttact ttcaccagcg tttctgggtg agcaaaaaca ggaaggcaaa
    12541 atgccgcaaa aaagggaata agggcgacac ggaaatgttg aatactcata ctcttccttt
    12601 ttcaatatta ttgaagcatt tatcagggtt attgtctcat gagcggatac atatttgaat
    12661 gtatttagaa aaataaacaa ataggggttc cgcgcacatt tccccgaaaa gtgccacctg
    12721 acgtcgacgg atcgggagat caacttgttt attgcagctt ataatggtta caaataaagc
    12781 aatagcatca caaatttcac aaataaagca tttttttcac tgcattctag ttgtggtttg
    12841 tccaaactca tcaatgtatc ttatcatgtc tggatcaact ggataactca agctaaccaa
    12901 aatcatccca aacttcccac cccataccct attaccactg ccaattacct gtggtttcat
    12961 ttactctaaa cctgtgattc ctctgaatta ttttcatttt aaagaaattg tatttgttaa
    13021 atatgtacta caaacttagt agt   
//
