# Supplementary material for: Identification of proximal SUMO-dependent interactors using SUMO-ID
Source: Nat Commun. 2021 Nov 18;12:6671. doi: 10.1038/s41467-021-26807-6 (PMC8602451; doi:10.1038/s41467-021-26807-6)
Supplement: Supplementary file 12 — Source data [file 41467_2021_26807_MOESM12_ESM.zip › Source_data_file/Sequence files_representative constructs/Lenti-EFS-NTID255-GSQ-PMLiva-P2A-BLAST.ape]

LOCUS       Lenti_EFS_NTID19       11302 bp ds-DNA     circular     20-JUL-2021
DEFINITION  
ACCESSION   
VERSION     
SOURCE      
  ORGANISM  
COMMENT     Source: http://www.addgene.org/52962/sequences/ lentiCas9-Blast,
            TurboID (Ting lab); Human PML isoform IVa Accession# AF230411
COMMENT     
COMMENT     ApEinfo:methylated:1
FEATURES             Location/Qualifiers
     primer_bind     complement(9144..9164)
                     /locus_tag="M13-rev"
                     /label="M13-rev"
                     /ApEinfo_label="M13-rev"
                     /ApEinfo_fwdcolor="cyan"
                     /ApEinfo_revcolor="green"
                     /ApEinfo_graphicformat="arrow_data {{0 1 2 0 0 -1} {} 0}
                     width 5 offset 0"
     rep_origin      complement(9532..10214)
                     /locus_tag="ColE1 origin"
                     /label="ColE1 origin"
                     /ApEinfo_label="ColE1 origin"
                     /ApEinfo_fwdcolor="gray50"
                     /ApEinfo_revcolor="gray50"
                     /ApEinfo_graphicformat="arrow_data {{0 1 2 0 0 -1} {} 0}
                     width 5 offset 0"
     misc_binding    complement(9170..9192)
                     /locus_tag="LacO"
                     /label="LacO"
                     /ApEinfo_label="LacO"
                     /ApEinfo_fwdcolor="cornflower blue"
                     /ApEinfo_revcolor="cornflower blue"
                     /ApEinfo_graphicformat="arrow_data {{0 1 2 0 0 -1} {} 0}
                     width 5 offset 0"
     CDS             complement(10312..10971)
                     /locus_tag="AmpR"
                     /label="AmpR"
                     /ApEinfo_label="AmpR"
                     /ApEinfo_fwdcolor="yellow"
                     /ApEinfo_revcolor="yellow"
                     /ApEinfo_graphicformat="arrow_data {{0 1 2 0 0 -1} {} 0}
                     width 5 offset 0"
     misc_feature    2879..2905
                     /locus_tag="FLAG epitope"
                     /label="FLAG epitope"
                     /ApEinfo_label="FLAG epitope"
                     /ApEinfo_fwdcolor="#66ccff"
                     /ApEinfo_revcolor="#66ccff"
                     /ApEinfo_graphicformat="arrow_data {{0 1 2 0 0 -1} {} 0}
                     width 5 offset 0"
     misc_feature    2457..2561
                     /locus_tag="cPPT (central polypurine tract)"
                     /label="cPPT (central polypurine tract)"
                     /ApEinfo_label="cPPT (central polypurine tract)"
                     /ApEinfo_fwdcolor="#cccccc"
                     /ApEinfo_revcolor="#cccccc"
                     /ApEinfo_graphicformat="arrow_data {{0 1 2 0 0 -1} {} 0}
                     width 5 offset 0"
     misc_feature    2912..3673
                     /locus_tag="NTID 2-255 (N-terminal TurboID)"
                     /label="NTID 2-255 (N-terminal TurboID)"
                     /ApEinfo_label="NTID 2-255 (N-terminal TurboID)"
                     /ApEinfo_fwdcolor="#ff6666"
                     /ApEinfo_revcolor="#ff6666"
                     /ApEinfo_graphicformat="arrow_data {{0 1 2 0 0 -1} {} 0}
                     width 5 offset 0"
     misc_feature    1684..1916
                     /locus_tag="RRE (Rev binding element)"
                     /label="RRE (Rev binding element)"
                     /ApEinfo_label="RRE (Rev binding element)"
                     /ApEinfo_fwdcolor="#cccccc"
                     /ApEinfo_revcolor="#cccccc"
                     /ApEinfo_graphicformat="arrow_data {{0 1 2 0 0 -1} {} 0}
                     width 5 offset 0"
     misc_feature    6811..6816
                     /locus_tag="Bbs1 site"
                     /label="Bbs1 site"
                     /ApEinfo_label="Bbs1 site"
                     /ApEinfo_fwdcolor="#cccccc"
                     /ApEinfo_revcolor="#cccccc"
                     /ApEinfo_graphicformat="arrow_data {{0 1 2 0 0 -1} {} 0}
                     width 5 offset 0"
     misc_feature    7501..7506
                     /locus_tag="Bbs1 site(1)"
                     /label="Bbs1 site(1)"
                     /ApEinfo_label="Bbs1 site"
                     /ApEinfo_fwdcolor="#cccccc"
                     /ApEinfo_revcolor="#cccccc"
                     /ApEinfo_graphicformat="arrow_data {{0 1 2 0 0 -1} {} 0}
                     width 5 offset 0"
     misc_feature    828..1016
                     /locus_tag="5'LTR"
                     /label="5'LTR"
                     /ApEinfo_label="5'LTR"
                     /ApEinfo_fwdcolor="#cccccc"
                     /ApEinfo_revcolor="#cccccc"
                     /ApEinfo_graphicformat="arrow_data {{0 1 2 0 0 -1} {} 0}
                     width 5 offset 0"
     misc_feature    7101..7289
                     /locus_tag="3' LTR"
                     /label="3' LTR"
                     /ApEinfo_label="3' LTR"
                     /ApEinfo_fwdcolor="#cccccc"
                     /ApEinfo_revcolor="#cccccc"
                     /ApEinfo_graphicformat="arrow_data {{0 1 2 0 0 -1} {} 0}
                     width 5 offset 0"
     misc_feature    5567..5965
                     /locus_tag="Blasticidin resistance gene"
                     /label="Blasticidin resistance gene"
                     /ApEinfo_label="Blasticidin resistance gene"
                     /ApEinfo_fwdcolor="#cc66ff"
                     /ApEinfo_revcolor="#cc66ff"
                     /ApEinfo_graphicformat="arrow_data {{0 1 2 0 0 -1} {} 0}
                     width 5 offset 0"
     misc_feature    5567..5965
                     /locus_tag="Blast"
                     /label="Blast"
                     /ApEinfo_label="Blast"
                     /ApEinfo_fwdcolor="#ff6666"
                     /ApEinfo_revcolor="#ff6666"
                     /ApEinfo_graphicformat="arrow_data {{0 1 2 0 0 -1} {} 0}
                     width 5 offset 0"
     misc_feature    5993..6586
                     /locus_tag="WPRE"
                     /label="WPRE"
                     /ApEinfo_label="WPRE"
                     /ApEinfo_fwdcolor="#6666ff"
                     /ApEinfo_revcolor="#6666ff"
                     /ApEinfo_graphicformat="arrow_data {{0 1 2 0 0 -1} {} 0}
                     width 5 offset 0"
     misc_feature    5645..5650
                     /locus_tag="Bbs1 site(2)"
                     /label="Bbs1 site(2)"
                     /ApEinfo_label="Bbs1 site"
                     /ApEinfo_fwdcolor="#cccccc"
                     /ApEinfo_revcolor="#cccccc"
                     /ApEinfo_graphicformat="arrow_data {{0 1 2 0 0 -1} {} 0}
                     width 5 offset 0"
     misc_feature    6529..6534
                     /locus_tag="Bbs1 site(3)"
                     /label="Bbs1 site(3)"
                     /ApEinfo_label="Bbs1 site"
                     /ApEinfo_fwdcolor="#cccccc"
                     /ApEinfo_revcolor="#cccccc"
                     /ApEinfo_graphicformat="arrow_data {{0 1 2 0 0 -1} {} 0}
                     width 5 offset 0"
     misc_feature    5507..5566
                     /locus_tag="P2A"
                     /label="P2A"
                     /ApEinfo_label="P2A"
                     /ApEinfo_fwdcolor="#e6e6e6"
                     /ApEinfo_revcolor="#e6e6e6"
                     /ApEinfo_graphicformat="arrow_data {{0 1 2 0 0 -1} {} 0}
                     width 5 offset 0"
     misc_feature    3684..3730
                     /locus_tag="GSQ linker"
                     /label="GSQ linker"
                     /ApEinfo_label="GSQ linker"
                     /ApEinfo_fwdcolor="#ffff66"
                     /ApEinfo_revcolor="#ffff66"
                     /ApEinfo_graphicformat="arrow_data {{0 1 2 0 0 -1} {} 0}
                     width 5 offset 0"
     misc_feature    3737..5491
                     /locus_tag="Human PML isoform IVa Accession# AF230411"
                     /label="Human PML isoform IVa Accession# AF230411"
                     /ApEinfo_label="Human PML isoform IVa Accession# AF230411"
                     /ApEinfo_fwdcolor="#ffcc66"
                     /ApEinfo_revcolor="#ffcc66"
                     /ApEinfo_graphicformat="arrow_data {{0 1 2 0 0 -1} {} 0}
                     width 5 offset 0"
ORIGIN
        1 gtcgacggat cgggagatct cccgatcccc tatggtgcac tctcagtaca atctgctctg
       61 atgccgcata gttaagccag tatctgctcc ctgcttgtgt gttggaggtc gctgagtagt
      121 gcgcgagcaa aatttaagct acaacaaggc aaggcttgac cgacaattgc atgaagaatc
      181 tgcttagggt taggcgtttt gcgctgcttc gcgatgtacg ggccagatat acgcgttgac
      241 attgattatt gactagttat taatagtaat caattacggg gtcattagtt catagcccat
      301 atatggagtt ccgcgttaca taacttacgg taaatggccc gcctggctga ccgcccaacg
      361 acccccgccc attgacgtca ataatgacgt atgttcccat agtaacgcca atagggactt
      421 tccattgacg tcaatgggtg gagtatttac ggtaaactgc ccacttggca gtacatcaag
      481 tgtatcatat gccaagtacg ccccctattg acgtcaatga cggtaaatgg cccgcctggc
      541 attatgccca gtacatgacc ttatgggact ttcctacttg gcagtacatc tacgtattag
      601 tcatcgctat taccatggtg atgcggtttt ggcagtacat caatgggcgt ggatagcggt
      661 ttgactcacg gggatttcca agtctccacc ccattgacgt caatgggagt ttgttttggc
      721 accaaaatca acgggacttt ccaaaatgtc gtaacaactc cgccccattg acgcaaatgg
      781 gcggtaggcg tgtacggtgg gaggtctata taagcagcgc gttttgcctg tactgggtct
      841 ctctggttag accagatctg agcctgggag ctctctggct aactagggaa cccactgctt
      901 aagcctcaat aaagcttgcc ttgagtgctt caagtagtgt gtgcccgtct gttgtgtgac
      961 tctggtaact agagatccct cagacccttt tagtcagtgt ggaaaatctc tagcagtggc
     1021 gcccgaacag ggacttgaaa gcgaaaggga aaccagagga gctctctcga cgcaggactc
     1081 ggcttgctga agcgcgcacg gcaagaggcg aggggcggcg actggtgagt acgccaaaaa
     1141 ttttgactag cggaggctag aaggagagag atgggtgcga gagcgtcagt attaagcggg
     1201 ggagaattag atcgcgatgg gaaaaaattc ggttaaggcc agggggaaag aaaaaatata
     1261 aattaaaaca tatagtatgg gcaagcaggg agctagaacg attcgcagtt aatcctggcc
     1321 tgttagaaac atcagaaggc tgtagacaaa tactgggaca gctacaacca tcccttcaga
     1381 caggatcaga agaacttaga tcattatata atacagtagc aaccctctat tgtgtgcatc
     1441 aaaggataga gataaaagac accaaggaag ctttagacaa gatagaggaa gagcaaaaca
     1501 aaagtaagac caccgcacag caagcggccG GCCgctgatc ttcagacctg gaggaggaga
     1561 tatgagggac aattggagaa gtgaattata taaatataaa gtagtaaaaa ttgaaccatt
     1621 aggagtagca cccaccaagg caaagagaag agtggtgcag agagaaaaaa gagcagtggg
     1681 aataggagct ttgttccttg ggttcttggg agcagcagga agcactatgg gcgcagcgtc
     1741 aatgacgctg acggtacagg ccagacaatt attgtctggt atagtgcagc agcagaacaa
     1801 tttgctgagg gctattgagg cgcaacagca tctgttgcaa ctcacagtct ggggcatcaa
     1861 gcagctccag gcaagaatcc tggctgtgga aagataccta aaggatcaac agctcctggg
     1921 gatttggggt tgctctggaa aactcatttg caccactgct gtgccttgga atgctagttg
     1981 gagtaataaa tctctggaac agatttggaa tcacacgacc tggatggagt gggacagaga
     2041 aattaacaat tacacaagct taatacactc cttaattgaa gaatcgcaaa accagcaaga
     2101 aaagaatgaa caagaattat tggaattaga taaatgggca agtttgtgga attggtttaa
     2161 cataacaaat tggctgtggt atataaaatt attcataatg atagtaggag gcttggtagg
     2221 tttaagaata gtttttgctg tactttctat agtgaataga gttaggcagg gatattcacc
     2281 attatcgttt cagacccacc tcccaacccc gaggggaccc gacaggcccg aaggaataga
     2341 agaagaaggt ggagagagag acagagacag atccattcga ttagtgaacg gatcggcact
     2401 gcgtgcgcca attctgcaga caaatggcag tattcatcca caattttaaa agaaaagggg
     2461 ggattggggg gtacagtgca ggggaaagaa tagtagacat aatagcaaca gacatacaaa
     2521 ctaaagaatt acaaaaacaa attacaaaaa ttcaaaattt tcgggtttat tacagggaca
     2581 gcagagatcc agtttggtta attagctagc taggtcttga aaggagtggg aattggctcc
     2641 ggtgcccgtc agtgggcaga gcgcacatcg cccacagtcc ccgagaagtt ggggggaggg
     2701 gtcggcaatt gatccggtgc ctagagaagg tggcgcgggg taaactggga aagtgatgtc
     2761 gtgtactggc tccgcctttt tcccgagggt gggggagaac cgtatataag tgcagtagtc
     2821 gccgtgaacg ttctttttcg caacgggttt gccgccagaa cacaggaccg gtgccaccat
     2881 ggactacaaa gacgatgacg acaagggctc taaagacaat actgtgcctc tgaagctgat
     2941 cgctctcctg gctaatggcg agttccatag tggcgaacag ctgggagaaa ccctgggcat
     3001 gtccagggcc gctatcaaca agcacattca gactctgcgc gactggggcg tggacgtgtt
     3061 caccgtgccc ggaaagggct actctctgcc cgagcctatc ccgctgctga acgctaaaca
     3121 gattctggga cagctggacg gcgggagcgt ggcagtcctg cctgtggtcg actccaccaa
     3181 tcagtacctg ctggatcgaa tcggcgagct gaagagtggg gatgcttgca ttgcagaata
     3241 tcagcaggca gggagaggaa gcagagggag gaaatggttc tctccttttg gagctaacct
     3301 gtacctgagt atgttttggc gcctgaagcg gggaccagca gcaatcggcc tgggcccggt
     3361 catcggaatt gtcatggcag aagcgctgcg aaagctggga gcagacaagg tgcgagtcaa
     3421 atggcccaat gacctgtatc tgcaggatag aaagctggca ggcatcctgg tggagctggc
     3481 cggaataaca ggcgatgctg cacagatcgt cattggcgcc gggattaacg tggctatgag
     3541 gcgcgtggag gaaagcgtgg tcaatcaggg ctggatcaca ctgcaggaag cagggattaa
     3601 cctggacagg aatactctgg ccgctacgct gatccgagag ctgcgggcag ccctggaact
     3661 gttcgagcag gaagggcgcg ccGGCGGGGG ATCTTCCGGA GGCGGGCAAA TTTCTTACGC
     3721 AAGTAGAGGG gaattcatgg agcctgcacc cgcccgatct ccgaggcccc agcaggaccc
     3781 cgcccggccc caggagccca ccatgcctcc ccccgagacc ccctctgaag gccgccagcc
     3841 cagccccagc cccagcccta cagagcgagc ccccgcttcg gaggaggagt tccagtttct
     3901 gcgctgccag caatgccagg cggaagccaa gtgcccgaag ctgctgcctt gtctgcacac
     3961 gctgtgctca ggatgcctgg aggcgtcggg catgcagtgc cccatctgcc aggcgccctg
     4021 gcccctaggt gcagacacac ccgccctgga taacgtcttt ttcgagagtc tgcagcggcg
     4081 cctgtcggtg taccggcaga ttgtggatgc gcaggctgtg tgcacccgct gcaaagagtc
     4141 ggccgacttc tggtgctttg agtgcgagca gctcctctgc gccaagtgct tcgaggcaca
     4201 ccagtggttc ctcaagcacg aggcccggcc cctagcagag ctgcgcaacc agtcggtgcg
     4261 tgagttcctg gacggcaccc gcaagaccaa caacatcttc tgctccaacc ccaaccaccg
     4321 cacccctacg ctgaccagca tctactgccg aggatgttcc aagccgctgt gctgctcgtg
     4381 cgcgctcctt gacagcagcc acagtgagct caagtgcgac atcagcgcag agatccagca
     4441 gcgacaggag gagctggacg ccatgacgca ggcgctgcag gagcaggata gtgcctttgg
     4501 cgcggttcac gcgcagatgc acgcggccgt cggccagctg ggccgcgcgc gtgccgagac
     4561 cgaggagctg atccgcgagc gcgtgcgcca ggtggtagct cacgtgcggg ctcaggagcg
     4621 cgagctgctg gaggctgtgg acgcgcggta ccagcgcgac tacgaggaga tggccagtcg
     4681 gctgggccgc ctggatgctg tgctgcagcg catccgcacg ggcagcgcgc tggtgcagag
     4741 gatgaagtgc tacgcctcgg accaggaggt gctggacatg cacggtttcc tgcgccaggc
     4801 gctctgccgc ctgcgccagg aggagcccca gagcctgcaa gctgccgtgc gcaccgatgg
     4861 cttcgacgag ttcaaggtgc gcctgcagga cctcagctct tgcatcaccc aggggaaaga
     4921 tgcagctgta tccaagaaag ccagcccaga ggctgccagc actcccaggg accctattga
     4981 cgttgacctg gatgtctcca atacaacgac agcccagaag aggaagtgca gccagaccca
     5041 gtgccccagg aaggtcatca agatggagtc tgaggagggg aaggaggcaa ggttggctcg
     5101 gagctccccg gagcagccca ggcccagcac ctccaaggca gtctcaccac cccacctgga
     5161 tggaccgcct agccccagga gccccgtcat aggaagtgag gtcttcctgc ccaacagcaa
     5221 ccacgtggcc agtggcgccg gggaggcaga ggaacgcgtt gtggtgatca gcagctcgga
     5281 agactcagat gccgaaaact cgtcctcccg agagctggat gacagcagca gtgagtccag
     5341 tgacctccag ctggaaggcc ccagcaccct cagggtcctg gacgagaacc ttgctgaccc
     5401 ccaagcagaa gacagacctc tggttttctt tgacctcaag attgacaatg aaagtgggtt
     5461 ctcctggggc tacccccacc cctttctaat tGgcggccgc gGATCCGGCG CAACAAACTT
     5521 CTCTCTGCTG AAACAAGCCG GAGATGTCGA AGAGAATCCT GGACCGatgg ccaagccttt
     5581 gtctcaagaa gaatccaccc tcattgaaag agcaacggct acaatcaaca gcatccccat
     5641 ctctgaagac tacagcgtcg ccagcgcagc tctctctagc gacggccgca tcttcactgg
     5701 tgtcaatgta tatcatttta ctgggggacc ttgtgcagaa ctcgtggtgc tgggcactgc
     5761 tgctgctgcg gcagctggca acctgacttg tatcgtcgcg atcggaaatg agaacagggg
     5821 catcttgagc ccctgcggac ggtgccgaca ggtgcttctc gatctgcatc ctgggatcaa
     5881 agccatagtg aaggacagtg atggacagcc gacggcagtt gggattcgtg aattgctgcc
     5941 ctctggttat gtgtgggagg gctaagaatt aattcgatat caagcttatc ggtaatcaac
     6001 ctctggatta caaaatttgt gaaagattga ctggtattct taactatgtt gctcctttta
     6061 cgctatgtgg atacgctgct ttaatgcctt tgtatcatgc tattgcttcc cgtatggctt
     6121 tcattttctc ctccttgtat aaatcctggt tgctgtctct ttatgaggag ttgtggcccg
     6181 ttgtcaggca acgtggcgtg gtgtgcactg tgtttgctga cgcaaccccc actggttggg
     6241 gcattgccac cacctgtcag ctcctttccg ggactttcgc tttccccctc cctattgcca
     6301 cggcggaact catcgccgcc tgccttgccc gctgctggac aggggctcgg ctgttgggca
     6361 ctgacaattc cgtggtgttg tcggggaaat catcgtcctt tccttggctg ctcgcctgtg
     6421 ttgccacctg gattctgcgc gggacgtcct tctgctacgt cccttcggcc ctcaatccag
     6481 cggaccttcc ttcccgcggc ctgctgccgg ctctgcggcc tcttccgcgt cttcgccttc
     6541 gccctcagac gagtcggatc tccctttggg ccgcctcccc gcatcgatac cgtcgacctc
     6601 gagacctaga aaaacatgga gcaatcacaa gtagcaatac agcagctacc aatgctgatt
     6661 gtgcctggct agaagcacaa gaggaggagg aggtgggttt tccagtcaca cctcaggtac
     6721 ctttaagacc aatgacttac aaggcagctg tagatcttag ccacttttta aaagaaaagg
     6781 ggggactgga agggctaatt cactcccaac gaagacaaga tatccttgat ctgtggatct
     6841 accacacaca aggctacttc cctgattggc agaactacac accagggcca gggatcagat
     6901 atccactgac ctttggatgg tgctacaagc tagtaccagt tgagcaagag aaggtagaag
     6961 aagccaatga aggagagaac acccgcttgt tacaccctgt gagcctgcat gggatggatg
     7021 acccggagag agaagtatta gagtggaggt ttgacagccg cctagcattt catcacatgg
     7081 cccgagagct gcatccggac tgtactgggt ctctctggtt agaccagatc tgagcctggg
     7141 agctctctgg ctaactaggg aacccactgc ttaagcctca ataaagcttg ccttgagtgc
     7201 ttcaagtagt gtgtgcccgt ctgttgtgtg actctggtaa ctagagatcc ctcagaccct
     7261 tttagtcagt gtggaaaatc tctagcaggg cccgtttaaa cccgctgatc agcctcgact
     7321 gtgccttcta gttgccagcc atctgttgtt tgcccctccc ccgtgccttc cttgaccctg
     7381 gaaggtgcca ctcccactgt cctttcctaa taaaatgagg aaattgcatc gcattgtctg
     7441 agtaggtgtc attctattct ggggggtggg gtggggcagg acagcaaggg ggaggattgg
     7501 gaagacaata gcaggcatgc tggggatgcg gtgggctcta tggcttctga ggcggaaaga
     7561 accagctggg gctctagggg gtatccccac gcgccctgta gcggcgcatt aagcgcggcg
     7621 ggtgtggtgg ttacgcgcag cgtgaccgct acacttgcca gcgccctagc gcccgctcct
     7681 ttcgctttct tcccttcctt tctcgccacg ttcgccggct ttccccgtca agctctaaat
     7741 cgggggctcc ctttagggtt ccgatttagt gctttacggc acctcgaccc caaaaaactt
     7801 gattagggtg atggttcacg tagtgggcca tcgccctgat agacggtttt tcgccctttg
     7861 acgttggagt ccacgttctt taatagtgga ctcttgttcc aaactggaac aacactcaac
     7921 cctatctcgg tctattcttt tgatttataa gggattttgc cgatttcggc ctattggtta
     7981 aaaaatgagc tgatttaaca aaaatttaac gcgaattaat tctgtggaat gtgtgtcagt
     8041 tagggtgtgg aaagtcccca ggctccccag caggcagaag tatgcaaagc atgcatctca
     8101 attagtcagc aaccaggtgt ggaaagtccc caggctcccc agcaggcaga agtatgcaaa
     8161 gcatgcatct caattagtca gcaaccatag tcccgcccct aactccgccc atcccgcccc
     8221 taactccgcc cagttccgcc cattctccgc cccatggctg actaattttt tttatttatg
     8281 cagaggccga ggccgcctct gcctctgagc tattccagaa gtagtgagga ggcttttttg
     8341 gaggcctagg cttttgcaaa aagctcccgg gagcttgtat atccattttc ggatctgatc
     8401 agcacgtgtt gacaattaat catcggcata gtatatcggc atagtataat acgacaaggt
     8461 gaggaactaa accatggcca agttgaccag tgccgttccg gtgctcaccg cgcgcgacgt
     8521 cgccggagcg gtcgagttct ggaccgaccg gctcgggttc tcccgggact tcgtggagga
     8581 cgacttcgcc ggtgtggtcc gggacgacgt gaccctgttc atcagcgcgg tccaggacca
     8641 ggtggtgccg gacaacaccc tggcctgggt gtgggtgcgc ggcctggacg agctgtacgc
     8701 cgagtggtcg gaggtcgtgt ccacgaactt ccgggacgcc tccgggccgg ccatgaccga
     8761 gatcggcgag cagccgtggg ggcgggagtt cgccctgcgc gacccggccg gcaactgcgt
     8821 gcacttcgtg gccgaggagc aggactgaca cgtgctacga gatttcgatt ccaccgccgc
     8881 cttctatgaa aggttgggct tcggaatcgt tttccgggac gccggctgga tgatcctcca
     8941 gcgcggggat ctcatgctgg agttcttcgc ccaccccaac ttgtttattg cagcttataa
     9001 tggttacaaa taaagcaata gcatcacaaa tttcacaaat aaagcatttt tttcactgca
     9061 ttctagttgt ggtttgtcca aactcatcaa tgtatcttat catgtctgta taccgtcgac
     9121 ctctagctag agcttggcgt aatcatggtc atagctgttt cctgtgtgaa attgttatcc
     9181 gctcacaatt ccacacaaca tacgagccgg aagcataaag tgtaaagcct ggggtgccta
     9241 atgagtgagc taactcacat taattgcgtt gcgctcactg cccgctttcc agtcgggaaa
     9301 cctgtcgtgc cagctgcatt aatgaatcgg ccaacgcgcg gggagaggcg gtttgcgtat
     9361 tgggcgctct tccgcttcct cgctcactga ctcgctgcgc tcggtcgttc ggctgcggcg
     9421 agcggtatca gctcactcaa aggcggtaat acggttatcc acagaatcag gggataacgc
     9481 aggaaagaac atgtgagcaa aaggccagca aaaggccagg aaccgtaaaa aggccgcgtt
     9541 gctggcgttt ttccataggc tccgcccccc tgacgagcat cacaaaaatc gacgctcaag
     9601 tcagaggtgg cgaaacccga caggactata aagataccag gcgtttcccc ctggaagctc
     9661 cctcgtgcgc tctcctgttc cgaccctgcc gcttaccgga tacctgtccg cctttctccc
     9721 ttcgggaagc gtggcgcttt ctcatagctc acgctgtagg tatctcagtt cggtgtaggt
     9781 cgttcgctcc aagctgggct gtgtgcacga accccccgtt cagcccgacc gctgcgcctt
     9841 atccggtaac tatcgtcttg agtccaaccc ggtaagacac gacttatcgc cactggcagc
     9901 agccactggt aacaggatta gcagagcgag gtatgtaggc ggtgctacag agttcttgaa
     9961 gtggtggcct aactacggct acactagaag aacagtattt ggtatctgcg ctctgctgaa
    10021 gccagttacc ttcggaaaaa gagttggtag ctcttgatcc ggcaaacaaa ccaccgctgg
    10081 tagcggtggt ttttttgttt gcaagcagca gattacgcgc agaaaaaaag gatctcaaga
    10141 agatcctttg atcttttcta cggggtctga cgctcagtgg aacgaaaact cacgttaagg
    10201 gattttggtc atgagattat caaaaaggat cttcacctag atccttttaa attaaaaatg
    10261 aagttttaaa tcaatctaaa gtatatatga gtaaacttgg tctgacagtt accaatgctt
    10321 aatcagtgag gcacctatct cagcgatctg tctatttcgt tcatccatag ttgcctgact
    10381 ccccgtcgtg tagataacta cgatacggga gggcttacca tctggcccca gtgctgcaat
    10441 gataccgcga gacccacgct caccggctcc agatttatca gcaataaacc agccagccgg
    10501 aagggccgag cgcagaagtg gtcctgcaac tttatccgcc tccatccagt ctattaattg
    10561 ttgccgggaa gctagagtaa gtagttcgcc agttaatagt ttgcgcaacg ttgttgccat
    10621 tgctacaggc atcgtggtgt cacgctcgtc gtttggtatg gcttcattca gctccggttc
    10681 ccaacgatca aggcgagtta catgatcccc catgttgtgc aaaaaagcgg ttagctcctt
    10741 cggtcctccg atcgttgtca gaagtaagtt ggccgcagtg ttatcactca tggttatggc
    10801 agcactgcat aattctctta ctgtcatgcc atccgtaaga tgcttttctg tgactggtga
    10861 gtactcaacc aagtcattct gagaatagtg tatgcggcga ccgagttgct cttgcccggc
    10921 gtcaatacgg gataataccg cgccacatag cagaacttta aaagtgctca tcattggaaa
    10981 acgttcttcg gggcgaaaac tctcaaggat cttaccgctg ttgagatcca gttcgatgta
    11041 acccactcgt gcacccaact gatcttcagc atcttttact ttcaccagcg tttctgggtg
    11101 agcaaaaaca ggaaggcaaa atgccgcaaa aaagggaata agggcgacac ggaaatgttg
    11161 aatactcata ctcttccttt ttcaatatta ttgaagcatt tatcagggtt attgtctcat
    11221 gagcggatac atatttgaat gtatttagaa aaataaacaa ataggggttc cgcgcacatt
    11281 tccccgaaaa gtgccacctg ac   
//
