# Supplementary material for: Identification of proximal SUMO-dependent interactors using SUMO-ID
Source: Nat Commun. 2021 Nov 18;12:6671. doi: 10.1038/s41467-021-26807-6 (PMC8602451; doi:10.1038/s41467-021-26807-6)
Supplement: Supplementary file 12 — Source data [file 41467_2021_26807_MOESM12_ESM.zip › Source_data_file/Supplementary_Fig_7b/Supplementary_Fig_7b_source_data.xlsx]

## Sheet: Sup_Fig_7b_PMLNBs_area_counts
PMLwt NBs	1		2		3		4		5		6		7		8		9		10		11		12		13		14		15		16		17		18		19		20		21		22		23		24		25
	Number per cell	Area	Number per cell	Area	Number per cell	Area	Number per cell	Area	Number per cell	Area	Number per cell	Area	Number per cell	Area	Number per cell	Area	Number per cell	Area	Number per cell	Area	Number per cell	Area	Number per cell	Area	Number per cell	Area	Number per cell	Area	Number per cell	Area	Number per cell	Area	Number per cell	Area	Number per cell	Area	Number per cell	Area	Number per cell	Area	Number per cell	Area	Number per cell	Area	Number per cell	Area	Number per cell	Area	Number per cell
	1	0.0002444	1	7.778e-05	1	1.111e-05	1	1.111e-05	1	0.0002444	1	3.333e-05	1	4.444e-05	1	1.111e-05	1	4.444e-05	1	5.556e-05	1	8.889e-05	1	2.222e-05	1	3.333e-05	1	5.556e-05	1	1.111e-05	1	1.111e-05	1	1.111e-05	1	4.444e-05	1	2.222e-05	1	6.667e-05	1	2.222e-05	1	4.444e-05	1	1.111e-05	1	1.111e-05	1
	2	3.333e-05	2	2.222e-05	2	2.222e-05	2	3.333e-05	2	0.0002444	2	3.333e-05	2	2.222e-05	2	2.222e-05	2	1.111e-05	2	8.889e-05	2	0.0001333	2	4.444e-05	2	2.222e-05	2	2.222e-05	2	3.333e-05	2	7.778e-05	2	7.778e-05	2	2.222e-05	2	5.556e-05	2	6.667e-05	2	4.444e-05	2	5.556e-05	2	1.111e-05	2	1.111e-05	2
	3	0.0001333	3	3.333e-05	3	1.111e-05	3	2.222e-05	3	1.111e-05	3	4.444e-05	3	6.667e-05	3	3.333e-05	3	7.778e-05	3	5.556e-05	3	2.222e-05	3	4.444e-05	3	6.667e-05	3	1.111e-05	3	2.222e-05	3	1.111e-05	3	3.333e-05	3	2.222e-05	3	4.444e-05	3	5.556e-05	3	1.111e-05	3	8.889e-05	3	3.333e-05			3
	4	1.111e-05	4	3.333e-05	4	1.111e-05	4	1.111e-05	4	5.556e-05	4	4.444e-05	4	3.333e-05	4	1.111e-05	4	1.111e-05	4	2.222e-05	4	8.889e-05	4	1.111e-05	4	0.0002667	4	4.444e-05	4	5.556e-05	4	7.778e-05	4	1.111e-05	4	2.222e-05	4	2.222e-05	4	0.0001333	4	5.556e-05	4	2.222e-05	4	1.111e-05			4
	5	0.0001111	5	4.444e-05	5	1.111e-05	5	3.333e-05	5	0.0002333	5	1.111e-05	5	1.111e-05	5	3.333e-05	5	1.111e-05	5	0.0001889	5	3.333e-05	5	2.222e-05	5	0.0001	5	4.444e-05	5	1.111e-05	5	1.111e-05	5	1.111e-05	5	3.333e-05	5	5.556e-05	5	2.222e-05	5	2.222e-05	5	4.444e-05	5	1.111e-05			5
	6	6.667e-05	6	3.333e-05	6	2.222e-05	6	1.111e-05	6	3.333e-05	6	5.556e-05	6	0.0001667	6	3.333e-05	6	3.333e-05	6	8.889e-05	6	5.556e-05	6	8.889e-05	6	0.0001111	6	4.444e-05	6	1.111e-05	6	7.778e-05	6	2.222e-05	6	0.0002667	6	3.333e-05	6	6.667e-05	6	6.667e-05	6	4.444e-05	6	1.111e-05			6
	7	0.0002444	7	4.444e-05	7	4.444e-05	7	3.333e-05	7	0.0001333	7	1.111e-05	7	0.0001889	7	1.111e-05	7	0.0001333	7	4.444e-05	7	4.444e-05	7	0.0001667	7	4.444e-05	7	5.556e-05	7	4.444e-05	7	2.222e-05	7	3.333e-05	7	1.111e-05	7	1.111e-05	7	4.444e-05	7	2.222e-05	7	3.333e-05	7	1.111e-05			7
	8	0.0001333	8	3.333e-05	8	4.444e-05	8	3.333e-05	8	2.222e-05	8	0.0001	8	0.0002222	8	3.333e-05	8	2.222e-05	8	0.0001667	8	8.889e-05	8	7.778e-05	8	1.111e-05	8	3.333e-05	8	3.333e-05	8	3.333e-05	8	1.111e-05	8	3.333e-05	8	0.0001667	8	4.444e-05	8	4.444e-05	8	3.333e-05	8	1.111e-05			8
	9	0.0002556	9	1.111e-05	9	3.333e-05	9	1.111e-05	9	6.667e-05	9	1.111e-05	9	6.667e-05	9	1.111e-05	9	3.333e-05	9	0.0001444	9	6.667e-05	9	2.222e-05	9	1.111e-05	9	2.222e-05	9	3.333e-05	9	1.111e-05	9	4.444e-05	9	3.333e-05	9	4.444e-05	9	3.333e-05	9	2.222e-05	9	5.556e-05	9	1.111e-05			9
	10	0.0002667	10	5.556e-05	10	1.111e-05	10	5.556e-05	10	1.111e-05	10	1.111e-05	10	2.222e-05	10	3.333e-05	10	3.333e-05	10	5.556e-05	10	0.0001667	10	2.222e-05	10	2.222e-05	10	5.556e-05	10	0.0001	10	2.222e-05	10	1.111e-05	10	1.111e-05	10	8.889e-05	10	4.444e-05	10	2.222e-05	10	6.667e-05					10
	11	8.889e-05	11	3.333e-05	11	3.333e-05	11	2.222e-05	11	0.0002667	11	3.333e-05	11	0.0002	11	5.556e-05	11	0.0001	11	0.0001444	11	4.444e-05	11	2.222e-05	11	0.0002	11	2.222e-05			11	1.111e-05	11	1.111e-05	11	7.778e-05	11	7.778e-05	11	3.333e-05	11	2.222e-05	11	1.111e-05					11
	12	5.556e-05	12	3.333e-05	12	1.111e-05			12	3.333e-05	12	2.222e-05					12	5.556e-05	12	1.111e-05			12	7.778e-05	12	2.222e-05	12	5.556e-05			12	8.889e-05	12	1.111e-05	12	3.333e-05	12	2.222e-05	12	5.556e-05	12	1.111e-05	12	1.111e-05					12
	13	6.667e-05	13	5.556e-05					13	6.667e-05	13	3.333e-05					13	4.444e-05	13	0.0001333			13	0.0001333	13	1.111e-05	13	1.111e-05			13	2.222e-05	13	1.111e-05	13	2.222e-05	13	3.333e-05	13	6.667e-05	13	1.111e-05	13	0.0001778					13
	14	5.556e-05	14	1.111e-05					14	0.0001667	14	3.333e-05					14	6.667e-05	14	2.222e-05			14	1.111e-05	14	0.0001					14	0.0001111	14	1.111e-05	14	1.111e-05	14	1.111e-05	14	6.667e-05	14	3.333e-05							14
	15	3.333e-05	15	2.222e-05					15	7.778e-05	15	5.556e-05					15	2.222e-05	15	5.556e-05					15	2.222e-05					15	6.667e-05	15	5.556e-05	15	0.0001333			15	0.0001									15
	16	0.0001333	16	4.444e-05					16	1.111e-05	16	3.333e-05					16	8.889e-05	16	2.222e-05					16	0.0001444					16	2.222e-05	16	2.222e-05	16	0.0001889			16	4.444e-05									16
	17	0.0003							17	6.667e-05	17	2.222e-05					17	2.222e-05							17	7.778e-05					17	3.333e-05	17	2.222e-05	17	2.222e-05			17	2.222e-05									17
	18	0.0002667							18	6.667e-05							18	0.0001							18	2.222e-05							18	2.222e-05	18	1.111e-05													18
	19	4.444e-05							19	1.111e-05							19	1.111e-05							19	5.556e-05							19	2.222e-05	19	1.111e-05													19
	20	6.667e-05							20	0.0002889							20	2.222e-05							20	6.667e-05							20	1.111e-05	20	1.111e-05													20
	21	0.0001333							21	0.0003							21	4.444e-05							21	0.0001111
	22	0.0001556							22	0.0001111							22	0.0001111							22	1.111e-05
	23	1.111e-05															23	5.556e-05							23	0.0001
	24	0.0001111															24	2.222e-05							24	4.444e-05
	25	6.667e-05															25	3.333e-05							25	4.444e-05
																	26	1.111e-05
																	27	2.222e-05
																	28	0.0001556
																	29	4.444e-05
																	30	2.222e-05
																	31	5.556e-05
																	32	2.222e-05
																	33	6.667e-05
																	34	4.444e-05
																	35	5.556e-05
																	36	6.667e-05
																	37	2.222e-05
																	38	4.444e-05
																	39	3.333e-05
																	40	1.111e-05
																	41	1.111e-05
																	42	0.0001
																	43	0.0001333
Number bodies per cell	25		16		12		11		22		17		11		11		43		16		11		14		25		13		10		17		20		20		14		17		14		13		9		2		20
Mean of area per cell		0.000123552		3.68037e-05		2.222e-05		2.52509e-05		0.000114643		3.46388e-05		9.49509e-05		2.62609e-05		4.96107e-05		8.12456e-05		7.57573e-05		5.47607e-05		6.88868e-05		3.67515e-05		3.5554e-05		4.18288e-05		2.3332e-05		5.111e-05		4.92079e-05		5.68606e-05		2.93636e-05		5.29923e-05		1.35789e-05		1.111e-05
PML3MAS NBs	1		2		3		4		5		6		7		8		9		10		11		12		13		14		15		16		17		18		19		20		21		22		23		24		25
	Number per cell	Area	Number per cell	Area	Number per cell	Area	Number per cell	Area	Number per cell	Area	Number per cell	Area	Number per cell	Area	Number per cell	Area	Number per cell	Area	Number per cell	Area	Number per cell	Area	Number per cell	Area	Number per cell	Area	Number per cell	Area	Number per cell	Area	Number per cell	Area	Number per cell	Area	Number per cell	Area	Number per cell	Area	Number per cell	Area	Number per cell	Area	Number per cell	Area	Number per cell	Area	Number per cell	Area	Number per cell
	1	6.667e-05	1	1.111e-05	1	0.0001222	1	5.556e-05	1	1.111e-05	1	1.111e-05	1	0.0003111	1	0.0002222	1	0.0001333	1	1.111e-05	1	0.0002	1	0.0001556	1	0.0002556	1	0.0003444	1	0.0001667	1	0.0002111	1	0.0001333	1	8.889e-05	1	0.0001111	1	1.111e-05	1	0.0002	1	7.778e-05	1	1.111e-05	1	1.111e-05	1
	2	0.0001444	2	1.111e-05	2	2.222e-05	2	1.111e-05	2	1.111e-05	2	3.333e-05	2	1.111e-05	2	5.556e-05	2	3.333e-05	2	5.556e-05	2	4.444e-05	2	5.556e-05	2	0	2	0.0004333	2	0.0001556	2	8.889e-05	2	0.0001556	2	2.222e-05	2	3.333e-05	2	2.222e-05	2	1.111e-05	2	0.0001556	2	3.333e-05	2	0.0001556	2
	3	2.222e-05	3	0.0001	3	0.0001444	3	1.111e-05	3	0.0002444	3	7.778e-05	3	0.0006667	3	2.222e-05	3	0.0002	3	5.556e-05	3	0.0001444	3	0.0001889	3	0	3	8.889e-05	3	0.0001778	3	3.333e-05	3	1.111e-05	3	6.667e-05	3	7.778e-05	3	7.778e-05	3	4.444e-05	3	0.0001889	3	1.111e-05	3	0.0001222
	4	0.0002667	4	0.0003111	4	0.0001222	4	0.0001	4	7.778e-05			4	0.0003222	4	6.667e-05	4	0.0001333	4	6.667e-05	4	0.0001222	4	0.0001	4	0	4	0.0001222	4	1.111e-05	4	3.333e-05	4	1.111e-05	4	0.0001	4	0.0001111	4	7.778e-05	4	0.0002444	4	0.0001889	4	1.111e-05	4	2.222e-05
	5	5.556e-05	5	3.333e-05			5	3.333e-05	5	1.111e-05			5	0.0001222	5	6.667e-05	5	0.0003222			5	0.0003	5	0.0001778	5	0			5	0.0001111	5	0.0001333	5	5.556e-05	5	4.444e-05	5	3.333e-05					5	8.889e-05	5	1.111e-05	5	1.111e-05
							6	1.111e-05	6	3.333e-05			6	0.0002222	6	0.0001222	6	0.0001111			6	2.222e-05			6	0			6	0.0001444							6	0.0004556							6	0.0002778
							7	1.111e-05	7	5.556e-05			7	4.444e-05			7	0.0001111							7	0			7	0.0003444							7	0.0001
							8	2.222e-05	8	1.111e-05			8	5.556e-05			8	0.0002111							8	0			8	0.0001333
							9	5.556e-05									9	0.0001444							9	6.667e-05
																									10	6.667e-05
																									11	6.667e-05
																									12	0.0001
																									13	0.0002333
																									14	4.444e-05
Number bodies per cell	5		5		4		9		8		3		8		6		9		4		6		5		14		4		8		5		5		5		7		4		4		5		6		5		2
Mean of area per cell		0.00011111		9.333e-05		0.000102755		3.45678e-05		5.69387e-05		4.074e-05		0.000219439		9.25867e-05		0.000155537		4.7225e-05		0.000138877		0.000135572		5.9525e-05		0.000247198		0.000155551		9.999e-05		7.3336e-05		6.4444e-05		0.000131749		4.72225e-05		0.000124987		0.000140014		5.92617e-05		6.4448e-05
Summary	PMLwt NBs		PML3MAS NBs
Cell	Number	Mean area	Number	Mean area
1	25	0.000123552	5	0.00011111
2	16	3.68037e-05	5	9.333e-05
3	12	2.222e-05	4	0.000102755
4	11	2.52509e-05	9	3.45678e-05
5	22	0.000114643	8	5.69387e-05
6	17	3.46388e-05	3	4.074e-05
7	11	9.49509e-05	8	0.000219439
8	11	2.62609e-05	6	9.25867e-05
9	43	4.96107e-05	9	0.000155537
10	16	8.12456e-05	4	4.7225e-05
11	11	7.57573e-05	6	0.000138877
12	14	5.47607e-05	5	0.000135572
13	25	6.88868e-05	14	5.9525e-05
14	13	3.67515e-05	4	0.000247198
15	10	3.5554e-05	8	0.000155551
16	17	4.18288e-05	5	9.999e-05
17	20	2.3332e-05	5	7.3336e-05
18	20	5.111e-05	5	6.4444e-05
19	14	4.92079e-05	7	0.000131749
20	17	5.68606e-05	4	4.72225e-05
21	14	2.93636e-05	4	0.000124987
22	13	5.29923e-05	5	0.000140014
23	9	1.35789e-05	6	5.92617e-05
24	2	1.111e-05	5	6.4448e-05
25	20	0.00015723	2	0.00039445
26	15	4.2962e-05	3	0.000225933
27	6	1.6665e-05	4	0.000236103
28	8	4.16637e-05	5	9.5558e-05
29	4	1.6665e-05	6	0.000157408
30	23	5.02417e-05	2	0.0004278
31	11	4.14118e-05	3	0.00020741
32	7	2.53943e-05	5	0.00028668
33	26	3.58962e-05	6	6.11033e-05
34	27	4.44433e-05	7	8.889e-05
35	5	2.222e-05	4	7.77875e-05
36	4	2.222e-05	7	0.000226971
37	12	4.53708e-05	4	0.000199985
38	6	2.7775e-05	4	0.000116668
39	12	8.79617e-05	6	0.00022964
40	3	2.59233e-05	6	0.000100002
[truncated: 31 more columns]

## Sheet: Sup_Fig_7b_tTest_Area
Table Analyzed	Mean area of bodies
Column B	PML3MAS
vs.	vs.
Column A	PMLWT
Unpaired t test with Welch's correction
P value	<0.0001
P value summary	****
Significantly different (P < 0.05)?	Yes
One- or two-tailed P value?	Two-tailed
Welch-corrected t, df	t=7.37 df=43.82
How big is the difference?
Mean ± SEM of column A	0.4105 ± 0.03384, n=37
Mean ± SEM of column B	1.265 ± 0.1109, n=38
Difference between means	0.8544 ± 0.1159
95% confidence interval	0.6207 to 1.088
R squared (eta squared)	0.5535
F test to compare variances
F, DFn, Dfd	11.03, 37, 36
P value	<0.0001
P value summary	****
Significantly different (P < 0.05)?	Yes

## Sheet: Sup_Fig_7b_tTest_number_bodies
Table Analyzed	Number of bodies
Column B	PML3MAS
vs.	vs.
Column A	PMLWT
Unpaired t test with Welch's correction
P value	<0.0001
P value summary	****
Significantly different (P < 0.05)?	Yes
One- or two-tailed P value?	Two-tailed
Welch-corrected t, df	t=7.539 df=43.13
How big is the difference?
Mean ± SEM of column A	13.56 ± 1.07, n=39
Mean ± SEM of column B	5.231 ± 0.2785, n=39
Difference between means	-8.333 ± 1.105
95% confidence interval	-10.56 to -6.104
R squared (eta squared)	0.5686
F test to compare variances
F, DFn, Dfd	14.75, 38, 38
P value	<0.0001
P value summary	****
Significantly different (P < 0.05)?	Yes
