# Supplementary material for: Identification of proximal SUMO-dependent interactors using SUMO-ID
Source: Nat Commun. 2021 Nov 18;12:6671. doi: 10.1038/s41467-021-26807-6 (PMC8602451; doi:10.1038/s41467-021-26807-6)
Supplement: Supplementary file 12 — Source data [file 41467_2021_26807_MOESM12_ESM.zip › Source_data_file/Fig_7c-d/SIM_enrichment_script.py]

# -*- coding: utf-8 -*-
# to find proteins with multiple VIDLT or VVVID type SIMs similar to RNF4
from __future__ import division
import sys

arg1, arg2 = sys.argv
fichero = arg2

SIM_list = ['IVL-IVL-X-IVL', 'IVL-IVL-IVL', 'IVL-X-IVL-IVL'] # MOTIFS
giant_proteins = set(['titin', 'plectin', 'laminin', 'filamin', 'cadherin', 'desmoplakin', 'microfilament and actin filament cross-linker' ]) # for filtering

# permutate each search string
def motifset(motif):
	print(motif)
	sequence = motif.replace('X', 'GASTCVLIMPFYWDENQHKR').split('-')
	motif_list = ['']
	for each_position in sequence:
		motif_list = [m+a for a in each_position for m in motif_list ]
	return set(motif_list)


# parse the FASTA sequence file
# proteins_parsed[FASTA_title] = [name, sequence, motif_found, count]
def read_fasta(file_name):
	proteins_parsed, title = { }, ''
	for line in open(file_name, 'rt'):
		if line[0] == '>':
			title = line.rstrip()
			proteins_parsed[title] = [title.rpartition('| ')[2], '', [], 0]
		else:
			proteins_parsed[title][1] += line
	return proteins_parsed

# naive string search and counting
MOTIFS = set()
for SIM in SIM_list: MOTIFS |= motifset(SIM)
PROTEINS = read_fasta(fichero)
number_records = len(PROTEINS)
multiples = 0
for p in list(PROTEINS.keys()):
	protein = PROTEINS[p][1] = PROTEINS[p][1].replace('\n','')
	for m in MOTIFS: #search and count
		mcount, mposition = protein.count(m), 0
		PROTEINS[p][3] += mcount
		for i in range(mcount):
			PPRmposition = protein.find(m, mposition+1)
			# Obtain 10 aminoacids before and after the motif
			if (PPRmposition-10) < 0:
				start = 0
			else:
				start = (PPRmposition-10)
			if (PPRmposition + len(m) + 10) > len(protein):
				end = len(protein)
			else:
				end = (PPRmposition + len(m) + 10)
			PPRseq1 = protein[start:PPRmposition]
			PPRseq2 = protein[PPRmposition + len(m):end]
			PROTEINS[p][2].append(str(mposition+1)+'-'+m+'-'+PPRseq1 + '_' + m + '_' + PPRseq2) #the position of found motif
	if PROTEINS[p][3] == 0 or set(p.split()) & giant_proteins:
		del PROTEINS[p] #remove proteins with no match and certain giant proteins

import time #to save the result with a time-stamped file name
fichOutput=fichero.split(".")[0]

output = open('./'+fichOutput +'_output.txt', 'wt') #output file name
for p in list(PROTEINS.keys()):
	if PROTEINS[p][3] >= 2:
		multiples += 1
	output.write(PROTEINS[p][0]+';'+PROTEINS[p][1]
		+'; '+str(PROTEINS[p][2])[1:-1].replace("'", "")
		+';'+str(PROTEINS[p][3])+";"+str(PROTEINS[p][3]/len(PROTEINS[p][1]))+';;'+p+'\n') #semicolon-delimited for Excel

SIMpresence = len(PROTEINS)
output.write('\n'+str(SIM_list)[1:-1]+'\n') # append the search string
output.write('total protein;'+str(number_records)+'\nSIM presence;' +str(SIMpresence)+'\nmultiples;'+str(multiples))
print (number_records, SIMpresence, multiples)
output.close()
